# Supplementary material for: Crystal structure of 210,220-bis­(2,6-di­chloro­phen­yl)-4,7,12,15-tetra­oxa-2(5,15)-nickel(II)porpyhrina-1,3(1,2)-dibenzena-cyclo­hepta­deca­phane-9-yne di­chloro­methane monosolvate
Source: Acta Crystallogr E Crystallogr Commun. 2019 May 31;75(Pt 6):925–9. doi: 10.1107/S2056989019007527 (PMC6658935; doi:10.1107/S2056989019007527)
Supplement: Supplementary file 1 [file e-75-00925-sup1.cif]

##############################################################################
#                                                                            #
# This CIF contains the data in a paper accepted for publication in          #
# Acta Crystallographica Section E. It conforms to the requirements of       #
# Notes for Authors for Acta Crystallographica Section E, and has been       #
# peer reviewed under the auspices of the IUCr Commission on Journals.       #
#                                                                            #
# Full details of the Crystallographic Information File format               #
# are given in the paper "The Crystallographic Information File (CIF):       #
# a New Standard Archive File for Crystallography" by S. R. Hall, F. H.      #
# Allen and I. D. Brown [Acta Cryst. (1991), A47, 655-685].                  #
#                                                                            #
# The current version of the core CIF dictionary is obtainable from          #
# ftp://ftp.iucr.org/pub/cif_core.dic.                                       #
#                                                                            #
# Software is freely available for graphical display of the structure(s)     #
# in this CIF. For information consult the CIF software page                 #
# http://www.iucr.org/resources/cif/software.                                #
#                                                                            #
# This file may be used for bona fide research purposes within the           #
# scientific community so long as proper attribution is given to the journal # 
# article from which it was obtained.                                        #
#                                                                            #
##############################################################################
data_I
_database_code_depnum_ccdc_archive 'CCDC 1918135'
_audit_creation_method     SHELXL-2014
_journal_date_recd_electronic     2019-04-10
_journal_date_accepted     2019-05-23
_journal_name_full     'Acta Crystallographica, Section E'
_journal_year     2019
_journal_volume     75
_journal_issue      6
_journal_page_first     925
_journal_page_last     929
_journal_paper_category     GM
_journal_paper_doi     10.1107/S2056989019007527
_journal_coeditor_code     WM5502
_publ_contact_author_name     'Rainer Herges'
_publ_contact_author_address
;
Otto-Diels-Institut f\"ur Organische Chemie
Christian-Albrechts-Universit\"at Kiel
Otto-Hahn-Platz 4
D-24098 Kiel
Germany
;
_publ_contact_author_email     rherges@oc.uni-kiel.de
_publ_contact_author_fax     +431-880-1558
_publ_contact_author_phone     +431-880-2440
_publ_section_title
;\
Crystal structure of
2^10^,2^20^-bis(2,6-dichlorophenyl)-4,7,12,15-tetraoxa-2(5,15)-nickel(II)\
porpyhrina-1,3(1,2)-dibenzena-cycloheptadecaphane-9-yne dichloromethane
monosolvate
;
_publ_section_title_footnote     .
loop_
    _publ_author_name
    _publ_author_footnote
    _publ_author_address
    'Peters, Morten K.' .
;
Otto-Diels-Institut f\"ur Organische Chemie
Christian-Albrechts-Universit\"at Kiel
Otto-Hahn-Platz 4
D-24098 Kiel
Germany
;
    'N\"ather, Christian' .
;
Institut f\"ur Anorganische Chemie
Christian-Albrechts-Universit\"at Kiel
Max-Eyth Str. 2
D-24118 Kiel
Germany
;
    'Herges, Rainer' .
;
Otto-Diels-Institut f\"ur Organische Chemie
Christian-Albrechts-Universit\"at Kiel
Otto-Hahn-Platz 4
D-24098 Kiel
Germany
;
_publ_section_synopsis
;
In the crystal structure of the title compound, the Ni^II^ cations in the two
unique complexes are coordinated in a square-planar coordination environment
by the N atoms of a porphyrin molecule.
;
_chemical_name_systematic
;\
2^10^,2^20^-Bis(2,6-dichlorophenyl)-4,7,12,15-tetraoxa-2(5,15)-nickel(II)\
porpyhrina-1,3(1,2)-dibenzena-cycloheptadecaphane-9-yne dichloromethane
monosolvate
;
_chemical_name_common     ?
_chemical_formula_moiety     'C52 H34 Cl4 N4 Ni O4, C H2 Cl2'
_chemical_formula_sum     'C53 H36 Cl6 N4 Ni O4'
_chemical_formula_iupac     '[Ni (C52 H34 Cl4 N4 O4)] , C H2 Cl2'
_chemical_formula_weight     1064.27
_chemical_melting_point     ?
_space_group_crystal_system     monoclinic
_space_group_name_H-M_alt     'P 21/c'
_space_group_name_Hall     '-P 2ybc'
loop_
    _space_group_symop_operation_xyz
    'x, y, z'
    '-x, y+1/2, -z+1/2'
    '-x, -y, -z'
    'x, -y-1/2, z-1/2'
_cell_length_a     15.4185(3)
_cell_length_b     24.9658(4)
_cell_length_c     24.3053(5)
_cell_angle_alpha     90
_cell_angle_beta     90.039(2)
_cell_angle_gamma     90
_cell_volume     9356.0(3)
_cell_formula_units_Z     8
_cell_measurement_reflns_used     41412
_cell_measurement_theta_min     1.321
_cell_measurement_theta_max     26.303
_cell_measurement_temperature     170(2)
_exptl_crystal_description     block
_exptl_crystal_colour     colorless
_exptl_crystal_size_max     0.2
_exptl_crystal_size_mid     0.1
_exptl_crystal_size_min     0.1
_exptl_crystal_density_diffrn     1.511
_exptl_crystal_density_meas     ?
_exptl_crystal_density_method     ?
_exptl_crystal_F_000     4352
_exptl_absorpt_coefficient_mu     0.810
_exptl_absorpt_correction_type     numerical
_exptl_absorpt_process_details
;
(X-RED and X-SHAPE; Stoe, 2008)
;
_exptl_absorpt_correction_T_min     0.7611
_exptl_absorpt_correction_T_max     0.9556
_exptl_special_details     ?
_diffrn_ambient_temperature     170(2)
_diffrn_source     ?
_diffrn_radiation_type     MoK\a
_diffrn_radiation_wavelength     0.71073
_diffrn_measurement_device_type     'STOE IPDS-2'
_diffrn_measurement_method     'Omega scans'
_diffrn_detector_area_resol_mean     ?
_diffrn_reflns_number     40366
_diffrn_reflns_av_R_equivalents     0.0313
_diffrn_reflns_av_unetI/netI     0.0303
_diffrn_reflns_theta_min     1.321
_diffrn_reflns_theta_max     26.004
_diffrn_reflns_theta_full     25.242
_diffrn_measured_fraction_theta_max     0.997
_diffrn_measured_fraction_theta_full     0.997
_diffrn_reflns_limit_h_min     -19
_diffrn_reflns_limit_h_max     18
_diffrn_reflns_limit_k_min     -24
_diffrn_reflns_limit_k_max     30
_diffrn_reflns_limit_l_min     -29
_diffrn_reflns_limit_l_max     29
_refine_special_details
;
 Refined as a two-component twin
;
_reflns_number_total     17160
_reflns_number_gt     14957
_reflns_threshold_expression     'I > 2\s(I)'
_refine_ls_structure_factor_coef     Fsqd
_refine_ls_matrix_type     full
_refine_ls_R_factor_all     0.0480
_refine_ls_R_factor_gt     0.0404
_refine_ls_wR_factor_gt     0.1023
_refine_ls_wR_factor_ref     0.1062
_refine_ls_goodness_of_fit_ref     1.048
_refine_ls_restrained_S_all     1.049
_refine_ls_number_reflns     17160
_refine_ls_number_parameters     1235
_refine_ls_number_restraints     11
_refine_ls_hydrogen_treatment     constr
_refine_ls_weighting_scheme     calc
_refine_ls_weighting_details
              'w=1/[\s^2^(Fo^2^)+(0.0618P)^2^+2.2115P] where P=(Fo^2^+2Fc^2^)/3'
_atom_sites_solution_hydrogens     geom
_atom_sites_solution_primary     ?
_atom_sites_solution_secondary     ?
_refine_ls_shift/su_max     0.001
_refine_ls_shift/su_mean     0.000
_refine_diff_density_max     0.330
_refine_diff_density_min     -0.470
_refine_ls_extinction_method     none
_refine_ls_extinction_coef     .
loop_
    _atom_type_symbol
    _atom_type_description
    _atom_type_scat_dispersion_real
    _atom_type_scat_dispersion_imag
    _atom_type_scat_source
    'C' 'C' 0.0033 0.0016
                         'International Tables Vol C Tables 4.2.6.8 and 6.1.1.4'
    'H' 'H' 0.0000 0.0000
                         'International Tables Vol C Tables 4.2.6.8 and 6.1.1.4'
    'N' 'N' 0.0061 0.0033
                         'International Tables Vol C Tables 4.2.6.8 and 6.1.1.4'
    'O' 'O' 0.0106 0.0060
                         'International Tables Vol C Tables 4.2.6.8 and 6.1.1.4'
    'Cl' 'Cl' 0.1484 0.1585
                         'International Tables Vol C Tables 4.2.6.8 and 6.1.1.4'
    'Ni' 'Ni' 0.3393 1.1124
                         'International Tables Vol C Tables 4.2.6.8 and 6.1.1.4'
_computing_data_collection
;
X-AREA (Stoe, 2008)
;
_computing_cell_refinement
;
X-AREA (Stoe, 2008)
;
_computing_data_reduction
;
X-AREA (Stoe, 2008)
;
_computing_structure_solution
;
SHELXT (Sheldrick, 2015a)
;
_computing_structure_refinement
;
SHELXL-2014 (Sheldrick, 2015b)
;
_computing_molecular_graphics
;
XP in SHELXTL (Sheldrick, 2008) and DIAMOND (Brandenburg, 2014)
;
_computing_publication_material
;
publCIF (Westrip, 2010)
;
loop_
    _atom_site_type_symbol
    _atom_site_label
    _atom_site_fract_x
    _atom_site_fract_y
    _atom_site_fract_z
    _atom_site_U_iso_or_equiv
    _atom_site_adp_type
    _atom_site_calc_flag
    _atom_site_occupancy
    _atom_site_disorder_assembly
    _atom_site_disorder_group
    Ni Ni1 0.24928(3) 0.25134(2) 0.26878(2) 0.02680(7) Uani d 1 . .
    N N1 0.14001(16) 0.28997(9) 0.26571(10) 0.0302(5) Uani d 1 . .
    N N2 0.31155(16) 0.31894(10) 0.26754(10) 0.0302(5) Uani d 1 . .
    N N3 0.35862(17) 0.21240(9) 0.26968(10) 0.0308(5) Uani d 1 . .
    N N4 0.18696(16) 0.18408(9) 0.27290(10) 0.0285(5) Uani d 1 . .
    C C1 0.05825(19) 0.26855(12) 0.25630(12) 0.0308(6) Uani d 1 . .
    C C2 -0.0048(2) 0.31073(13) 0.25185(16) 0.0411(8) Uani d 1 . .
    H H2 -0.0649 0.3065 0.2443 0.049 Uiso calc 1 . .
    C C3 0.0370(2) 0.35723(13) 0.26038(16) 0.0428(8) Uani d 1 . .
    H H3 0.0116 0.3919 0.2613 0.051 Uiso calc 1 . .
    C C4 0.1273(2) 0.34470(12) 0.26785(14) 0.0354(7) Uani d 1 . .
    C C5 0.1908(2) 0.38252(12) 0.27332(13) 0.0332(6) Uani d 1 . .
    C C6 0.2782(2) 0.36993(11) 0.27325(13) 0.0311(6) Uani d 1 . .
    C C7 0.3457(2) 0.40930(12) 0.27256(13) 0.0367(7) Uani d 1 . .
    H H7 0.3392 0.4469 0.2767 0.044 Uiso calc 1 . .
    C C8 0.4204(2) 0.38231(12) 0.26489(13) 0.0354(7) Uani d 1 . .
    H H8 0.4767 0.3976 0.2622 0.043 Uiso calc 1 . .
    C C9 0.4003(2) 0.32695(12) 0.26163(12) 0.0296(6) Uani d 1 . .
    C C10 0.4611(2) 0.28666(11) 0.25454(11) 0.0293(6) Uani d 1 . .
    C C11 0.44087(19) 0.23311(12) 0.26037(12) 0.0300(6) Uani d 1 . .
    C C12 0.5036(2) 0.19079(12) 0.26001(13) 0.0347(7) Uani d 1 . .
    H H12 0.5641 0.1946 0.2539 0.042 Uiso calc 1 . .
    C C13 0.4616(2) 0.14506(12) 0.26979(14) 0.0369(7) Uani d 1 . .
    H H13 0.4868 0.1104 0.2725 0.044 Uiso calc 1 . .
    C C14 0.3714(2) 0.15796(11) 0.27553(12) 0.0315(6) Uani d 1 . .
    C C15 0.3073(2) 0.12056(12) 0.28372(12) 0.0320(6) Uani d 1 . .
    C C16 0.2203(2) 0.13335(12) 0.28290(13) 0.0319(6) Uani d 1 . .
    C C17 0.1521(2) 0.09519(12) 0.28682(14) 0.0388(7) Uani d 1 . .
    H H17 0.1584 0.0582 0.2953 0.047 Uiso calc 1 . .
    C C18 0.0771(2) 0.12098(13) 0.27631(14) 0.0383(7) Uani d 1 . .
    H H18 0.0209 0.1054 0.2751 0.046 Uiso calc 1 . .
    C C19 0.09797(19) 0.17605(11) 0.26736(12) 0.0289(6) Uani d 1 . .
    C C20 0.0380(2) 0.21514(12) 0.25569(12) 0.0301(6) Uani d 1 . .
    C C21 0.1653(2) 0.44041(12) 0.27483(14) 0.0377(7) Uani d 1 . .
    C C22 0.1512(2) 0.46951(13) 0.22672(14) 0.0422(7) Uani d 1 . .
    C C23 0.1272(2) 0.52349(14) 0.22740(17) 0.0491(9) Uani d 1 . .
    H H23 0.1170 0.5422 0.1940 0.059 Uiso calc 1 . .
    C C24 0.1187(2) 0.54901(13) 0.27698(17) 0.0497(9) Uani d 1 . .
    H H24 0.1037 0.5859 0.2779 0.060 Uiso calc 1 . .
    C C25 0.1317(2) 0.52170(14) 0.32562(17) 0.0484(9) Uani d 1 . .
    H H25 0.1259 0.5396 0.3599 0.058 Uiso calc 1 . .
    C C26 0.1533(2) 0.46822(13) 0.32392(14) 0.0412(7) Uani d 1 . .
    Cl Cl1 0.16340(8) 0.43857(4) 0.16324(4) 0.0563(2) Uani d 1 . .
    Cl Cl2 0.16756(6) 0.43497(4) 0.38603(4) 0.0505(2) Uani d 1 . .
    C C27 0.3319(2) 0.06291(12) 0.28745(13) 0.0365(7) Uani d 1 . .
    C C28 0.3439(2) 0.03165(13) 0.24050(14) 0.0409(7) Uani d 1 . .
    C C29 0.3660(2) -0.02217(14) 0.24273(17) 0.0491(9) Uani d 1 . .
    H H29 0.3729 -0.0423 0.2098 0.059 Uiso calc 1 . .
    C C30 0.3777(3) -0.04601(14) 0.29318(18) 0.0526(9) Uani d 1 . .
    H H30 0.3917 -0.0830 0.2951 0.063 Uiso calc 1 . .
    Cl Cl3 0.32728(7) 0.06013(4) 0.17628(4) 0.0533(2) Uani d 1 . .
    Cl Cl4 0.33567(7) 0.07334(4) 0.39818(4) 0.0495(2) Uani d 1 . .
    C C31 0.3694(3) -0.01668(15) 0.34109(17) 0.0503(9) Uani d 1 . .
    H H31 0.3788 -0.0330 0.3759 0.060 Uiso calc 1 . .
    C C32 0.3469(2) 0.03720(13) 0.33737(14) 0.0411(7) Uani d 1 . .
    C C33 0.5523(2) 0.30039(11) 0.24001(12) 0.0298(6) Uani d 1 . .
    C C34 0.5750(2) 0.30439(12) 0.18438(12) 0.0330(6) Uani d 1 . .
    C C35 0.6602(2) 0.31347(13) 0.16862(13) 0.0389(7) Uani d 1 . .
    H H35 0.6751 0.3157 0.1308 0.047 Uiso calc 1 . .
    C C36 0.7234(2) 0.31929(14) 0.20875(15) 0.0426(8) Uani d 1 . .
    H H36 0.7819 0.3255 0.1982 0.051 Uiso calc 1 . .
    C C37 0.7024(2) 0.31612(14) 0.26365(15) 0.0404(8) Uani d 1 . .
    H H37 0.7461 0.3203 0.2909 0.048 Uiso calc 1 . .
    C C38 0.6166(2) 0.30675(13) 0.27920(13) 0.0370(7) Uani d 1 . .
    H H38 0.6022 0.3047 0.3171 0.044 Uiso calc 1 . .
    O O1 0.50746(15) 0.29602(10) 0.14863(9) 0.0425(5) Uani d 1 . .
    C C39 0.5211(2) 0.30663(14) 0.09100(13) 0.0425(7) Uani d 1 . .
    H H39A 0.5679 0.2835 0.0763 0.051 Uiso calc 1 . .
    H H39B 0.5375 0.3446 0.0853 0.051 Uiso calc 1 . .
    C C40 0.4359(2) 0.29438(15) 0.06273(13) 0.0437(8) Uani d 1 . .
    H H40A 0.4455 0.2933 0.0225 0.052 Uiso calc 1 . .
    H H40B 0.4158 0.2585 0.0744 0.052 Uiso calc 1 . .
    O O2 0.37005(18) 0.33245(10) 0.07449(11) 0.0511(6) Uani d 1 . .
    C C41 0.3192(3) 0.32122(17) 0.12233(17) 0.0572(10) Uani d 1 . .
    H H41A 0.2766 0.3504 0.1274 0.069 Uiso calc 1 . .
    H H41B 0.3579 0.3211 0.1549 0.069 Uiso calc 1 . .
    C C42 0.2724(2) 0.26985(19) 0.12020(15) 0.0516(9) Uani d 1 . .
    C C43 0.2349(3) 0.22824(19) 0.12060(15) 0.0537(10) Uani d 1 . .
    C C44 0.1872(3) 0.17769(18) 0.12289(17) 0.0567(10) Uani d 1 . .
    H H44A 0.2293 0.1482 0.1282 0.068 Uiso calc 1 . .
    H H44B 0.1487 0.1784 0.1554 0.068 Uiso calc 1 . .
    O O3 0.13625(19) 0.16618(11) 0.07557(11) 0.0546(7) Uani d 1 . .
    C C45 0.0686(3) 0.20342(16) 0.06519(14) 0.0501(9) Uani d 1 . .
    H H45A 0.0590 0.2056 0.0250 0.060 Uiso calc 1 . .
    H H45B 0.0874 0.2392 0.0779 0.060 Uiso calc 1 . .
    C C46 -0.0155(2) 0.18981(15) 0.09243(13) 0.0434(8) Uani d 1 . .
    H H46A -0.0617 0.2145 0.0800 0.052 Uiso calc 1 . .
    H H46B -0.0329 0.1527 0.0831 0.052 Uiso calc 1 . .
    O O4 -0.00242(17) 0.19490(12) 0.15017(9) 0.0495(6) Uani d 1 . .
    C C47 -0.0711(2) 0.19042(13) 0.18528(13) 0.0345(7) Uani d 1 . .
    C C48 -0.0520(2) 0.19920(11) 0.24058(12) 0.0304(6) Uani d 1 . .
    C C49 -0.1191(2) 0.19650(13) 0.27843(13) 0.0369(7) Uani d 1 . .
    H H49 -0.1071 0.2034 0.3161 0.044 Uiso calc 1 . .
    C C50 -0.2035(2) 0.18396(14) 0.26289(16) 0.0431(8) Uani d 1 . .
    H H50 -0.2484 0.1817 0.2895 0.052 Uiso calc 1 . .
    C C51 -0.2204(2) 0.17487(14) 0.20814(15) 0.0420(8) Uani d 1 . .
    H H51 -0.2779 0.1666 0.1969 0.050 Uiso calc 1 . .
    C C52 -0.1556(2) 0.17752(14) 0.16936(14) 0.0420(8) Uani d 1 . .
    H H52 -0.1683 0.1706 0.1318 0.050 Uiso calc 1 . .
    Ni Ni2 0.74995(3) 0.25519(2) 0.41082(2) 0.02937(8) Uani d 1 . .
    N N61 0.86334(16) 0.28973(10) 0.40890(10) 0.0322(5) Uani d 1 . .
    N N62 0.69334(17) 0.32495(10) 0.41138(11) 0.0321(5) Uani d 1 . .
    N N63 0.63757(17) 0.22047(10) 0.41061(10) 0.0328(5) Uani d 1 . .
    N N64 0.80643(16) 0.18579(10) 0.41152(11) 0.0319(5) Uani d 1 . .
    C C61 0.9442(2) 0.26678(13) 0.41747(12) 0.0338(6) Uani d 1 . .
    C C62 1.0102(2) 0.30699(13) 0.41504(14) 0.0402(7) Uani d 1 . .
    H H62 1.0705 0.3016 0.4208 0.048 Uiso calc 1 . .
    C C63 0.9715(2) 0.35343(13) 0.40313(15) 0.0408(7) Uani d 1 . .
    H H63 0.9995 0.3868 0.3972 0.049 Uiso calc 1 . .
    C C64 0.8795(2) 0.34357(12) 0.40094(13) 0.0375(7) Uani d 1 . .
    C C65 0.8191(2) 0.38379(13) 0.39767(13) 0.0376(7) Uani d 1 . .
    C C66 0.7308(2) 0.37489(12) 0.40373(13) 0.0365(7) Uani d 1 . .
    C C67 0.6674(2) 0.41587(13) 0.40759(14) 0.0407(7) Uani d 1 . .
    H H67 0.6772 0.4532 0.4029 0.049 Uiso calc 1 . .
    C C68 0.5908(2) 0.39235(13) 0.41910(14) 0.0397(7) Uani d 1 . .
    H H68 0.5367 0.4097 0.4247 0.048 Uiso calc 1 . .
    C C69 0.6074(2) 0.33578(12) 0.42124(12) 0.0314(6) Uani d 1 . .
    C C70 0.5422(2) 0.29788(12) 0.42735(11) 0.0312(6) Uani d 1 . .
    C C71 0.5567(2) 0.24356(12) 0.41900(12) 0.0311(6) Uani d 1 . .
    C C72 0.4895(2) 0.20382(13) 0.41669(13) 0.0365(7) Uani d 1 . .
    H H72 0.4291 0.2096 0.4215 0.044 Uiso calc 1 . .
    C C73 0.5285(2) 0.15698(13) 0.40640(14) 0.0401(7) Uani d 1 . .
    H H73 0.5006 0.1234 0.4014 0.048 Uiso calc 1 . .
    C C74 0.6200(2) 0.16659(12) 0.40428(12) 0.0327(6) Uani d 1 . .
    C C75 0.6808(2) 0.12639(12) 0.40166(13) 0.0360(7) Uani d 1 . .
    C C76 0.7691(2) 0.13553(12) 0.40637(13) 0.0339(6) Uani d 1 . .
    C C77 0.8325(2) 0.09441(13) 0.41019(15) 0.0442(8) Uani d 1 . .
    H H77 0.8226 0.0570 0.4067 0.053 Uiso calc 1 . .
    C C78 0.9089(2) 0.11825(13) 0.41956(14) 0.0403(7) Uani d 1 . .
    H H78 0.9629 0.1006 0.4250 0.048 Uiso calc 1 . .
    C C79 0.8949(2) 0.17514(12) 0.42001(13) 0.0334(7) Uani d 1 . .
    C C80 0.9587(2) 0.21276(13) 0.42617(12) 0.0338(7) Uani d 1 . .
    C C81 0.8505(2) 0.43988(13) 0.39072(17) 0.0479(8) Uani d 1 . .
    C C82 0.8732(3) 0.47116(18) 0.4364(2) 0.0709(13) Uani d 1 . .
    C C83 0.9044(3) 0.5245(2) 0.4290(3) 0.093(2) Uani d 1 . .
    H H83 0.9179 0.5459 0.4602 0.112 Uiso calc 1 . .
    C C84 0.9149(3) 0.5447(2) 0.3776(4) 0.096(2) Uani d 1 . .
    H H84 0.9360 0.5802 0.3730 0.115 Uiso calc 1 . .
    C C85 0.8955(3) 0.51460(19) 0.3328(3) 0.0830(18) Uani d 1 . .
    H H85 0.9038 0.5288 0.2969 0.100 Uiso calc 1 . .
    C C86 0.8634(2) 0.46299(15) 0.33940(19) 0.0545(10) Uani d 1 . .
    Cl Cl61 0.86279(11) 0.44509(7) 0.50187(6) 0.1077(6) Uani d 1 . .
    Cl Cl62 0.83801(7) 0.42722(5) 0.28087(4) 0.0621(3) Uani d 1 . .
    C C87 0.6497(2) 0.06951(13) 0.40201(14) 0.0401(7) Uani d 1 . .
    C C88 0.6306(3) 0.04335(15) 0.45143(16) 0.0519(9) Uani d 1 . .
    C C89 0.6025(3) -0.00944(16) 0.4535(2) 0.0643(11) Uani d 1 . .
    H H89 0.5908 -0.0261 0.4878 0.077 Uiso calc 1 . .
    C C90 0.5920(3) -0.03670(16) 0.4059(2) 0.0674(12) Uani d 1 . .
    H H90 0.5735 -0.0730 0.4071 0.081 Uiso calc 1 . .
    C C91 0.6075(3) -0.01304(16) 0.35588(19) 0.0585(10) Uani d 1 . .
    H H91 0.5981 -0.0324 0.3227 0.070 Uiso calc 1 . .
    C C92 0.6371(2) 0.03964(14) 0.35427(16) 0.0463(8) Uani d 1 . .
    Cl Cl63 0.64172(10) 0.07876(5) 0.51284(4) 0.0785(4) Uani d 1 . .
    Cl Cl64 0.65929(7) 0.06863(4) 0.29109(4) 0.0528(2) Uani d 1 . .
    C C93 0.4529(2) 0.31578(12) 0.44239(12) 0.0335(6) Uani d 1 . .
    C C94 0.4346(2) 0.33259(13) 0.49596(13) 0.0382(7) Uani d 1 . .
    C C95 0.3510(2) 0.34853(15) 0.51069(14) 0.0480(8) Uani d 1 . .
    H H95 0.3396 0.3608 0.5470 0.058 Uiso calc 1 . .
    C C96 0.2854(2) 0.34647(17) 0.47275(16) 0.0531(9) Uani d 1 . .
    H H96 0.2285 0.3574 0.4829 0.064 Uiso calc 1 . .
    C C97 0.3011(2) 0.32867(17) 0.41970(16) 0.0503(9) Uani d 1 . .
    H H97 0.2550 0.3265 0.3939 0.060 Uiso calc 1 . .
    C C98 0.3843(2) 0.31399(15) 0.40444(14) 0.0435(8) Uani d 1 . .
    H H98 0.3951 0.3025 0.3678 0.052 Uiso calc 1 . .
    O O61 0.50317(16) 0.33018(10) 0.53182(9) 0.0435(5) Uani d 1 . .
    C C99 0.4936(3) 0.35286(15) 0.58540(13) 0.0472(8) Uani d 1 . .
    H H99A 0.4428 0.3369 0.6042 0.057 Uiso calc 1 . .
    H H99B 0.4844 0.3920 0.5826 0.057 Uiso calc 1 . .
    C C100 0.5745(3) 0.34145(17) 0.61745(14) 0.0529(9) Uani d 1 . .
    H H10A 0.5628 0.3490 0.6567 0.064 Uiso calc 1 . .
    H H10B 0.5876 0.3028 0.6142 0.064 Uiso calc 1 . .
    O O62 0.64926(18) 0.37071(11) 0.60145(10) 0.0548(6) Uani d 1 . .
    C C101 0.6892(2) 0.35283(17) 0.55170(15) 0.0539(9) Uani d 1 . .
    H H10C 0.7373 0.3776 0.5426 0.065 Uiso calc 1 . .
    H H10D 0.6460 0.3551 0.5216 0.065 Uiso calc 1 . .
    C C102 0.7233(3) 0.29830(18) 0.55357(14) 0.0506(9) Uani d 1 . .
    C C103 0.7572(3) 0.25520(17) 0.55301(12) 0.0481(8) Uani d 1 . .
    C C104 0.8004(3) 0.20284(18) 0.55069(16) 0.0569(10) Uani d 1 . .
    H H10E 0.7564 0.1742 0.5467 0.068 Uiso calc 1 . .
    H H10F 0.8393 0.2015 0.5183 0.068 Uiso calc 1 . .
    O O63 0.84946(18) 0.19428(11) 0.59966(10) 0.0555(6) Uani d 1 . .
    C C105 0.8953(3) 0.14528(16) 0.59992(17) 0.0605(10) Uani d 1 . .
    H H10G 0.8657 0.1197 0.5751 0.073 Uiso calc 1 . .
    H H10H 0.8941 0.1301 0.6375 0.073 Uiso calc 1 . .
    C C106 0.9897(3) 0.15148(16) 0.58159(14) 0.0528(9) Uani d 1 . .
    H H10I 1.0208 0.1767 0.6060 0.063 Uiso calc 1 . .
    H H10J 1.0198 0.1165 0.5825 0.063 Uiso calc 1 . .
    O O64 0.98647(17) 0.17174(11) 0.52699(10) 0.0487(6) Uani d 1 . .
    C C107 1.0597(2) 0.17434(13) 0.49578(13) 0.0378(7) Uani d 1 . .
    C C108 1.0480(2) 0.19463(12) 0.44234(12) 0.0339(6) Uani d 1 . .
    C C109 1.1185(2) 0.19931(14) 0.40815(14) 0.0413(7) Uani d 1 . .
    H H109 1.1107 0.2131 0.3720 0.050 Uiso calc 1 . .
    C C110 1.2012(2) 0.18436(16) 0.42528(17) 0.0504(9) Uani d 1 . .
    H H110 1.2492 0.1869 0.4010 0.061 Uiso calc 1 . .
    C C111 1.2117(2) 0.16596(16) 0.47788(15) 0.0495(9) Uani d 1 . .
    H H111 1.2682 0.1569 0.4905 0.059 Uiso calc 1 . .
    C C112 1.1416(2) 0.16026(15) 0.51333(14) 0.0464(8) Uani d 1 . .
    H H112 1.1501 0.1467 0.5495 0.056 Uiso calc 1 . .
    C C121 0.6253(4) -0.0022(2) 0.1057(2) 0.0868(15) Uani d 1 . .
    H H20A 0.6495 -0.0380 0.1141 0.104 Uiso calc 1 . .
    H H20B 0.6708 0.0247 0.1138 0.104 Uiso calc 1 . .
    Cl Cl21 0.53812(9) 0.00932(6) 0.14749(8) 0.0973(5) Uani d 1 . .
    Cl Cl22 0.59952(18) 0.00087(8) 0.03701(8) 0.1307(7) Uani d 1 . .
    C C122 0.1203(4) 0.4725(3) -0.0727(3) 0.136(3) Uani d 1 . .
    H H20C 0.1213 0.4334 -0.0793 0.163 Uiso calc 0.5 A 1
    H H20D 0.1788 0.4866 -0.0813 0.163 Uiso calc 0.5 A 1
    H H20E 0.0923 0.4401 -0.0574 0.163 Uiso calc 0.5 B 2
    H H20F 0.1695 0.4599 -0.0955 0.163 Uiso calc 0.5 B 2
    Cl Cl23 0.04703(11) 0.50107(6) -0.11682(8) 0.1000(5) Uani d 1 . .
    Cl Cl24 0.0995(5) 0.4835(2) -0.0065(3) 0.166(2) Uani d 0.5 C 1
    Cl Cl25 0.1621(4) 0.5047(2) -0.0210(2) 0.156(2) Uani d 0.5 C 2
loop_
    _atom_site_aniso_label
    _atom_site_aniso_U_11
    _atom_site_aniso_U_22
    _atom_site_aniso_U_33
    _atom_site_aniso_U_12
    _atom_site_aniso_U_13
    _atom_site_aniso_U_23
    Ni1 0.02661(14) 0.02566(15) 0.02813(14) -0.00067(13) 0.0002(2) 0.00006(14)
    N1 0.0305(13) 0.0282(12) 0.0321(12) -0.0028(10) -0.0010(10) -0.0006(10)
    N2 0.0315(13) 0.0299(12) 0.0291(12) 0.0012(10) -0.0012(10) 0.0010(10)
    N3 0.0344(14) 0.0287(12) 0.0294(11) -0.0041(10) -0.0002(11) 0.0019(10)
    N4 0.0278(13) 0.0297(12) 0.0279(11) 0.0011(10) 0.0012(10) -0.0003(9)
    C1 0.0278(15) 0.0293(15) 0.0354(15) -0.0002(12) -0.0030(12) 0.0020(12)
    C2 0.0302(16) 0.0356(16) 0.058(2) 0.0035(14) -0.0041(15) 0.0017(14)
    C3 0.0319(16) 0.0302(15) 0.066(2) 0.0035(13) -0.0055(16) -0.0006(15)
    C4 0.0314(16) 0.0296(15) 0.0453(16) 0.0030(12) 0.0007(14) 0.0005(13)
    C5 0.0325(16) 0.0279(14) 0.0393(15) 0.0008(12) -0.0012(13) 0.0010(12)
    C6 0.0340(16) 0.0234(13) 0.0359(15) -0.0006(11) 0.0004(12) -0.0023(11)
    C7 0.0357(16) 0.0286(14) 0.0460(16) -0.0025(12) 0.0010(14) -0.0012(13)
    C8 0.0309(15) 0.0325(15) 0.0430(16) -0.0046(12) 0.0009(13) 0.0014(13)
    C9 0.0301(15) 0.0299(14) 0.0287(14) -0.0028(12) -0.0002(12) 0.0002(11)
    C10 0.0309(15) 0.0313(15) 0.0258(13) -0.0003(12) -0.0020(12) 0.0003(11)
    C11 0.0279(14) 0.0314(15) 0.0308(14) -0.0003(12) 0.0019(11) 0.0014(12)
    C12 0.0259(14) 0.0381(16) 0.0399(17) 0.0007(13) 0.0005(12) -0.0021(13)
    C13 0.0359(17) 0.0301(14) 0.0446(16) 0.0041(13) 0.0005(14) 0.0016(13)
    C14 0.0333(16) 0.0276(14) 0.0335(14) 0.0024(12) -0.0019(12) 0.0021(11)
    C15 0.0328(16) 0.0285(14) 0.0347(15) 0.0024(12) -0.0005(12) -0.0009(11)
    C16 0.0315(15) 0.0252(14) 0.0390(16) -0.0028(11) 0.0001(12) 0.0019(11)
    C17 0.0366(16) 0.0280(14) 0.0518(18) -0.0033(13) -0.0004(14) 0.0050(13)
    C18 0.0328(16) 0.0334(16) 0.0488(18) -0.0043(13) -0.0018(14) 0.0000(13)
    C19 0.0284(15) 0.0294(14) 0.0288(13) -0.0019(11) -0.0017(12) -0.0013(11)
    C20 0.0297(15) 0.0329(15) 0.0278(14) -0.0021(12) -0.0040(12) -0.0013(11)
    C21 0.0276(15) 0.0288(14) 0.0567(18) 0.0006(12) -0.0040(14) -0.0033(13)
    C22 0.0386(17) 0.0334(16) 0.0546(19) 0.0008(13) -0.0011(15) 0.0027(14)
    C23 0.0431(19) 0.0325(16) 0.072(2) 0.0043(14) -0.0094(17) 0.0068(16)
    C24 0.0426(19) 0.0292(16) 0.077(3) 0.0029(14) -0.0109(18) -0.0012(16)
    C25 0.0401(18) 0.0380(18) 0.067(2) 0.0024(15) -0.0075(17) -0.0158(16)
    C26 0.0321(16) 0.0386(17) 0.0528(18) 0.0007(13) -0.0051(14) -0.0039(14)
    Cl1 0.0684(6) 0.0511(5) 0.0494(5) 0.0118(5) -0.0030(4) 0.0009(4)
    Cl2 0.0534(5) 0.0487(5) 0.0495(4) 0.0010(4) -0.0011(4) -0.0020(4)
    C27 0.0292(16) 0.0316(15) 0.0488(16) 0.0001(12) 0.0006(13) 0.0025(13)
    C28 0.0373(16) 0.0344(16) 0.0510(18) 0.0019(13) 0.0018(15) 0.0009(14)
    C29 0.0429(19) 0.0334(16) 0.071(2) 0.0035(14) 0.0082(17) -0.0045(16)
    C30 0.049(2) 0.0318(17) 0.077(3) 0.0069(15) 0.0106(19) 0.0086(17)
    Cl3 0.0653(6) 0.0467(5) 0.0480(4) 0.0107(4) -0.0017(4) -0.0028(4)
    Cl4 0.0551(5) 0.0475(4) 0.0461(4) 0.0000(4) -0.0016(4) 0.0037(3)
    C31 0.046(2) 0.0396(19) 0.066(2) 0.0040(16) 0.0001(17) 0.0157(16)
    C32 0.0329(16) 0.0379(17) 0.0525(18) 0.0024(14) 0.0012(14) 0.0082(14)
    C33 0.0298(15) 0.0282(14) 0.0314(14) -0.0009(12) 0.0037(12) -0.0004(11)
    C34 0.0333(16) 0.0344(16) 0.0313(14) -0.0022(12) 0.0000(12) -0.0014(12)
    C35 0.0338(16) 0.0464(18) 0.0365(16) 0.0012(14) 0.0070(14) 0.0005(13)
    C36 0.0286(16) 0.0511(19) 0.0480(18) -0.0036(14) 0.0036(14) -0.0012(15)
    C37 0.0317(17) 0.0500(19) 0.0393(17) -0.0047(14) -0.0020(14) 0.0003(15)
    C38 0.0360(17) 0.0445(18) 0.0306(15) -0.0040(14) 0.0000(13) 0.0013(13)
    O1 0.0329(12) 0.0675(16) 0.0270(10) -0.0054(11) -0.0021(9) 0.0016(10)
    C39 0.048(2) 0.0472(18) 0.0322(15) 0.0010(15) 0.0050(15) 0.0035(14)
    C40 0.056(2) 0.0483(19) 0.0273(15) 0.0021(16) -0.0045(14) -0.0037(13)
    O2 0.0540(15) 0.0487(14) 0.0504(14) 0.0042(12) -0.0146(12) -0.0012(11)
    C41 0.049(2) 0.069(3) 0.053(2) 0.0094(19) -0.0082(19) -0.0172(19)
    C42 0.041(2) 0.071(3) 0.0429(19) 0.0092(18) -0.0032(16) -0.0017(19)
    C43 0.050(2) 0.070(3) 0.0416(18) 0.013(2) 0.0034(17) 0.0070(18)
    C44 0.049(2) 0.068(3) 0.053(2) 0.0103(19) 0.0115(18) 0.0161(19)
    O3 0.0610(17) 0.0506(15) 0.0523(15) 0.0058(13) 0.0162(13) -0.0021(11)
    C45 0.065(2) 0.055(2) 0.0305(16) 0.0007(18) 0.0058(16) 0.0042(15)
    C46 0.051(2) 0.054(2) 0.0262(15) -0.0006(16) -0.0028(15) -0.0007(14)
    O4 0.0418(14) 0.0786(18) 0.0282(11) -0.0077(13) -0.0014(10) -0.0043(11)
    C47 0.0308(16) 0.0383(17) 0.0344(15) -0.0024(13) -0.0020(13) 0.0025(12)
    C48 0.0297(15) 0.0289(14) 0.0326(15) -0.0043(12) -0.0021(12) -0.0003(12)
    C49 0.0320(17) 0.0453(18) 0.0334(16) -0.0061(14) -0.0008(13) 0.0008(13)
    C50 0.0315(17) 0.052(2) 0.0461(19) -0.0043(15) 0.0019(15) 0.0006(16)
    C51 0.0347(17) 0.0436(18) 0.0477(18) -0.0043(14) -0.0104(15) 0.0031(15)
    C52 0.0443(19) 0.0436(18) 0.0381(16) -0.0058(15) -0.0129(15) 0.0028(13)
    Ni2 0.02890(15) 0.03134(17) 0.02786(15) -0.00095(15) 0.0001(2) -0.00108(14)
    N61 0.0312(13) 0.0327(13) 0.0326(12) -0.0005(10) 0.0000(11) -0.0009(10)
    N62 0.0325(13) 0.0349(13) 0.0289(12) -0.0015(10) 0.0002(10) -0.0012(10)
    N63 0.0357(14) 0.0342(13) 0.0284(11) 0.0024(11) 0.0010(10) -0.0017(10)
    N64 0.0288(13) 0.0368(13) 0.0302(12) -0.0035(10) 0.0022(10) -0.0033(10)
    C61 0.0360(16) 0.0350(15) 0.0304(15) 0.0020(13) -0.0007(12) -0.0015(13)
    C62 0.0319(16) 0.0480(18) 0.0408(17) -0.0061(14) -0.0013(14) -0.0006(14)
    C63 0.0314(16) 0.0407(17) 0.0502(18) -0.0052(13) 0.0003(14) 0.0030(15)
    C64 0.0389(17) 0.0338(16) 0.0397(16) -0.0069(13) -0.0003(14) 0.0011(13)
    C65 0.0329(16) 0.0385(16) 0.0415(16) -0.0069(13) 0.0011(13) -0.0006(13)
    C66 0.0408(18) 0.0320(15) 0.0368(15) -0.0020(12) -0.0002(13) -0.0003(12)
    C67 0.0411(18) 0.0344(16) 0.0465(17) 0.0024(14) 0.0002(15) -0.0011(14)
    C68 0.0412(18) 0.0346(16) 0.0435(17) 0.0047(13) 0.0005(14) 0.0016(13)
    C69 0.0310(15) 0.0358(15) 0.0274(14) -0.0033(12) -0.0005(12) 0.0025(11)
    C70 0.0347(16) 0.0356(15) 0.0233(13) 0.0030(13) -0.0007(12) 0.0021(11)
    C71 0.0293(15) 0.0366(16) 0.0275(14) -0.0024(12) 0.0008(11) 0.0004(11)
    C72 0.0335(16) 0.0405(16) 0.0356(16) -0.0030(13) 0.0008(13) -0.0001(13)
    C73 0.0381(18) 0.0402(17) 0.0421(17) -0.0102(14) 0.0026(14) -0.0046(14)
    C74 0.0340(16) 0.0323(15) 0.0317(14) -0.0025(12) 0.0027(12) -0.0034(12)
    C75 0.0418(18) 0.0320(15) 0.0343(15) -0.0072(13) 0.0016(13) -0.0031(12)
    C76 0.0347(16) 0.0313(14) 0.0357(14) -0.0011(12) 0.0006(13) -0.0046(12)
    C77 0.0468(19) 0.0352(16) 0.0505(18) 0.0013(15) 0.0010(16) -0.0064(15)
    C78 0.0359(17) 0.0380(17) 0.0468(18) 0.0072(13) -0.0027(14) -0.0063(14)
    C79 0.0335(16) 0.0338(15) 0.0329(15) 0.0060(12) -0.0029(13) -0.0024(12)
    C80 0.0284(15) 0.0452(18) 0.0278(14) 0.0036(13) 0.0007(12) -0.0042(12)
    C81 0.0377(18) 0.0328(16) 0.073(2) -0.0032(14) 0.0032(17) -0.0038(16)
    C82 0.062(3) 0.058(3) 0.094(3) -0.016(2) 0.011(2) -0.029(2)
    C83 0.063(3) 0.062(3) 0.155(6) -0.017(2) 0.010(3) -0.048(4)
    C84 0.062(3) 0.040(2) 0.185(7) -0.009(2) 0.004(4) 0.011(4)
    C85 0.049(2) 0.045(2) 0.155(5) -0.010(2) -0.009(3) 0.040(3)
    C86 0.0291(17) 0.0399(19) 0.095(3) 0.0001(15) 0.0008(17) 0.0198(19)
    Cl61 0.1178(12) 0.1310(13) 0.0743(8) -0.0583(10) 0.0131(8) -0.0466(8)
    Cl62 0.0474(5) 0.0732(6) 0.0657(6) -0.0015(5) -0.0021(5) 0.0268(5)
    C87 0.0345(16) 0.0360(16) 0.0499(17) -0.0016(13) 0.0028(14) -0.0038(14)
    C88 0.059(2) 0.0389(18) 0.058(2) -0.0084(16) 0.0038(18) 0.0048(16)
    C89 0.071(3) 0.038(2) 0.084(3) -0.0072(19) 0.008(2) 0.008(2)
    C90 0.058(2) 0.0344(19) 0.110(4) -0.0024(17) 0.011(3) -0.002(2)
    C91 0.054(2) 0.042(2) 0.079(3) -0.0036(18) 0.004(2) -0.021(2)
    C92 0.0424(19) 0.0413(18) 0.055(2) -0.0025(15) 0.0037(16) -0.0112(15)
    Cl63 0.1201(10) 0.0691(7) 0.0464(5) -0.0251(7) 0.0126(6) 0.0033(5)
    Cl64 0.0492(5) 0.0602(5) 0.0489(4) 0.0002(4) -0.0006(4) -0.0139(4)
    C93 0.0306(15) 0.0367(16) 0.0331(15) -0.0004(12) 0.0019(13) 0.0045(12)
    C94 0.0364(17) 0.0439(17) 0.0342(15) 0.0041(14) -0.0026(13) 0.0020(13)
    C95 0.0433(19) 0.060(2) 0.0409(17) 0.0122(16) 0.0105(15) 0.0013(15)
    C96 0.0353(18) 0.071(3) 0.053(2) 0.0118(17) 0.0043(16) 0.0078(18)
    C97 0.0353(18) 0.069(2) 0.047(2) 0.0100(16) -0.0017(15) 0.0061(18)
    C98 0.0418(18) 0.057(2) 0.0311(15) 0.0029(16) -0.0049(14) 0.0085(14)
    O61 0.0384(12) 0.0593(14) 0.0327(11) 0.0041(11) 0.0005(10) -0.0058(10)
    C99 0.054(2) 0.056(2) 0.0310(16) 0.0037(17) 0.0045(15) -0.0089(15)
    C100 0.057(2) 0.066(2) 0.0358(17) -0.0009(19) -0.0016(16) -0.0014(16)
    O62 0.0592(15) 0.0583(15) 0.0471(13) -0.0015(13) -0.0071(12) -0.0010(11)
    C101 0.0447(18) 0.069(2) 0.0479(19) -0.0006(18) -0.0045(16) 0.0073(18)
    C102 0.046(2) 0.070(3) 0.0358(17) -0.0089(18) -0.0041(15) 0.0017(17)
    C103 0.0443(18) 0.066(2) 0.0344(14) -0.0081(18) 0.0029(17) -0.0016(16)
    C104 0.055(2) 0.074(3) 0.0412(19) -0.007(2) 0.0041(17) -0.0115(18)
    O63 0.0660(16) 0.0584(15) 0.0421(12) 0.0038(13) 0.0105(12) -0.0004(11)
    C105 0.079(3) 0.053(2) 0.050(2) 0.010(2) 0.018(2) 0.0134(17)
    C106 0.066(2) 0.059(2) 0.0336(17) 0.0074(19) 0.0075(16) 0.0084(15)
    O64 0.0436(14) 0.0672(16) 0.0354(12) 0.0093(12) 0.0052(10) 0.0085(11)
    C107 0.0373(17) 0.0414(17) 0.0347(16) 0.0047(14) -0.0015(13) -0.0036(13)
    C108 0.0306(15) 0.0394(16) 0.0316(15) 0.0042(13) -0.0020(12) -0.0037(12)
    C109 0.0353(17) 0.054(2) 0.0349(16) 0.0054(14) -0.0027(14) -0.0060(14)
    C110 0.0337(18) 0.066(2) 0.052(2) 0.0043(16) 0.0013(15) -0.0114(17)
    C111 0.0388(18) 0.060(2) 0.050(2) 0.0091(16) -0.0118(16) -0.0092(17)
    C112 0.045(2) 0.056(2) 0.0381(16) 0.0104(16) -0.0074(15) -0.0026(15)
    C121 0.074(3) 0.090(4) 0.096(4) 0.009(3) 0.000(3) 0.020(3)
    Cl21 0.0762(8) 0.0775(8) 0.1383(12) 0.0179(7) 0.0173(9) 0.0356(9)
    Cl22 0.189(2) 0.1036(12) 0.0993(11) -0.0046(13) -0.0029(13) 0.0029(10)
    C122 0.061(3) 0.141(6) 0.206(7) 0.017(4) -0.023(4) -0.079(6)
    Cl23 0.1019(10) 0.0642(7) 0.1339(13) 0.0049(7) 0.0046(10) -0.0104(8)
    Cl24 0.209(6) 0.115(4) 0.175(4) 0.014(4) -0.057(5) -0.055(3)
    Cl25 0.179(5) 0.119(3) 0.170(4) -0.005(3) -0.054(4) -0.063(3)
_geom_special_details
;
 All esds (except the esd in the dihedral angle between two l.s. planes)
 are estimated using the full covariance matrix.  The cell ESDS are taken
 into account individually in the estimation of esds in distances, angles
 and torsion angles; correlations between esds in cell parameters are only
 used when they are defined by crystal symmetry.  An approximate (isotropic)
 treatment of cell esds is used for estimating esds involving l.s. planes.
;
loop_
    _geom_bond_atom_site_label_1
    _geom_bond_atom_site_label_2
    _geom_bond_site_symmetry_2
    _geom_bond_distance
    _geom_bond_publ_flag
    Ni1 N4 . 1.937(2) y
    Ni1 N2 . 1.942(2) y
    Ni1 N1 . 1.943(3) y
    Ni1 N3 . 1.946(3) y
    N1 C4 . 1.381(4) ?
    N1 C1 . 1.388(4) ?
    N2 C6 . 1.380(4) ?
    N2 C9 . 1.390(4) ?
    N3 C14 . 1.381(4) ?
    N3 C11 . 1.388(4) ?
    N4 C16 . 1.388(4) ?
    N4 C19 . 1.393(4) ?
    C1 C20 . 1.369(4) ?
    C1 C2 . 1.437(4) ?
    C2 C3 . 1.344(5) ?
    C2 H2 . 0.9500 ?
    C3 C4 . 1.439(5) ?
    C3 H3 . 0.9500 ?
    C4 C5 . 1.367(4) ?
    C5 C6 . 1.383(4) ?
    C5 C21 . 1.498(4) ?
    C6 C7 . 1.432(4) ?
    C7 C8 . 1.347(5) ?
    C7 H7 . 0.9500 ?
    C8 C9 . 1.419(4) ?
    C8 H8 . 0.9500 ?
    C9 C10 . 1.386(4) ?
    C10 C11 . 1.380(4) ?
    C10 C33 . 1.490(4) ?
    C11 C12 . 1.432(4) ?
    C12 C13 . 1.334(5) ?
    C12 H12 . 0.9500 ?
    C13 C14 . 1.434(5) ?
    C13 H13 . 0.9500 ?
    C14 C15 . 1.375(4) ?
    C15 C16 . 1.379(4) ?
    C15 C27 . 1.491(4) ?
    C16 C17 . 1.422(4) ?
    C17 C18 . 1.349(5) ?
    C17 H17 . 0.9500 ?
    C18 C19 . 1.429(4) ?
    C18 H18 . 0.9500 ?
    C19 C20 . 1.374(4) ?
    C20 C48 . 1.489(4) ?
    C21 C26 . 1.393(5) ?
    C21 C22 . 1.394(5) ?
    C22 C23 . 1.397(5) ?
    C22 Cl1 . 1.736(4) ?
    C23 C24 . 1.370(6) ?
    C23 H23 . 0.9500 ?
    C24 C25 . 1.379(5) ?
    C24 H24 . 0.9500 ?
    C25 C26 . 1.377(5) ?
    C25 H25 . 0.9500 ?
    C26 Cl2 . 1.737(4) ?
    C27 C32 . 1.392(5) ?
    C27 C28 . 1.395(5) ?
    C28 C29 . 1.387(5) ?
    C28 Cl3 . 1.734(3) ?
    C29 C30 . 1.375(6) ?
    C29 H29 . 0.9500 ?
    C30 C31 . 1.382(6) ?
    C30 H30 . 0.9500 ?
    Cl4 C32 . 1.740(4) ?
    C31 C32 . 1.392(5) ?
    C31 H31 . 0.9500 ?
    C33 C38 . 1.384(4) ?
    C33 C34 . 1.400(4) ?
    C34 O1 . 1.371(4) ?
    C34 C35 . 1.388(5) ?
    C35 C36 . 1.385(5) ?
    C35 H35 . 0.9500 ?
    C36 C37 . 1.376(5) ?
    C36 H36 . 0.9500 ?
    C37 C38 . 1.395(5) ?
    C37 H37 . 0.9500 ?
    C38 H38 . 0.9500 ?
    O1 C39 . 1.441(4) ?
    C39 C40 . 1.513(5) ?
    C39 H39A . 0.9900 ?
    C39 H39B . 0.9900 ?
    C40 O2 . 1.420(4) ?
    C40 H40A . 0.9900 ?
    C40 H40B . 0.9900 ?
    O2 C41 . 1.430(5) ?
    C41 C42 . 1.473(6) ?
    C41 H41A . 0.9900 ?
    C41 H41B . 0.9900 ?
    C42 C43 . 1.189(5) ?
    C43 C44 . 1.461(6) ?
    C44 O3 . 1.422(5) ?
    C44 H44A . 0.9900 ?
    C44 H44B . 0.9900 ?
    O3 C45 . 1.420(5) ?
    C45 C46 . 1.495(5) ?
    C45 H45A . 0.9900 ?
    C45 H45B . 0.9900 ?
    C46 O4 . 1.423(4) ?
    C46 H46A . 0.9900 ?
    C46 H46B . 0.9900 ?
    O4 C47 . 1.365(4) ?
    C47 C48 . 1.393(4) ?
    C47 C52 . 1.396(5) ?
    C48 C49 . 1.387(4) ?
    C49 C50 . 1.390(5) ?
    C49 H49 . 0.9500 ?
    C50 C51 . 1.375(5) ?
    C50 H50 . 0.9500 ?
    C51 C52 . 1.376(5) ?
    C51 H51 . 0.9500 ?
    C52 H52 . 0.9500 ?
    Ni2 N63 . 1.937(3) y
    Ni2 N64 . 1.939(3) y
    Ni2 N62 . 1.948(3) y
    Ni2 N61 . 1.950(3) y
    N61 C64 . 1.381(4) ?
    N61 C61 . 1.388(4) ?
    N62 C69 . 1.373(4) ?
    N62 C66 . 1.387(4) ?
    N63 C74 . 1.381(4) ?
    N63 C71 . 1.389(4) ?
    N64 C76 . 1.386(4) ?
    N64 C79 . 1.405(4) ?
    C61 C80 . 1.383(4) ?
    C61 C62 . 1.431(5) ?
    C62 C63 . 1.336(5) ?
    C62 H62 . 0.9500 ?
    C63 C64 . 1.440(5) ?
    C63 H63 . 0.9500 ?
    C64 C65 . 1.371(5) ?
    C65 C66 . 1.388(5) ?
    C65 C81 . 1.491(5) ?
    C66 C67 . 1.417(4) ?
    C67 C68 . 1.349(5) ?
    C67 H67 . 0.9500 ?
    C68 C69 . 1.436(4) ?
    C68 H68 . 0.9500 ?
    C69 C70 . 1.388(4) ?
    C70 C71 . 1.389(4) ?
    C70 C93 . 1.494(4) ?
    C71 C72 . 1.435(4) ?
    C72 C73 . 1.339(5) ?
    C72 H72 . 0.9500 ?
    C73 C74 . 1.431(5) ?
    C73 H73 . 0.9500 ?
    C74 C75 . 1.375(5) ?
    C75 C76 . 1.386(5) ?
    C75 C87 . 1.499(4) ?
    C76 C77 . 1.421(5) ?
    C77 C78 . 1.339(5) ?
    C77 H77 . 0.9500 ?
    C78 C79 . 1.436(4) ?
    C78 H78 . 0.9500 ?
    C79 C80 . 1.368(5) ?
    C80 C108 . 1.501(4) ?
    C81 C86 . 1.389(6) ?
    C81 C82 . 1.401(6) ?
    C82 C83 . 1.427(7) ?
    C82 Cl61 . 1.727(6) ?
    C83 C84 . 1.357(9) ?
    C83 H83 . 0.9500 ?
    C84 C85 . 1.358(9) ?
    C84 H84 . 0.9500 ?
    C85 C86 . 1.390(6) ?
    C85 H85 . 0.9500 ?
    C86 Cl62 . 1.724(5) ?
    C87 C92 . 1.393(5) ?
    C87 C88 . 1.399(5) ?
    C88 C89 . 1.388(5) ?
    C88 Cl63 . 1.743(4) ?
    C89 C90 . 1.352(7) ?
    C89 H89 . 0.9500 ?
    C90 C91 . 1.374(7) ?
    C90 H90 . 0.9500 ?
    C91 C92 . 1.393(5) ?
    C91 H91 . 0.9500 ?
    C92 Cl64 . 1.732(4) ?
    C93 C94 . 1.397(4) ?
    C93 C98 . 1.404(4) ?
    C94 O61 . 1.372(4) ?
    C94 C95 . 1.396(5) ?
    C95 C96 . 1.369(5) ?
    C95 H95 . 0.9500 ?
    C96 C97 . 1.386(6) ?
    C96 H96 . 0.9500 ?
    C97 C98 . 1.385(5) ?
    C97 H97 . 0.9500 ?
    C98 H98 . 0.9500 ?
    O61 C99 . 1.428(4) ?
    C99 C100 . 1.497(5) ?
    C99 H99A . 0.9900 ?
    C99 H99B . 0.9900 ?
    C100 O62 . 1.420(5) ?
    C100 H10A . 0.9900 ?
    C100 H10B . 0.9900 ?
    O62 C101 . 1.429(5) ?
    C101 C102 . 1.460(6) ?
    C101 H10C . 0.9900 ?
    C101 H10D . 0.9900 ?
    C102 C103 . 1.197(6) ?
    C103 C104 . 1.468(6) ?
    C104 O63 . 1.426(5) ?
    C104 H10E . 0.9900 ?
    C104 H10F . 0.9900 ?
    O63 C105 . 1.413(5) ?
    C105 C106 . 1.529(6) ?
    C105 H10G . 0.9900 ?
    C105 H10H . 0.9900 ?
    C106 O64 . 1.421(4) ?
    C106 H10I . 0.9900 ?
    C106 H10J . 0.9900 ?
    O64 C107 . 1.363(4) ?
    C107 C112 . 1.378(5) ?
    C107 C108 . 1.406(4) ?
    C108 C109 . 1.374(5) ?
    C109 C110 . 1.391(5) ?
    C109 H109 . 0.9500 ?
    C110 C111 . 1.368(6) ?
    C110 H110 . 0.9500 ?
    C111 C112 . 1.390(5) ?
    C111 H111 . 0.9500 ?
    C112 H112 . 0.9500 ?
    C121 Cl21 . 1.710(6) ?
    C121 Cl22 . 1.718(6) ?
    C121 H20A . 0.9900 ?
    C121 H20B . 0.9900 ?
    C122 Cl25 . 1.624(7) ?
    C122 Cl24 . 1.664(9) ?
    C122 Cl23 . 1.712(6) ?
    C122 H20C . 0.9900 ?
    C122 H20D . 0.9900 ?
    C122 H20E . 0.9900 ?
    C122 H20F . 0.9900 ?
loop_
    _geom_angle_atom_site_label_1
    _geom_angle_atom_site_label_2
    _geom_angle_atom_site_label_3
    _geom_angle_site_symmetry_1
    _geom_angle_site_symmetry_3
    _geom_angle
    _geom_angle_publ_flag
    N4 Ni1 N2 . . 177.92(9) y
    N4 Ni1 N1 . . 90.12(10) y
    N2 Ni1 N1 . . 89.82(10) y
    N4 Ni1 N3 . . 89.77(10) y
    N2 Ni1 N3 . . 90.35(10) y
    N1 Ni1 N3 . . 178.43(9) y
    C4 N1 C1 . . 105.0(2) ?
    C4 N1 Ni1 . . 127.8(2) ?
    C1 N1 Ni1 . . 127.05(19) ?
    C6 N2 C9 . . 104.2(2) ?
    C6 N2 Ni1 . . 128.0(2) ?
    C9 N2 Ni1 . . 127.8(2) ?
    C14 N3 C11 . . 104.6(2) ?
    C14 N3 Ni1 . . 128.1(2) ?
    C11 N3 Ni1 . . 127.12(19) ?
    C16 N4 C19 . . 104.5(2) ?
    C16 N4 Ni1 . . 128.0(2) ?
    C19 N4 Ni1 . . 127.5(2) ?
    C20 C1 N1 . . 125.7(3) ?
    C20 C1 C2 . . 123.9(3) ?
    N1 C1 C2 . . 110.1(3) ?
    C3 C2 C1 . . 107.3(3) ?
    C3 C2 H2 . . 126.4 ?
    C1 C2 H2 . . 126.4 ?
    C2 C3 C4 . . 107.2(3) ?
    C2 C3 H3 . . 126.4 ?
    C4 C3 H3 . . 126.4 ?
    C5 C4 N1 . . 125.8(3) ?
    C5 C4 C3 . . 123.8(3) ?
    N1 C4 C3 . . 110.3(3) ?
    C4 C5 C6 . . 122.7(3) ?
    C4 C5 C21 . . 118.7(3) ?
    C6 C5 C21 . . 118.3(3) ?
    N2 C6 C5 . . 124.9(3) ?
    N2 C6 C7 . . 111.2(3) ?
    C5 C6 C7 . . 123.5(3) ?
    C8 C7 C6 . . 106.2(3) ?
    C8 C7 H7 . . 126.9 ?
    C6 C7 H7 . . 126.9 ?
    C7 C8 C9 . . 107.9(3) ?
    C7 C8 H8 . . 126.0 ?
    C9 C8 H8 . . 126.0 ?
    C10 C9 N2 . . 125.1(3) ?
    C10 C9 C8 . . 124.5(3) ?
    N2 C9 C8 . . 110.5(3) ?
    C11 C10 C9 . . 122.5(3) ?
    C11 C10 C33 . . 117.4(3) ?
    C9 C10 C33 . . 120.1(3) ?
    C10 C11 N3 . . 125.7(3) ?
    C10 C11 C12 . . 124.1(3) ?
    N3 C11 C12 . . 110.1(3) ?
    C13 C12 C11 . . 107.6(3) ?
    C13 C12 H12 . . 126.2 ?
    C11 C12 H12 . . 126.2 ?
    C12 C13 C14 . . 107.2(3) ?
    C12 C13 H13 . . 126.4 ?
    C14 C13 H13 . . 126.4 ?
    C15 C14 N3 . . 125.5(3) ?
    C15 C14 C13 . . 124.0(3) ?
    N3 C14 C13 . . 110.5(3) ?
    C14 C15 C16 . . 122.7(3) ?
    C14 C15 C27 . . 118.8(3) ?
    C16 C15 C27 . . 118.1(3) ?
    C15 C16 N4 . . 125.0(3) ?
    C15 C16 C17 . . 124.3(3) ?
    N4 C16 C17 . . 110.4(3) ?
    C18 C17 C16 . . 107.6(3) ?
    C18 C17 H17 . . 126.2 ?
    C16 C17 H17 . . 126.2 ?
    C17 C18 C19 . . 107.1(3) ?
    C17 C18 H18 . . 126.4 ?
    C19 C18 H18 . . 126.4 ?
    C20 C19 N4 . . 125.5(3) ?
    C20 C19 C18 . . 124.3(3) ?
    N4 C19 C18 . . 110.2(3) ?
    C1 C20 C19 . . 122.4(3) ?
    C1 C20 C48 . . 118.4(3) ?
    C19 C20 C48 . . 119.2(3) ?
    C26 C21 C22 . . 116.0(3) ?
    C26 C21 C5 . . 122.5(3) ?
    C22 C21 C5 . . 121.6(3) ?
    C21 C22 C23 . . 122.3(3) ?
    C21 C22 Cl1 . . 119.8(2) ?
    C23 C22 Cl1 . . 117.9(3) ?
    C24 C23 C22 . . 119.0(3) ?
    C24 C23 H23 . . 120.5 ?
    C22 C23 H23 . . 120.5 ?
    C23 C24 C25 . . 120.7(3) ?
    C23 C24 H24 . . 119.7 ?
    C25 C24 H24 . . 119.7 ?
    C26 C25 C24 . . 119.3(3) ?
    C26 C25 H25 . . 120.4 ?
    C24 C25 H25 . . 120.4 ?
    C25 C26 C21 . . 122.8(3) ?
    C25 C26 Cl2 . . 117.9(3) ?
    C21 C26 Cl2 . . 119.3(3) ?
    C32 C27 C28 . . 115.7(3) ?
    C32 C27 C15 . . 122.7(3) ?
    C28 C27 C15 . . 121.6(3) ?
    C29 C28 C27 . . 122.9(3) ?
    C29 C28 Cl3 . . 117.9(3) ?
    C27 C28 Cl3 . . 119.2(2) ?
    C30 C29 C28 . . 119.1(3) ?
    C30 C29 H29 . . 120.5 ?
    C28 C29 H29 . . 120.5 ?
    C29 C30 C31 . . 120.7(3) ?
    C29 C30 H30 . . 119.7 ?
    C31 C30 H30 . . 119.7 ?
    C30 C31 C32 . . 118.7(3) ?
    C30 C31 H31 . . 120.6 ?
    C32 C31 H31 . . 120.6 ?
    C27 C32 C31 . . 122.9(3) ?
    C27 C32 Cl4 . . 119.0(2) ?
    C31 C32 Cl4 . . 118.1(3) ?
    C38 C33 C34 . . 118.5(3) ?
    C38 C33 C10 . . 122.6(3) ?
    C34 C33 C10 . . 118.8(3) ?
    O1 C34 C35 . . 124.6(3) ?
    O1 C34 C33 . . 114.3(3) ?
    C35 C34 C33 . . 121.0(3) ?
    C36 C35 C34 . . 119.2(3) ?
    C36 C35 H35 . . 120.4 ?
    C34 C35 H35 . . 120.4 ?
    C37 C36 C35 . . 120.7(3) ?
    C37 C36 H36 . . 119.6 ?
    C35 C36 H36 . . 119.6 ?
    C36 C37 C38 . . 119.8(3) ?
    C36 C37 H37 . . 120.1 ?
    C38 C37 H37 . . 120.1 ?
    C33 C38 C37 . . 120.8(3) ?
    C33 C38 H38 . . 119.6 ?
    C37 C38 H38 . . 119.6 ?
    C34 O1 C39 . . 118.5(3) ?
    O1 C39 C40 . . 106.1(3) ?
    O1 C39 H39A . . 110.5 ?
    C40 C39 H39A . . 110.5 ?
    O1 C39 H39B . . 110.5 ?
    C40 C39 H39B . . 110.5 ?
    H39A C39 H39B . . 108.7 ?
    O2 C40 C39 . . 113.2(3) ?
    O2 C40 H40A . . 108.9 ?
    C39 C40 H40A . . 108.9 ?
    O2 C40 H40B . . 108.9 ?
    C39 C40 H40B . . 108.9 ?
    H40A C40 H40B . . 107.7 ?
    C40 O2 C41 . . 115.1(3) ?
    O2 C41 C42 . . 114.3(3) ?
    O2 C41 H41A . . 108.7 ?
    C42 C41 H41A . . 108.7 ?
    O2 C41 H41B . . 108.7 ?
    C42 C41 H41B . . 108.7 ?
    H41A C41 H41B . . 107.6 ?
    C43 C42 C41 . . 177.5(4) ?
    C42 C43 C44 . . 178.0(5) ?
    O3 C44 C43 . . 114.9(3) ?
    O3 C44 H44A . . 108.5 ?
    C43 C44 H44A . . 108.5 ?
    O3 C44 H44B . . 108.5 ?
    C43 C44 H44B . . 108.5 ?
    H44A C44 H44B . . 107.5 ?
    C45 O3 C44 . . 114.7(3) ?
    O3 C45 C46 . . 114.2(3) ?
    O3 C45 H45A . . 108.7 ?
    C46 C45 H45A . . 108.7 ?
    O3 C45 H45B . . 108.7 ?
    C46 C45 H45B . . 108.7 ?
    H45A C45 H45B . . 107.6 ?
    O4 C46 C45 . . 107.1(3) ?
    O4 C46 H46A . . 110.3 ?
    C45 C46 H46A . . 110.3 ?
    O4 C46 H46B . . 110.3 ?
    C45 C46 H46B . . 110.3 ?
    H46A C46 H46B . . 108.5 ?
    C47 O4 C46 . . 120.0(3) ?
    O4 C47 C48 . . 115.3(3) ?
    O4 C47 C52 . . 124.7(3) ?
    C48 C47 C52 . . 120.0(3) ?
    C49 C48 C47 . . 118.4(3) ?
    C49 C48 C20 . . 123.0(3) ?
    C47 C48 C20 . . 118.4(3) ?
    C48 C49 C50 . . 121.9(3) ?
    C48 C49 H49 . . 119.0 ?
    C50 C49 H49 . . 119.0 ?
    C51 C50 C49 . . 118.5(3) ?
    C51 C50 H50 . . 120.7 ?
    C49 C50 H50 . . 120.7 ?
    C50 C51 C52 . . 121.1(3) ?
    C50 C51 H51 . . 119.4 ?
    C52 C51 H51 . . 119.4 ?
    C51 C52 C47 . . 120.0(3) ?
    C51 C52 H52 . . 120.0 ?
    C47 C52 H52 . . 120.0 ?
    N63 Ni2 N64 . . 90.11(10) y
    N63 Ni2 N62 . . 89.96(11) y
    N64 Ni2 N62 . . 179.09(9) y
    N63 Ni2 N61 . . 178.44(9) y
    N64 Ni2 N61 . . 89.59(10) y
    N62 Ni2 N61 . . 90.37(10) y
    C64 N61 C61 . . 105.1(3) ?
    C64 N61 Ni2 . . 126.6(2) ?
    C61 N61 Ni2 . . 128.3(2) ?
    C69 N62 C66 . . 104.4(3) ?
    C69 N62 Ni2 . . 127.6(2) ?
    C66 N62 Ni2 . . 128.1(2) ?
    C74 N63 C71 . . 104.1(3) ?
    C74 N63 Ni2 . . 127.7(2) ?
    C71 N63 Ni2 . . 128.1(2) ?
    C76 N64 C79 . . 104.2(2) ?
    C76 N64 Ni2 . . 128.5(2) ?
    C79 N64 Ni2 . . 127.3(2) ?
    C80 C61 N61 . . 124.8(3) ?
    C80 C61 C62 . . 125.1(3) ?
    N61 C61 C62 . . 110.1(3) ?
    C63 C62 C61 . . 107.5(3) ?
    C63 C62 H62 . . 126.3 ?
    C61 C62 H62 . . 126.3 ?
    C62 C63 C64 . . 107.4(3) ?
    C62 C63 H63 . . 126.3 ?
    C64 C63 H63 . . 126.3 ?
    C65 C64 N61 . . 126.8(3) ?
    C65 C64 C63 . . 123.0(3) ?
    N61 C64 C63 . . 109.8(3) ?
    C64 C65 C66 . . 122.9(3) ?
    C64 C65 C81 . . 118.3(3) ?
    C66 C65 C81 . . 118.8(3) ?
    N62 C66 C65 . . 124.5(3) ?
    N62 C66 C67 . . 110.7(3) ?
    C65 C66 C67 . . 124.6(3) ?
    C68 C67 C66 . . 107.6(3) ?
    C68 C67 H67 . . 126.2 ?
    C66 C67 H67 . . 126.2 ?
    C67 C68 C69 . . 106.2(3) ?
    C67 C68 H68 . . 126.9 ?
    C69 C68 H68 . . 126.9 ?
    N62 C69 C70 . . 125.7(3) ?
    N62 C69 C68 . . 111.1(3) ?
    C70 C69 C68 . . 123.0(3) ?
    C69 C70 C71 . . 122.3(3) ?
    C69 C70 C93 . . 119.3(3) ?
    C71 C70 C93 . . 118.4(3) ?
    N63 C71 C70 . . 124.8(3) ?
    N63 C71 C72 . . 110.8(3) ?
    C70 C71 C72 . . 124.4(3) ?
    C73 C72 C71 . . 106.7(3) ?
    C73 C72 H72 . . 126.7 ?
    C71 C72 H72 . . 126.7 ?
    C72 C73 C74 . . 107.6(3) ?
    C72 C73 H73 . . 126.2 ?
    C74 C73 H73 . . 126.2 ?
    C75 C74 N63 . . 125.6(3) ?
    C75 C74 C73 . . 123.5(3) ?
    N63 C74 C73 . . 110.7(3) ?
    C74 C75 C76 . . 123.1(3) ?
    C74 C75 C87 . . 118.2(3) ?
    C76 C75 C87 . . 118.0(3) ?
    N64 C76 C75 . . 124.4(3) ?
    N64 C76 C77 . . 111.3(3) ?
    C75 C76 C77 . . 124.2(3) ?
    C78 C77 C76 . . 107.2(3) ?
    C78 C77 H77 . . 126.4 ?
    C76 C77 H77 . . 126.4 ?
    C77 C78 C79 . . 108.0(3) ?
    C77 C78 H78 . . 126.0 ?
    C79 C78 H78 . . 126.0 ?
    C80 C79 N64 . . 125.7(3) ?
    C80 C79 C78 . . 124.9(3) ?
    N64 C79 C78 . . 109.4(3) ?
    C79 C80 C61 . . 122.4(3) ?
    C79 C80 C108 . . 118.7(3) ?
    C61 C80 C108 . . 118.8(3) ?
    C86 C81 C82 . . 116.4(4) ?
    C86 C81 C65 . . 122.6(3) ?
    C82 C81 C65 . . 121.0(4) ?
    C81 C82 C83 . . 120.3(5) ?
    C81 C82 Cl61 . . 119.8(3) ?
    C83 C82 Cl61 . . 120.0(4) ?
    C84 C83 C82 . . 120.3(5) ?
    C84 C83 H83 . . 119.9 ?
    C82 C83 H83 . . 119.9 ?
    C83 C84 C85 . . 120.4(5) ?
    C83 C84 H84 . . 119.8 ?
    C85 C84 H84 . . 119.8 ?
    C84 C85 C86 . . 119.9(6) ?
    C84 C85 H85 . . 120.0 ?
    C86 C85 H85 . . 120.0 ?
    C81 C86 C85 . . 122.7(5) ?
    C81 C86 Cl62 . . 119.6(3) ?
    C85 C86 Cl62 . . 117.7(4) ?
    C92 C87 C88 . . 115.9(3) ?
    C92 C87 C75 . . 123.1(3) ?
    C88 C87 C75 . . 121.0(3) ?
    C89 C88 C87 . . 122.7(4) ?
    C89 C88 Cl63 . . 118.7(3) ?
    C87 C88 Cl63 . . 118.6(3) ?
    C90 C89 C88 . . 118.9(4) ?
    C90 C89 H89 . . 120.5 ?
    C88 C89 H89 . . 120.5 ?
    C89 C90 C91 . . 121.4(4) ?
    C89 C90 H90 . . 119.3 ?
    C91 C90 H90 . . 119.3 ?
    C90 C91 C92 . . 119.2(4) ?
    C90 C91 H91 . . 120.4 ?
    C92 C91 H91 . . 120.4 ?
    C91 C92 C87 . . 121.8(4) ?
    C91 C92 Cl64 . . 119.0(3) ?
    C87 C92 Cl64 . . 119.2(3) ?
    C94 C93 C98 . . 118.0(3) ?
    C94 C93 C70 . . 120.3(3) ?
    C98 C93 C70 . . 121.6(3) ?
    O61 C94 C95 . . 124.2(3) ?
    O61 C94 C93 . . 115.0(3) ?
    C95 C94 C93 . . 120.8(3) ?
    C96 C95 C94 . . 119.9(3) ?
    C96 C95 H95 . . 120.1 ?
    C94 C95 H95 . . 120.1 ?
    C95 C96 C97 . . 120.6(3) ?
    C95 C96 H96 . . 119.7 ?
    C97 C96 H96 . . 119.7 ?
    C98 C97 C96 . . 119.8(4) ?
    C98 C97 H97 . . 120.1 ?
    C96 C97 H97 . . 120.1 ?
    C97 C98 C93 . . 120.9(3) ?
    C97 C98 H98 . . 119.6 ?
    C93 C98 H98 . . 119.6 ?
    C94 O61 C99 . . 118.8(3) ?
    O61 C99 C100 . . 108.2(3) ?
    O61 C99 H99A . . 110.1 ?
    C100 C99 H99A . . 110.1 ?
    O61 C99 H99B . . 110.1 ?
    C100 C99 H99B . . 110.1 ?
    H99A C99 H99B . . 108.4 ?
    O62 C100 C99 . . 115.9(3) ?
    O62 C100 H10A . . 108.3 ?
    C99 C100 H10A . . 108.3 ?
    O62 C100 H10B . . 108.3 ?
    C99 C100 H10B . . 108.3 ?
    H10A C100 H10B . . 107.4 ?
    C100 O62 C101 . . 114.9(3) ?
    O62 C101 C102 . . 114.9(3) ?
    O62 C101 H10C . . 108.6 ?
    C102 C101 H10C . . 108.6 ?
    O62 C101 H10D . . 108.6 ?
    C102 C101 H10D . . 108.6 ?
    H10C C101 H10D . . 107.5 ?
    C103 C102 C101 . . 174.6(4) ?
    C102 C103 C104 . . 178.1(4) ?
    O63 C104 C103 . . 110.0(3) ?
    O63 C104 H10E . . 109.7 ?
    C103 C104 H10E . . 109.7 ?
    O63 C104 H10F . . 109.7 ?
    C103 C104 H10F . . 109.7 ?
    H10E C104 H10F . . 108.2 ?
    C105 O63 C104 . . 113.5(3) ?
    O63 C105 C106 . . 112.8(3) ?
    O63 C105 H10G . . 109.0 ?
    C106 C105 H10G . . 109.0 ?
    O63 C105 H10H . . 109.0 ?
    C106 C105 H10H . . 109.0 ?
    H10G C105 H10H . . 107.8 ?
    O64 C106 C105 . . 106.0(3) ?
    O64 C106 H10I . . 110.5 ?
    C105 C106 H10I . . 110.5 ?
    O64 C106 H10J . . 110.5 ?
    C105 C106 H10J . . 110.5 ?
    H10I C106 H10J . . 108.7 ?
    C107 O64 C106 . . 120.6(3) ?
    O64 C107 C112 . . 125.1(3) ?
    O64 C107 C108 . . 115.2(3) ?
    C112 C107 C108 . . 119.7(3) ?
    C109 C108 C107 . . 119.2(3) ?
    C109 C108 C80 . . 122.8(3) ?
    C107 C108 C80 . . 117.9(3) ?
    C108 C109 C110 . . 121.4(3) ?
    C108 C109 H109 . . 119.3 ?
    C110 C109 H109 . . 119.3 ?
    C111 C110 C109 . . 118.5(4) ?
    C111 C110 H110 . . 120.7 ?
    C109 C110 H110 . . 120.7 ?
    C110 C111 C112 . . 121.4(3) ?
    C110 C111 H111 . . 119.3 ?
    C112 C111 H111 . . 119.3 ?
    C107 C112 C111 . . 119.6(3) ?
    C107 C112 H112 . . 120.2 ?
    C111 C112 H112 . . 120.2 ?
    Cl21 C121 Cl22 . . 112.8(3) ?
    Cl21 C121 H20A . . 109.0 ?
    Cl22 C121 H20A . . 109.0 ?
    Cl21 C121 H20B . . 109.0 ?
    Cl22 C121 H20B . . 109.0 ?
    H20A C121 H20B . . 107.8 ?
    Cl25 C122 Cl23 . . 122.6(5) ?
    Cl24 C122 Cl23 . . 114.1(4) ?
    Cl24 C122 H20C . . 108.7 ?
    Cl23 C122 H20C . . 108.7 ?
    Cl24 C122 H20D . . 108.7 ?
    Cl23 C122 H20D . . 108.7 ?
    H20C C122 H20D . . 107.6 ?
    Cl25 C122 H20E . . 106.7 ?
    Cl23 C122 H20E . . 106.7 ?
    Cl25 C122 H20F . . 106.7 ?
    Cl23 C122 H20F . . 106.7 ?
    H20E C122 H20F . . 106.6 ?
loop_
    _geom_hbond_atom_site_label_D
    _geom_hbond_atom_site_label_H
    _geom_hbond_atom_site_label_A
    _geom_hbond_site_symmetry_A
    _geom_hbond_distance_DH
    _geom_hbond_distance_HA
    _geom_hbond_distance_DA
    _geom_hbond_angle_DHA
    C3 H3 Cl62 1_455 0.95 2.86 3.566(4) 132.1
    C13 H13 Cl64 . 0.95 2.89 3.632(3) 135.6
    C31 H31 Cl63 3_656 0.95 2.95 3.878(4) 164.8
    C41 H41A Cl1 . 0.99 2.94 3.918(4) 169.3
    C41 H41B O1 . 0.99 2.39 3.037(5) 121.9
    C44 H44A Cl3 . 0.99 2.91 3.867(4) 162.6
    C44 H44B O4 . 0.99 2.37 3.029(5) 123.4
    C63 H63 Cl2 1_655 0.95 2.87 3.669(3) 142.4
    C73 H73 Cl4 . 0.95 2.83 3.639(3) 143.1
    C101 H10C Cl61 . 0.99 2.75 3.734(4) 171.8
    C101 H10D O61 . 0.99 2.30 2.962(4) 123.2
    C104 H10F N64 . 0.99 2.67 3.410(5) 131.5
    C104 H10F O64 . 0.99 2.40 3.028(5) 121.0
    C121 H20B O62 4_565 0.99 2.65 3.304(7) 123.9
    C121 H20A Cl2 2_645 0.99 2.90 3.563(6) 125.2
    C122 H20F Cl4 4_565 0.99 2.70 3.583(6) 148.9
_shelx_space_group_comment
;
The symmetry employed for this shelxl refinement is uniquely defined
by the following loop, which should always be used as a source of
symmetry information in preference to the above space-group names.
They are only intended as comments.
;
_shelx_estimated_absorpt_T_min     ?
_shelx_estimated_absorpt_T_max     ?
_shelx_hkl_file
;
   1   0   0   12.15    9.76   0
  -1   0   0   11.13   10.33   0
   2   0   0 3407.94   29.96   0
  -2   0   0 3393.54   29.29   0
   3   0   0   26.38    8.60   0
  -3   0   0   27.41    8.83   0
  -5   0   0   18.05    6.72   0
   5   0   0   17.45    6.52   0
  -7   0   0   17.78    5.55   0
   7   0   0   26.19    5.45   0
   8   0   0 3697.87   16.06   0
  -8   0   0 3723.02   16.23   0
  -9   0   0   -1.08    4.92   0
 -10   0   0 6079.68   19.15   0
 -11   0   0   10.36    4.77   0
 -12   0   0 1108.34    8.93   0
 -13   0   0    1.21    4.90   0
 -14   0   0  189.39    5.70   0
 -15   0   0    0.93    4.49   0
 -16   0   0  244.80    6.24   0
 -17   0   0   17.73    5.62   0
 -18   0   0    5.25    3.51   0
 -19   0   0    4.56    4.75   0
  -1   1   0  112.73   11.78   0
   1  -1   0  109.19   10.90   0
   2  -1   0   51.83   10.14   0
  -2   1   0   48.33   10.28   0
  -2  -1   0   49.15   10.94   0
   2   1   0   47.48   10.77   0
   3   1   0   33.51    9.14   0
  -3  -1   0   34.39   11.15   0
   3  -1   0   32.46    8.30   0
  -3   1   0   31.36    8.54   0
   4   1   0    6.30    9.62   0
   4  -1   0   -0.69    7.39   0
  -4   1   0    1.70    7.86   0
  -4  -1   0    2.01   10.08   0
   5  -1   0    1.06    6.35   0
  -5   1   0    3.70    6.68   0
   5   1   0    0.56    6.35   0
  -5  -1   0    8.18    6.50   0
  -6  -1   0    2.54    5.92   0
   6   1   0    4.47    7.16   0
   6  -1   0    2.99    5.67   0
  -6   1   0   -0.47    5.73   0
  -7   1   0  132.70    6.17   0
   7  -1   0  135.91    4.80   0
   7   1   0  132.95    6.18   0
  -7  -1   0  143.03    7.42   0
   8   1   0    5.42    5.13   0
   8  -1   0    1.63    5.16   0
  -8   1   0    4.55    5.28   0
  -8  -1   0    0.27    5.19   0
   9   1   0  286.59    6.36   0
  -9   1   0  285.25    6.32   0
  -9  -1   0  288.02    6.56   0
 -10   1   0    5.20    4.94   0
 -10  -1   0   -1.37    5.05   0
 -11  -1   0  126.04    5.74   0
 -11   1   0  126.59    5.53   0
 -12  -1   0   23.50    5.09   0
 -12   1   0   26.90    4.71   0
 -13   1   0   25.23    5.18   0
 -13  -1   0   22.04    5.22   0
 -14   1   0    3.35    4.71   0
 -14  -1   0    1.64    4.73   0
 -15   1   0   23.73    4.71   0
 -15  -1   0   22.01    4.93   0
 -16  -1   0    2.08    5.82   0
 -16   1   0    2.45    4.83   0
 -17   1   0    5.29    4.57   0
 -17  -1   0    1.66    4.74   0
 -18  -1   0   -1.15    4.93   0
 -18   1   0   -0.02    4.57   0
 -19  -1   0   13.64    6.28   0
 -19   1   0    8.10    5.01   0
  -1   2   0    7.23    7.08   0
  -2   2   0  107.58   10.41   0
   2  -2   0  106.13   10.16   0
   2   2   0  107.81   13.62   0
  -2  -2   0  104.50   13.98   0
   3   2   0    8.36   10.82   0
   3  -2   0    5.75    8.28   0
  -3   2   0    8.38    8.48   0
  -3  -2   0   10.77   11.08   0
   5  -2   0   10.70    6.42   0
  -5   2   0   11.48    6.42   0
   5   2   0   13.04    7.49   0
  -5  -2   0   13.72    6.35   0
  -7  -2   0    4.35    6.35   0
  -7   2   0    6.09    5.65   0
   7  -2   0    5.18    5.44   0
   7   2   0    5.48    5.29   0
   8   2   0  983.52    9.77   0
  -8  -2   0 1000.96   10.66   0
  -8   2   0 1000.97    9.20   0
   9   2   0   23.44    5.12   0
  -9  -2   0   19.07    5.19   0
  -9   2   0   20.85    5.12   0
 -10  -2   0   13.15    5.14   0
 -10   2   0   17.21    4.88   0
 -11  -2   0    1.87    5.96   0
 -11   2   0    2.73    4.60   0
 -12   2   0    9.90    4.69   0
 -12  -2   0   10.02    5.00   0
 -13   2   0   13.92    4.72   0
 -13  -2   0   10.65    4.87   0
 -14   2   0   68.33    5.05   0
 -14  -2   0   59.75    5.01   0
 -15  -2   0    6.47    4.39   0
 -15   2   0    7.68    5.04   0
 -16   2   0 1798.08   10.65   0
 -16  -2   0 1666.90   11.47   0
 -17  -2   0    8.78    5.96   0
 -17   2   0    5.84    4.56   0
 -18  -2   0  170.93    6.86   0
 -18   2   0  181.43    5.82   0
  -2   3   0  211.13    9.40   0
  -2  -3   0  214.92   18.98   0
   2   3   0  210.97   16.74   0
   3  -3   0  726.21   11.87   0
   3   3   0  725.92   17.33   0
  -3   3   0  728.64   11.96   0
  -3  -3   0  715.22   17.92   0
   4  -3   0   19.51    7.33   0
   4   3   0   24.39    9.63   0
  -4  -3   0   24.06   10.18   0
  -4   3   0   22.84    5.85   0
  -5  -3   0  240.74    9.61   0
  -5   3   0  251.21    7.64   0
   5   3   0  237.13    9.24   0
   5  -3   0  242.00    7.47   0
   6  -3   0   29.70    5.89   0
  -6  -3   0   29.43    5.84   0
   6   3   0   33.53    7.09   0
  -6   3   0   28.70    6.01   0
  -7  -3   0 1095.84   11.68   0
   7   3   0 1095.02   10.91   0
  -7   3   0 1111.61    9.66   0
  -8  -3   0   45.00    5.44   0
  -8   3   0   52.18    5.42   0
   8   3   0   44.60    6.27   0
  -9   3   0  623.96    7.35   0
   9   3   0  642.57    8.38   0
  -9  -3   0  625.17    9.20   0
 -10   3   0   -1.97    3.46   0
 -10  -3   0    5.23    6.23   0
 -11  -3   0   75.68    5.41   0
 -11   3   0   83.23    5.09   0
 -12   3   0   39.04    4.86   0
 -12  -3   0   33.42    4.91   0
 -13   3   0  181.42    5.86   0
 -13  -3   0  182.63    6.67   0
 -14  -3   0   -1.47    4.80   0
 -14   3   0    3.15    4.53   0
 -15   3   0   12.18    4.99   0
 -15  -3   0   16.33    5.66   0
 -16  -3   0    3.98    4.97   0
 -16   3   0   16.92    4.90   0
 -17  -3   0   29.03    5.20   0
 -17   3   0   27.61    4.86   0
 -18  -3   0    4.05    4.84   0
 -18   3   0   10.76    4.82   0
   2   4   0  196.16   17.58   0
  -2   4   0  196.52    9.58   0
  -3   4   0  911.38   12.66   0
  -3  -4   0  926.11   23.34   0
   3   4   0  915.01   20.79   0
   4   4   0   51.53    9.09   0
  -4  -4   0   52.03   11.19   0
  -4   4   0   53.27    7.73   0
  -5  -4   0   79.66    7.13   0
   5   4   0   82.15    6.69   0
  -5   4   0   85.79    6.62   0
  -6   4   0 7867.97   22.50   0
  -7   4   0    3.35    3.65   0
   7   4   0    3.69    5.90   0
  -7  -4   0   -0.12    6.20   0
  -8   4   0 3129.20   13.68   0
   8   4   0 3178.59   17.56   0
  -8  -4   0 3164.62   17.21   0
  -9   4   0   95.01    5.16   0
   9   4   0   95.80    6.78   0
  -9  -4   0   88.02    5.87   0
  10   4   0 4092.59   17.97   0
 -10  -4   0 4169.33   18.62   0
 -10   4   0 4177.77   14.88   0
 -11   4   0    6.57    4.94   0
 -11  -4   0    9.93    6.18   0
 -12  -4   0   86.14    5.40   0
 -12   4   0   98.41    5.10   0
 -13   4   0   19.69    4.79   0
 -13  -4   0   15.28    6.10   0
 -14   4   0  618.04    7.24   0
 -14  -4   0  585.77    7.79   0
 -15  -4   0    3.69    5.73   0
 -15   4   0    7.45    4.73   0
 -16   4   0  674.84    7.63   0
 -16  -4   0  676.47    8.57   0
 -17  -4   0    7.11    4.92   0
 -17   4   0    7.31    4.86   0
 -18   4   0  118.15    5.78   0
 -18  -4   0  147.08    7.43   0
  -2   5   0  118.46    9.04   0
   2   5   0  114.85   14.14   0
  -3  -5   0  409.51   18.61   0
  -3   5   0  404.18    7.99   0
   3   5   0  409.08   17.03   0
  -4  -5   0  233.13   12.46   0
   4   5   0  229.30   11.78   0
  -4   5   0  224.08    7.89   0
  -5  -5   0  358.69   10.89   0
   5   5   0  358.24   11.00   0
  -5   5   0  360.80    6.26   0
  -6   5   0    5.73    5.62   0
   6   5   0    6.28    6.55   0
  -6  -5   0    7.68    6.95   0
  -7   5   0  490.71    7.37   0
  -7  -5   0  488.81   10.13   0
   7   5   0  495.27    9.53   0
   8   5   0    8.65    6.15   0
  -8   5   0    9.85    3.58   0
  -8  -5   0    7.48    5.16   0
   9   5   0  895.37    9.98   0
  -9   5   0  900.56    8.10   0
  -9  -5   0  903.08   10.94   0
 -10  -5   0   26.68    5.55   0
 -10   5   0   22.11    5.45   0
  10   5   0   26.03    5.36   0
 -11   5   0  174.82    5.85   0
 -11  -5   0  172.66    7.20   0
 -12   5   0    2.92    4.89   0
 -12  -5   0    2.45    5.30   0
 -13  -5   0 1559.72   12.19   0
 -13   5   0 1548.62    9.48   0
 -14   5   0   32.17    4.75   0
 -14  -5   0   29.92    6.16   0
 -15  -5   0   14.04    5.05   0
 -15   5   0   15.26    4.50   0
 -16   5   0   -3.52    4.84   0
 -16  -5   0    0.57    4.86   0
 -17   5   0  103.15    5.20   0
 -17  -5   0   98.35    5.78   0
 -18  -5   0    3.46    6.05   0
 -18   5   0    4.65    4.76   0
  -3   6   0  147.95    8.07   0
   3   6   0  143.98   13.79   0
  -4  -6   0  743.00   18.40   0
  -4   6   0  762.83    9.81   0
   4   6   0  766.33   16.44   0
  -5  -6   0   49.69   10.09   0
   5   6   0   46.30    8.33   0
  -5   6   0   43.31    4.44   0
  -6   6   0   23.13    5.68   0
  -6  -6   0   14.51    7.50   0
   6   6   0   14.09    7.03   0
  -7  -6   0  173.14    8.28   0
  -7   6   0  165.92    6.08   0
   7   6   0  168.78    7.47   0
  -8   6   0   33.42    3.64   0
   8   6   0   34.22    6.33   0
  -8  -6   0   31.90    6.73   0
  -9  -6   0   42.27    6.78   0
   9   6   0   46.99    6.61   0
  -9   6   0   47.38    5.27   0
 -10   6   0 8442.84   20.21   0
 -11   6   0   11.74    5.06   0
 -11  -6   0    9.26    6.29   0
 -12  -6   0 5612.32   22.56   0
 -12   6   0 5562.52   16.38   0
 -13   6   0   34.08    4.99   0
 -13  -6   0   27.71    5.50   0
 -14  -6   0  615.01    8.64   0
 -14   6   0  635.53    7.19   0
 -15   6   0   10.88    4.72   0
 -15  -6   0   11.54    5.25   0
 -16   6   0   11.82    4.75   0
 -16  -6   0   10.73    6.23   0
 -17   6   0   12.80    4.56   0
 -17  -6   0   10.30    5.08   0
 -18   6   0   23.54    4.86   0
 -18  -6   0   15.32    6.65   0
  -2   7   0   10.58    7.00   0
  -3   7   0   55.89    6.98   0
   3   7   0   55.96   11.55   0
  -4   7   0   86.74    6.46   0
   4   7   0   84.82   10.25   0
  -5   7   0  438.91    7.60   0
  -5  -7   0  423.12   14.14   0
   5   7   0  435.28   12.71   0
  -6  -7   0  220.07   11.77   0
  -6   7   0  224.88    6.47   0
   6   7   0  223.41   10.18   0
  -7   7   0   39.63    3.80   0
  -7  -7   0   46.99    9.15   0
   7   7   0   48.23    7.17   0
   8   7   0   16.14    7.02   0
  -8  -7   0   19.73    6.88   0
  -8   7   0   18.59    5.09   0
   9   7   0  488.36    9.14   0
  -9  -7   0  490.62    9.76   0
  -9   7   0  501.99    6.93   0
  10   7   0   27.63    6.06   0
 -10  -7   0   29.75    6.56   0
 -10   7   0   24.18    5.12   0
 -11  -7   0  359.46    8.59   0
 -11   7   0  349.86    6.27   0
 -12   7   0    1.90    4.78   0
 -12  -7   0    3.21    6.71   0
 -13  -7   0  230.74    6.92   0
 -13   7   0  232.41    5.87   0
 -14  -7   0    8.50    6.19   0
 -14   7   0    6.15    4.46   0
 -15  -7   0   38.62    6.67   0
 -15   7   0   39.11    4.96   0
 -16  -7   0   -1.78    6.40   0
 -16   7   0    9.06    4.53   0
 -17  -7   0   70.50    5.90   0
 -17   7   0   70.75    5.16   0
 -18   7   0    2.02    4.84   0
 -18  -7   0    7.11    5.32   0
  -2   8   0  165.28    7.20   0
  -3   8   0  118.58    6.89   0
   3   8   0  111.36   10.70   0
   5   8   0    6.18    9.33   0
  -5   8   0    3.41    3.92   0
  -7  -8   0   66.81    9.77   0
  -7   8   0   62.48    5.34   0
   7   8   0   67.13    8.15   0
   8   8   0 1583.83   15.88   0
  -8  -8   0 1622.30   17.82   0
  -8   8   0 1608.41    9.83   0
   9   8   0   17.00    5.93   0
  -9   8   0   19.81    4.99   0
  -9  -8   0   28.62    8.04   0
 -10  -8   0  616.16   11.27   0
 -10   8   0  612.10    7.13   0
 -11  -8   0    3.86    6.85   0
 -11   8   0    2.32    3.25   0
 -12  -8   0    7.30    6.67   0
 -12   8   0    7.54    4.86   0
 -13   8   0    2.00    4.81   0
 -13  -8   0    2.82    5.04   0
 -14   8   0  800.69    6.90   0
 -14  -8   0  786.77   10.91   0
 -15  -8   0   31.31    6.60   0
 -15   8   0   22.77    3.18   0
 -16   8   0  235.32    4.93   0
 -16  -8   0  237.37    8.18   0
 -17  -8   0   14.78    6.47   0
 -17   8   0    8.12    3.45   0
 -18  -8   0  532.23   11.77   0
 -18   8   0  572.94    8.52   0
  -2   9   0    6.72    5.86   0
  -3   9   0    4.90    5.60   0
  -4   9   0   16.04    5.58   0
   4   9   0   14.44   10.64   0
   5   9   0   44.75    9.52   0
  -5   9   0   49.27    5.43   0
  -6   9   0    6.87    3.70   0
   6   9   0    3.96    8.78   0
   7   9   0   39.34    8.55   0
  -7  -9   0   41.60    9.23   0
  -7   9   0   69.01    4.20   0
   8   9   0   33.66    7.04   0
  -8  -9   0   28.42    8.59   0
  -8   9   0   42.10    5.12   0
   9   9   0   26.23    5.98   0
  -9  -9   0   31.16    8.28   0
  -9   9   0   31.09    5.08   0
 -10  -9   0   83.68    7.71   0
 -10   9   0   84.91    5.14   0
 -11   9   0   10.94    4.61   0
 -11  -9   0   -0.13    6.84   0
 -12  -9   0   -1.25    7.78   0
 -12   9   0    5.00    4.94   0
 -13  -9   0    3.60    7.18   0
 -13   9   0   -4.04    4.67   0
 -14  -9   0    4.54    6.68   0
 -14   9   0    9.58    4.41   0
 -15  -9   0  196.95    8.20   0
 -15   9   0  203.19    5.42   0
 -16   9   0    8.62    4.79   0
 -16  -9   0    5.24    6.37   0
 -17  -9   0   20.45    6.77   0
 -17   9   0   29.42    4.80   0
 -18  -9   0   -1.65    6.49   0
 -18   9   0    1.78    4.77   0
  -1  10   0    4.66    5.35   0
  -3  10   0   33.14    3.98   0
   4  10   0   55.99   10.06   0
  -4  10   0   53.40    5.63   0
   5  10   0  338.39   12.81   0
  -5  10   0  335.42    6.91   0
  -6  10   0  447.69    6.81   0
   6  10   0  459.74   13.64   0
  -7  10   0   54.66    5.23   0
   7  10   0   38.18    8.49   0
   8  10   0 1945.66   19.82   0
  -8 -10   0 1942.75   21.22   0
  -8  10   0 1944.68   10.43   0
  -9 -10   0  168.75    9.95   0
   9  10   0  176.82    8.50   0
  -9  10   0  181.33    5.62   0
 -10 -10   0 2279.59   21.07   0
 -10  10   0 2197.64    9.97   0
 -11  10   0   39.43    3.56   0
 -11 -10   0   43.29    8.10   0
 -12 -10   0 1088.25   13.89   0
 -12  10   0 1129.22    8.31   0
 -13  10   0   23.67    4.76   0
 -13 -10   0   21.63    7.76   0
 -14  10   0  436.25    6.32   0
 -14 -10   0  436.50    9.78   0
 -15 -10   0   62.68    7.95   0
 -15  10   0   65.00    4.96   0
 -16 -10   0   66.18    7.40   0
 -16  10   0   85.76    5.00   0
 -17  10   0   10.06    4.71   0
 -17 -10   0    2.39    6.46   0
  -1  11   0  931.28    9.75   0
  -2  11   0    5.36    3.80   0
  -3  11   0  129.88    6.08   0
  -4  11   0  216.87    6.18   0
   4  11   0  194.08   10.93   0
   5  11   0  221.19   11.88   0
  -5  11   0  223.26    6.06   0
   6  11   0  101.42   10.16   0
  -6  11   0  100.85    5.49   0
  -7  11   0  383.04    6.48   0
   7  11   0  359.74   12.71   0
  -8  11   0   26.87    4.99   0
   8  11   0   28.95    8.69   0
  -9  11   0   42.08    4.82   0
   9  11   0   35.39    8.11   0
 -10  11   0   63.88    4.96   0
 -10 -11   0   53.23    9.90   0
 -11  11   0   46.37    4.99   0
 -11 -11   0   42.92    8.19   0
 -12 -11   0    4.54    7.50   0
 -12  11   0    5.14    4.81   0
 -13 -11   0   10.24    7.81   0
 -13  11   0   14.19    4.62   0
 -14 -11   0    5.67    6.73   0
 -14  11   0   -4.38    4.80   0
 -15 -11   0   48.82    8.21   0
 -15  11   0   57.14    4.75   0
 -16  11   0    4.44    4.51   0
 -16 -11   0    5.26    6.79   0
 -17  11   0   -1.19    4.62   0
 -17 -11   0    2.03    7.77   0
  -1  12   0  679.86    8.87   0
  -2  12   0 2461.96   13.47   0
  -3  12   0  391.77    6.90   0
  -4  12   0  796.65    8.24   0
   4  12   0  758.75   15.06   0
   5  12   0  326.05   12.83   0
  -5  12   0  319.51    6.32   0
  -6  12   0  707.55    7.56   0
   6  12   0  714.10   16.40   0
  -7  12   0   49.90    5.16   0
   7  12   0   33.44    9.35   0
   8  12   0  672.55   17.01   0
  -8  12   0  678.03    7.08   0
  -9  12   0    0.28    4.74   0
 -10  12   0  614.00    6.98   0
 -11  12   0    2.63    4.87   0
 -12 -12   0  687.44   14.17   0
 -12  12   0  695.52    7.22   0
 -13  12   0   31.51    3.34   0
 -13 -12   0   23.49    8.88   0
 -14 -12   0  709.19   14.42   0
 -14  12   0  768.88    7.03   0
 -15 -12   0    1.20    7.74   0
 -15  12   0    3.80    3.19   0
 -16 -12   0   70.96    8.98   0
 -16  12   0   95.52    5.10   0
 -17 -12   0    1.43    6.73   0
 -17  12   0   -0.70    4.53   0
   0  13   0    5.12    4.78   0
  -1  13   0    6.60    4.80   0
  -2  13   0    9.79    5.04   0
  -3  13   0  167.79    5.58   0
   4  13   0  116.84    9.88   0
  -4  13   0  126.19    5.41   0
   5  13   0   43.53    9.61   0
  -5  13   0   44.88    3.78   0
   6  13   0    9.50    8.71   0
  -6  13   0    9.92    3.45   0
   7  13   0  700.40   20.06   0
  -7  13   0  691.78    7.35   0
  -8  13   0   17.07    4.73   0
  -9  13   0    7.59    4.79   0
 -10  13   0   46.90    4.98   0
 -11  13   0    5.86    4.58   0
 -12  13   0    2.57    3.22   0
 -13  13   0   30.09    4.71   0
 -14  13   0   29.41    4.87   0
 -15  13   0   -1.65    4.40   0
 -15 -13   0    1.99    8.32   0
 -16 -13   0    7.21    8.65   0
 -16  13   0    8.98    4.67   0
 -17  13   0   13.68    4.61   0
 -17 -13   0    6.72    8.60   0
   0  14   0  187.59    6.03   0
  -1  14   0  123.86    5.67   0
   1  14   0  128.93    6.61   0
  -2  14   0 2412.92   12.74   0
  -3  14   0  164.78    5.53   0
  -4  14   0 1865.38   10.83   0
  -5  14   0   79.56    5.39   0
   5  14   0   79.73    9.87   0
  -6  14   0 3750.06   14.04   0
  -7  14   0  114.27    3.97   0
   7  14   0  118.04   14.76   0
  -8  14   0  939.11    7.88   0
  -9  14   0   -0.27    4.76   0
 -10  14   0  310.48    5.96   0
 -11  14   0   26.51    4.73   0
 -12  14   0  267.13    4.56   0
 -13  14   0   56.37    4.88   0
 -14  14   0   73.48    5.01   0
 -15  14   0   15.04    4.54   0
 -16  14   0  724.34    7.94   0
   0  15   0    0.29    4.93   0
   1  15   0    2.39    4.84   0
  -1  15   0    2.82    4.73   0
  -2  15   0   37.92    4.98   0
   2  15   0   40.65    6.39   0
  -3  15   0    2.20    4.65   0
  -4  15   0   10.27    4.97   0
   5  15   0    5.10    8.09   0
  -5  15   0    4.32    4.97   0
   6  15   0   35.81   10.35   0
  -6  15   0   37.03    4.85   0
  -7  15   0  288.21    5.92   0
  -8  15   0   10.71    4.60   0
  -9  15   0   53.66    4.99   0
 -10  15   0    6.57    4.66   0
 -11  15   0   22.38    4.62   0
 -12  15   0    7.50    3.28   0
 -13  15   0   60.98    5.06   0
 -14  15   0   13.17    4.48   0
 -15  15   0   68.43    5.14   0
 -16  15   0    5.10    4.64   0
   1  16   0   35.83    6.03   0
  -1  16   0   36.36    4.81   0
  -2  16   0 3142.90   13.95   0
   2  16   0 3118.63   17.52   0
   3  16   0   10.46    6.02   0
  -3  16   0   16.84    4.92   0
   4  16   0 2042.22   16.77   0
  -4  16   0 2072.62   11.18   0
  -5  16   0   44.50    5.13   0
   5  16   0   42.34    7.23   0
   5  16   0   41.90    8.67   0
   6  16   0   41.55   10.47   0
   6  16   0   42.30    9.12   0
  -6  16   0   63.87    5.17   0
  -7  16   0    5.52    4.66   0
  -8  16   0  151.67    4.07   0
  -9  16   0    6.18    4.78   0
 -10  16   0  169.29    5.21   0
 -11  16   0   14.92    4.59   0
 -12  16   0 1660.43    9.35   0
 -13  16   0   12.55    4.55   0
 -14  16   0  574.51    7.10   0
 -15  16   0    8.30    4.75   0
 -16  16   0  104.69    4.38   0
   0  17   0    1.84    5.09   0
  -1  17   0  306.47    5.93   0
   1  17   0  296.31    6.77   0
  -2  17   0   50.62    4.82   0
   2  17   0   48.71    5.25   0
  -3  17   0   56.58    3.56   0
   3  17   0   47.25    6.25   0
  -4  17   0    6.74    4.97   0
   4  17   0   -1.78    6.79   0
   5  17   0   12.09    8.02   0
  -5  17   0    9.84    4.91   0
   5  17   0   11.86    6.89   0
   6  17   0   58.08    9.30   0
  -6  17   0   46.99    4.81   0
   6  17   0   56.56   10.50   0
  -7  17   0  129.39    5.22   0
  -8  17   0   82.20    5.18   0
  -9  17   0  118.88    3.99   0
 -10  17   0   -1.73    4.45   0
 -11  17   0   73.12    5.01   0
 -12  17   0   14.26    3.42   0
 -13  17   0  110.27    5.03   0
 -14  17   0    7.42    4.61   0
 -15  17   0   42.58    4.92   0
   0  18   0  532.80    7.46   0
   1  18   0    0.78    5.74   0
  -1  18   0   -1.95    4.68   0
   2  18   0  516.85    7.90   0
  -2  18   0  524.31    6.86   0
   3  18   0   25.49    5.93   0
  -3  18   0   19.70    4.67   0
   4  18   0 1598.48   14.68   0
  -4  18   0 1562.96    9.87   0
   5  18   0   32.48    8.43   0
   5  18   0   39.61    7.25   0
  -5  18   0   39.26    4.81   0
   6  18   0  518.95   14.66   0
  -6  18   0  505.32    6.57   0
   6  18   0  518.58   13.08   0
  -7  18   0   26.53    4.87   0
  -8  18   0 1008.74    8.07   0
  -9  18   0  241.96    5.74   0
 -10  18   0  539.59    5.82   0
 -11  18   0   21.79    4.59   0
 -12  18   0  236.90    5.73   0
 -13  18   0   18.57    4.68   0
 -14  18   0   17.64    4.53   0
 -15  18   0   18.87    4.64   0
   0  19   0    4.14    4.47   0
   1  19   0  270.08    6.20   0
  -1  19   0  270.96    6.03   0
  -2  19   0   22.78    4.62   0
   2  19   0   17.31    6.10   0
   3  19   0   86.54    6.68   0
  -3  19   0   80.28    5.12   0
   4  19   0   58.61    6.67   0
  -4  19   0   66.57    5.02   0
  -5  19   0   18.27    4.67   0
   5  19   0   13.89    8.16   0
   5  19   0   16.18    6.88   0
   6  19   0    1.81    7.52   0
  -6  19   0    5.67    4.67   0
   6  19   0    3.71    8.57   0
  -7  19   0   75.89    5.08   0
  -8  19   0   64.32    5.04   0
  -9  19   0  201.60    5.41   0
 -10  19   0    3.93    4.68   0
 -11  19   0    5.79    4.65   0
 -12  19   0    9.41    4.40   0
 -13  19   0    8.45    3.31   0
 -14  19   0   15.97    4.70   0
   0  20   0  169.74    5.49   0
  -1  20   0   14.79    4.73   0
   1  20   0   11.82    4.80   0
   2  20   0  208.15    6.52   0
  -2  20   0  209.13    5.71   0
   3  20   0  271.48    8.25   0
  -3  20   0  276.07    5.92   0
   4  20   0 1561.16   14.67   0
  -4  20   0 1660.23    9.97   0
  -5  20   0   30.59    4.73   0
   5  20   0   31.02    7.00   0
   5  20   0   33.88    7.96   0
  -6  20   0  896.49    7.27   0
   6  20   0  957.35   16.67   0
   6  20   0  981.42   16.08   0
  -7  20   0   97.79    5.22   0
  -8  20   0  703.08    7.22   0
  -9  20   0   28.50    4.86   0
 -10  20   0  269.49    5.82   0
 -11  20   0   16.19    3.38   0
 -12  20   0    6.84    4.58   0
 -13  20   0    5.49    4.63   0
 -14  20   0  154.04    5.70   0
   0  21   0   -0.20    4.35   0
   1  21   0  147.56    6.66   0
  -1  21   0  151.58    6.47   0
  -2  21   0    4.63    4.72   0
   2  21   0   10.19    6.37   0
  -3  21   0  162.51    5.48   0
   3  21   0  155.08    7.29   0
   4  21   0   48.19    6.41   0
  -4  21   0   46.62    4.90   0
   5  21   0  457.65   10.33   0
   5  21   0  431.81   11.25   0
  -5  21   0  451.99    6.26   0
   6  21   0   51.84    9.36   0
  -6  21   0   47.89    4.80   0
   6  21   0   44.82    8.47   0
  -7  21   0    5.60    3.26   0
  -8  21   0    6.51    4.56   0
  -9  21   0   14.88    4.61   0
 -10  21   0   13.52    4.69   0
 -11  21   0   16.63    4.57   0
 -12  21   0    3.38    3.13   0
 -13  21   0   29.80    4.75   0
   0  22   0 1395.58   10.37   0
   1  22   0   17.32    4.62   0
  -1  22   0   10.20    4.39   0
   2  22   0  332.96    7.81   0
  -2  22   0  334.84    6.22   0
  -3  22   0  206.95    5.57   0
   3  22   0  180.94    7.12   0
  -4  22   0    4.35    4.65   0
   4  22   0    4.74    5.50   0
   5  22   0   43.95    7.13   0
   5  22   0   47.18    6.29   0
  -5  22   0   45.03    4.84   0
  -6  22   0   12.88    4.82   0
   6  22   0   15.23    6.89   0
   6  22   0   15.10    8.80   0
  -7  22   0   66.80    4.71   0
  -8  22   0  412.99    6.43   0
  -9  22   0   39.52    4.67   0
 -10  22   0  599.54    7.03   0
 -11  22   0    6.06    3.28   0
 -12  22   0  339.42    6.40   0
 -13  22   0   19.70    4.54   0
   0  23   0    6.33    5.56   0
  -1  23   0    9.37    4.55   0
   1  23   0    8.51    5.75   0
   2  23   0    5.11    4.67   0
  -2  23   0    3.70    4.55   0
  -3  23   0    8.27    4.70   0
   3  23   0    1.82    4.82   0
  -4  23   0    4.06    4.56   0
   4  23   0    5.60    5.81   0
  -5  23   0   10.97    5.14   0
   5  23   0    5.93    6.85   0
   5  23   0    7.23    6.91   0
  -6  23   0   10.94    4.65   0
   6  23   0    0.45    8.76   0
   6  23   0    2.77    7.38   0
  -7  23   0   35.96    4.95   0
  -8  23   0    6.96    4.62   0
  -9  23   0   17.33    4.77   0
 -10  23   0    7.49    3.19   0
 -11  23   0    3.27    4.53   0
 -12  23   0    5.93    4.58   0
   0  24   0  212.48    5.79   0
  -1  24   0  146.39    5.37   0
   1  24   0  147.69    5.83   0
  -2  24   0  138.86    5.51   0
   2  24   0  137.80    6.84   0
   3  24   0   43.27    6.43   0
  -3  24   0   34.00    4.65   0
   4  24   0  225.05    7.76   0
  -4  24   0  211.37    5.78   0
  -5  24   0   -0.12    3.54   0
   5  24   0    4.66    7.54   0
   5  24   0   -0.98    6.58   0
  -6  24   0  843.25    7.76   0
   6  24   0  925.12   16.57   0
   6  24   0  915.39   16.84   0
  -7  24   0   33.27    4.86   0
  -8  24   0  421.63    6.76   0
  -9  24   0    3.14    4.57   0
 -10  24   0  154.83    5.41   0
 -11  24   0    6.17    4.49   0
   0  25   0   -5.19    4.46   0
   1  25   0    4.78    5.64   0
  -1  25   0    3.53    4.66   0
  -2  25   0   10.14    4.42   0
   2  25   0    1.50    4.65   0
  -3  25   0   -4.68    4.37   0
   3  25   0    2.91    5.89   0
   4  25   0   12.97    5.90   0
  -4  25   0   14.48    4.75   0
   5  25   0   29.64    6.90   0
   5  25   0   17.78    7.94   0
  -5  25   0   19.88    4.87   0
  -6  25   0    9.68    4.58   0
   6  25   0    9.71    7.66   0
   6  25   0    6.17    8.76   0
  -7  25   0   53.24    4.95   0
  -8  25   0    4.84    4.54   0
  -9  25   0    5.04    3.21   0
 -10  25   0    0.66    4.59   0
 -11  25   0    1.26    4.66   0
   0  26   0  102.23    5.52   0
  -1  26   0   14.54    5.61   0
   1  26   0    6.13    4.72   0
  -2  26   0  785.41    8.45   0
   2  26   0  816.31    9.52   0
   3  26   0   93.50    6.77   0
  -3  26   0   99.27    5.30   0
  -4  26   0  118.85    5.29   0
   4  26   0  120.31    6.97   0
  -5  26   0   11.65    4.79   0
   5  26   0   21.72    6.85   0
   5  26   0   11.69    7.67   0
  -6  26   0   92.73    5.03   0
   6  26   0   97.98    8.93   0
   6  26   0   98.24    9.75   0
  -7  26   0   26.97    4.70   0
  -8  26   0  165.34    5.47   0
  -9  26   0   -0.13    4.60   0
 -10  26   0  103.08    5.50   0
   0  27   0   -0.70    4.62   0
  -1  27   0  187.22    5.39   0
   1  27   0  167.08    6.95   0
   2  27   0    1.52    5.94   0
  -2  27   0    4.90    4.72   0
  -3  27   0   18.35    4.75   0
   3  27   0   16.10    6.03   0
   4  27   0   25.23    5.94   0
  -4  27   0   24.51    4.76   0
   5  27   0    8.78    7.85   0
   5  27   0    4.79    6.83   0
  -5  27   0    5.17    4.74   0
  -6  27   0    5.64    4.69   0
   6  27   0    2.54    8.21   0
   6  27   0    1.60    9.35   0
  -7  27   0   73.88    5.08   0
  -8  27   0    4.40    4.61   0
  -9  27   0   49.01    4.92   0
   0  28   0  195.57    7.08   0
   1  28   0    1.47    4.73   0
  -1  28   0    2.23    4.44   0
   2  28   0  217.33    7.79   0
  -2  28   0  211.62    6.19   0
  -3  28   0    9.00    5.55   0
   3  28   0   18.36    5.00   0
  -4  28   0   97.22    5.19   0
   4  28   0  109.51    7.57   0
   4  28   0   94.88    6.88   0
  -5  28   0    8.35    4.41   0
   5  28   0    6.30    7.78   0
   5  28   0    8.57    6.72   0
  -6  28   0    9.65    4.49   0
   6  28   0    3.01    9.65   0
   6  28   0    4.29    8.47   0
  -7  28   0   11.15    4.84   0
   0  29   0    3.51    4.53   0
  -1  29   0   14.69    4.71   0
   1  29   0   16.03    4.87   0
   2  29   0   25.50    5.07   0
  -2  29   0   21.84    5.62   0
  -3  29   0    4.93    4.59   0
   3  29   0    2.87    5.93   0
   4  29   0   -1.08    5.91   0
   4  29   0    0.26    6.53   0
  -4  29   0   -3.75    4.61   0
  -5  29   0   65.14    4.03   0
   5  29   0   89.61    8.93   0
   5  29   0   94.57    8.79   0
  -6  29   0    5.62    4.47   0
   6  29   0   -0.24    9.54   0
   6  29   0    1.17    9.09   0
   0  30   0   16.99    6.05   0
   1  30   0    4.75    5.62   0
  -1  30   0    6.12    4.55   0
   2  30   0   88.35    6.63   0
  -2  30   0   85.99    5.24   0
   3  30   0    1.83    5.87   0
  -3  30   0    6.37    4.53   0
   4  30   0  101.97    7.19   0
  -4  30   0   83.98    5.51   0
   4  30   0   91.27    8.03   0
 -19   0   1    4.73    5.85   0
 -18   0   1    4.86    4.56   0
 -17   0   1    1.67    4.68   0
 -16   0   1   -5.61    4.72   0
 -15   0   1    1.53    4.64   0
 -14   0   1   21.21    5.79   0
 -13   0   1   -1.40    5.12   0
 -12   0   1   -0.35    4.90   0
 -11   0   1    5.38    4.79   0
  11   0  -1   -3.19    4.48   0
 -10   0   1    4.04    4.99   0
  10   0  -1    2.04    4.62   0
   9   0  -1   -8.42    6.02   0
  -9   0   1   -8.58    5.22   0
  -8   0   1    1.01    5.26   0
   8   0  -1   -0.48    5.22   0
   7   0  -1   -0.14    5.31   0
  -7   0   1    0.12    5.40   0
  -6   0   1    2.24    6.05   0
   6   0  -1    1.76    5.68   0
  -5   0   1    4.34    6.51   0
   5   0  -1   -0.65    6.53   0
  -4   0   1    3.03    7.78   0
   4   0  -1    1.72    7.56   0
  -3   0   1    3.31    8.58   0
   3   0  -1    0.15    8.22   0
  -2   0   1    2.19   10.27   0
   2   0  -1   -1.26    9.88   0
  -1   0   1    3.19   10.54   0
   1   0  -1    2.20    9.64   0
  -3   0  -1    2.45    8.75   0
  -4   0  -1    1.93    7.49   0
  -5   0  -1    2.57    6.50   0
  -6   0  -1    1.15    5.91   0
  -7   0  -1    7.20    5.46   0
  -8   0  -1    0.93    3.49   0
  -9   0  -1    2.35    4.88   0
 -10   0  -1   -3.22    5.07   0
 -11   0  -1    0.15    4.72   0
 -12   0  -1   -0.28    4.80   0
 -13   0  -1    1.84    4.84   0
 -14   0  -1    4.09    4.67   0
 -15   0  -1    0.71    4.74   0
 -16   0  -1    3.52    4.73   0
 -17   0  -1   -5.28    4.68   0
 -18   0  -1    3.80    5.68   0
 -19   0  -1    1.24    4.73   0
 -19   1   1   -1.39    5.19   0
 -19  -1   1    4.36    5.01   0
 -18   1   1   23.52    4.82   0
 -18  -1   1   25.10    5.93   0
 -17  -1   1    3.71    4.75   0
 -17   1   1    9.19    4.64   0
 -16  -1   1   20.60    4.84   0
 -16   1   1   16.40    4.86   0
 -15   1   1    7.69    4.72   0
 -15  -1   1    5.72    4.79   0
 -14  -1   1    8.07    4.67   0
 -14   1   1   11.33    4.56   0
 -13  -1   1   72.81    4.99   0
 -13   1   1   72.02    5.37   0
 -12   1   1   -0.18    5.00   0
 -12  -1   1    5.43    4.81   0
 -11  -1   1   20.93    5.05   0
  11   1  -1   23.86    4.79   0
 -11   1   1   21.78    4.83   0
 -10   1   1   51.65    4.90   0
  10   1  -1   48.38    5.09   0
 -10  -1   1   53.12    5.14   0
  10  -1  -1   44.94    4.78   0
   9  -1  -1   38.07    5.14   0
  -9   1   1   45.12    5.21   0
   9   1  -1   43.85    4.94   0
  -9  -1   1   43.42    5.32   0
  -8  -1   1  304.32    6.89   0
   8   1  -1  308.59    6.70   0
   8  -1  -1  304.03    6.68   0
  -8   1   1  313.37    6.69   0
  -7  -1   1 2325.95   14.79   0
   7  -1  -1 2294.06   13.30   0
   7   1  -1 2292.45   14.02   0
  -7   1   1 2340.94   13.43   0
  -6  -1   1  168.84    7.08   0
   6  -1  -1  171.61    6.67   0
  -6   1   1  170.84    6.74   0
   6   1  -1  164.75    6.91   0
   5   1  -1  602.16    9.86   0
  -5  -1   1  543.44    9.87   0
   5  -1  -1  600.76    9.49   0
  -5   1   1  599.64    9.50   0
  -4   1   1 3702.16   20.27   0
   4  -1  -1 3125.68   18.80   0
   4   1  -1 3665.90   22.02   0
  -4  -1   1 3494.23   21.77   0
   3   1  -1 2849.72   22.88   0
   3  -1  -1 2959.67   20.78   0
  -3   1   1 2936.67   20.76   0
  -3  -1   1 2945.17   23.28   0
  -2   1   1   52.88    9.99   0
  -2  -1   1   39.74   10.85   0
   2   1  -1   44.83   10.60   0
   2  -1  -1   46.26    7.45   0
   1  -1  -1   52.97   10.10   0
   1   1  -1   52.23   12.01   0
  -1   1   1   54.13    8.17   0
  -1  -1   1   55.53   12.77   0
  -2  -1  -1   34.01   12.49   0
  -3  -1  -1 3081.65   25.66   0
  -3   1  -1 3092.75   21.48   0
  -4  -1  -1 3652.91   23.26   0
  -4   1  -1 4206.77   21.93   0
  -5  -1  -1  570.99   11.02   0
  -5   1  -1  568.44    9.38   0
  -6  -1  -1  112.55    8.00   0
  -6   1  -1  111.55    6.50   0
  -7   1  -1 2376.74   13.90   0
  -7  -1  -1 2402.00   14.62   0
  -8  -1  -1  319.43    6.93   0
  -8   1  -1  320.82    6.87   0
  -9   1  -1   62.59    5.16   0
  -9  -1  -1   59.23    6.44   0
 -10   1  -1   75.13    5.19   0
 -10  -1  -1   67.84    5.43   0
 -11   1  -1   25.50    4.65   0
 -11  -1  -1   24.37    5.06   0
 -12   1  -1    3.25    4.95   0
 -12  -1  -1    8.83    4.74   0
 -13  -1  -1   75.90    5.56   0
 -13   1  -1   76.05    5.18   0
 -14   1  -1    5.29    4.55   0
 -14  -1  -1    8.47    4.53   0
 -15  -1  -1    7.28    5.01   0
 -15   1  -1   10.86    5.10   0
 -16   1  -1   25.66    4.77   0
 -16  -1  -1   21.93    4.85   0
 -17   1  -1    0.65    4.66   0
 -17  -1  -1    6.10    4.74   0
 -18  -1  -1   28.35    4.94   0
 -18   1  -1   32.23    5.01   0
 -19  -1  -1    3.34    4.98   0
 -19   1  -1    5.42    4.95   0
 -18  -2   1    6.00    4.74   0
 -18   2   1   -1.89    4.73   0
 -17  -2   1    5.48    4.67   0
 -17   2   1    3.23    4.51   0
 -16   2   1   38.30    4.92   0
 -16  -2   1   30.55    5.17   0
 -15  -2   1   48.81    5.20   0
 -15   2   1   55.57    5.11   0
 -14  -2   1  152.42    5.83   0
 -14   2   1  147.78    5.45   0
 -13   2   1  120.29    5.67   0
 -13  -2   1  123.23    5.17   0
 -12  -2   1  135.90    5.62   0
 -12   2   1  137.34    5.45   0
  11   2  -1   22.92    5.94   0
 -11  -2   1   24.96    5.07   0
 -11   2   1   18.68    4.85   0
 -10   2   1  229.34    5.71   0
  10   2  -1  218.88    6.17   0
 -10  -2   1  220.94    6.25   0
  10  -2  -1  215.28    5.55   0
  -9  -2   1 2117.07   12.89   0
   9  -2  -1 2112.57   11.41   0
  -9   2   1 2123.51   11.66   0
   9   2  -1 2092.98   12.59   0
  -8   2   1  491.74    7.34   0
   8   2  -1  498.14    7.56   0
  -8  -2   1  494.29    7.90   0
   8  -2  -1  506.44    7.30   0
  -7  -2   1 5720.00   21.59   0
   7   2  -1 5679.58   21.39   0
  -7   2   1 5830.03   19.61   0
   7  -2  -1 5759.89   19.37   0
  -6  -2   1  219.91    7.51   0
   6   2  -1  223.58    7.21   0
  -6   2   1  223.73    7.07   0
   6  -2  -1  217.11    6.86   0
   5  -2  -1 1358.07   11.03   0
  -5  -2   1 1352.25   13.47   0
   5   2  -1 1364.21   13.51   0
  -5   2   1 1373.47   12.04   0
  -4  -2   1    7.56    8.06   0
   4  -2  -1    9.57    5.66   0
   4   2  -1    8.89    9.67   0
  -4   2   1    6.04    5.35   0
   3   2  -1  658.37   15.26   0
  -3   2   1  657.12   11.91   0
   3  -2  -1  664.09   10.42   0
  -3  -2   1  652.95   14.23   0
  -2  -2   1  232.38   13.59   0
   2   2  -1  237.30   15.10   0
  -2   2   1  227.03   10.45   0
   2  -2  -1  227.50   10.37   0
   1  -2  -1   61.24    7.46   0
   1   2  -1   59.80   16.06   0
  -1  -2   1   64.36   14.16   0
  -1   2   1   59.17    7.68   0
   0   2   1   17.12   11.00   0
   0  -2  -1   18.17   10.69   0
  -2  -2  -1  275.11   17.67   0
  -3   2  -1  604.91   11.64   0
  -3  -2  -1  614.17   16.24   0
  -4  -2  -1    8.81    9.91   0
  -4   2  -1    7.92    7.49   0
  -5  -2  -1 1384.53   15.02   0
  -5   2  -1 1363.21   12.15   0
  -6  -2  -1  210.61    7.24   0
  -6   2  -1  213.66    6.98   0
  -7  -2  -1 5946.21   23.03   0
  -7   2  -1 5934.08   19.52   0
  -8  -2  -1  443.23    7.68   0
  -8   2  -1  428.45    7.19   0
  -9   2  -1 2090.13   11.70   0
  -9  -2  -1 2143.20   13.11   0
 -10  -2  -1  226.44    7.24   0
 -10   2  -1  231.17    5.66   0
 -11  -2  -1   32.37    6.33   0
 -11   2  -1   22.84    4.85   0
 -12  -2  -1  137.91    6.38   0
 -12   2  -1  138.71    5.47   0
 -13   2  -1  144.05    5.71   0
 -13  -2  -1  148.92    5.43   0
 -14   2  -1  112.89    5.31   0
 -14  -2  -1  124.82    5.33   0
 -15  -2  -1   37.88    5.22   0
 -15   2  -1   39.91    3.55   0
 -16   2  -1   32.49    5.06   0
 -16  -2  -1   36.58    6.00   0
 -17   2  -1    5.02    4.69   0
 -17  -2  -1    6.50    4.71   0
 -18   2  -1   -2.80    4.39   0
 -18  -2  -1    2.83    4.77   0
 -18  -3   1   10.72    4.90   0
 -18   3   1    9.56    4.89   0
 -17  -3   1   15.96    4.91   0
 -17   3   1   17.91    4.68   0
 -16  -3   1   11.68    4.90   0
 -16   3   1    6.04    4.77   0
 -15   3   1    3.35    4.80   0
 -15  -3   1    3.18    4.61   0
 -14   3   1   26.73    4.79   0
 -14  -3   1   26.55    4.80   0
 -13  -3   1   17.56    5.88   0
 -13   3   1   21.64    4.84   0
 -12  -3   1   20.14    5.05   0
 -12   3   1   27.65    4.98   0
 -11   3   1   23.94    5.06   0
 -11  -3   1   27.36    6.35   0
  11   3  -1   25.22    5.01   0
 -10   3   1  198.62    5.64   0
  10   3  -1  198.07    5.92   0
 -10  -3   1  204.16    6.32   0
   9  -3  -1  313.64    6.20   0
  -9   3   1  302.66    5.22   0
   9   3  -1  331.47    6.91   0
  -9  -3   1  314.96    7.06   0
   8   3  -1   24.53    5.10   0
  -8   3   1   22.54    5.12   0
  -8  -3   1   23.94    5.35   0
   8  -3  -1   24.21    3.66   0
   7   3  -1  280.51    7.00   0
   7  -3  -1  275.70    6.67   0
  -7  -3   1  275.85    7.28   0
  -7   3   1  283.80    6.75   0
  -6  -3   1  593.46    9.73   0
   6  -3  -1  591.03    8.30   0
   6   3  -1  591.03    9.44   0
  -6   3   1  606.96    8.47   0
   5  -3  -1    1.14    6.30   0
  -5   3   1    8.78    6.32   0
   5   3  -1    0.37    5.93   0
  -5  -3   1    3.09    6.22   0
  -4   3   1 3829.01   18.36   0
  -4  -3   1 3802.71   25.33   0
   4  -3  -1 3888.08   19.07   0
   4   3  -1 3896.21   25.53   0
   3  -3  -1 3268.20   19.06   0
  -3  -3   1 3222.56   28.99   0
   3   3  -1 3220.06   26.82   0
  -3   3   1 3111.14   19.44   0
  -2  -3   1  127.39   15.47   0
   2   3  -1  119.99   14.35   0
   2  -3  -1  128.11    7.14   0
  -2   3   1  133.12    9.32   0
   1  -3  -1  761.09   14.84   0
  -1   3   1  767.90   15.26   0
   0  -3  -1   22.06   10.25   0
   0   3   1   24.31   12.77   0
   3   3   1 3483.35   36.07   0
  -3  -3  -1 3451.07   36.12   0
   4   3   1 3464.43   27.56   0
  -4  -3  -1 3487.70   27.66   0
  -4   3  -1 3434.44   18.32   0
   5   3   1    2.99    6.06   0
  -5   3  -1    0.79    6.29   0
  -5  -3  -1    4.04    7.65   0
   6   3   1  641.30   10.19   0
  -6  -3  -1  655.52   11.16   0
  -6   3  -1  647.47    8.65   0
  -7  -3  -1  339.40    8.66   0
  -7   3  -1  285.89    7.02   0
  -8   3  -1   16.91    5.25   0
  -8  -3  -1   19.10    5.01   0
  -9   3  -1  233.79    5.91   0
  -9  -3  -1  237.88    7.60   0
 -10   3  -1  238.44    5.84   0
 -10  -3  -1  228.75    6.54   0
 -11  -3  -1   13.85    4.98   0
 -11   3  -1    9.72    4.86   0
 -12   3  -1   33.15    4.93   0
 -12  -3  -1   34.81    6.12   0
 -13  -3  -1   14.48    4.72   0
 -13   3  -1   12.99    4.83   0
 -14   3  -1   32.88    4.91   0
 -14  -3  -1   32.92    4.95   0
 -15   3  -1    5.84    4.86   0
 -15  -3  -1    7.20    4.69   0
 -16   3  -1    5.04    4.86   0
 -16  -3  -1   10.00    4.85   0
 -17  -3  -1    9.82    4.81   0
 -17   3  -1   14.93    5.74   0
 -18  -3  -1    9.14    5.18   0
 -18   3  -1    6.82    4.86   0
 -18   4   1   12.65    5.10   0
 -18  -4   1    8.35    5.96   0
 -17   4   1    2.29    3.41   0
 -17  -4   1   -3.29    5.00   0
 -16  -4   1   29.36    6.27   0
 -16   4   1   24.05    4.96   0
 -15   4   1  450.24    6.44   0
 -15  -4   1  446.38    7.06   0
 -14  -4   1   35.91    4.95   0
 -14   4   1   31.71    4.93   0
 -13  -4   1   65.47    6.24   0
 -13   4   1   57.01    5.03   0
  12   4  -1    9.24    4.64   0
 -12  -4   1    2.13    4.94   0
 -12   4   1    2.73    4.68   0
 -11  -4   1  248.06    6.50   0
 -11   4   1  247.51    4.69   0
  11   4  -1  251.37    7.18   0
 -10  -4   1  184.69    7.29   0
 -10   4   1  171.37    5.83   0
  10   4  -1  184.52    5.98   0
  -9   4   1 2585.02   12.11   0
   9  -4  -1 2557.83   11.99   0
  -9  -4   1 2610.72   14.98   0
   9   4  -1 2578.98   14.71   0
  -8  -4   1   35.29    5.42   0
  -8   4   1   39.19    5.19   0
   8   4  -1   36.04    5.03   0
   8  -4  -1   30.83    5.18   0
   7  -4  -1   73.38    4.31   0
   7   4  -1   70.85    5.57   0
  -7   4   1   72.72    4.39   0
  -7  -4   1   76.90    6.92   0
  -6  -4   1  896.48   12.08   0
   6   4  -1  887.53   11.78   0
   6  -4  -1  891.32    9.15   0
  -6   4   1  915.70    9.34   0
   5  -4  -1 5468.75   19.88   0
  -5   4   1 5418.01   19.91   0
  -4  -4   1 1148.28   17.07   0
   4  -4  -1 1178.65   11.89   0
  -4   4   1 1173.00   12.04   0
   4   4  -1 1160.87   16.18   0
   2   4  -1 1262.65   23.59   0
   2  -4  -1 1266.74   14.27   0
  -2   4   1 1254.73   14.46   0
  -1   4   1 7638.26   34.57   0
   1  -4  -1 7531.98   33.95   0
   0   4   1   42.48   11.97   0
   0  -4  -1   40.25    9.95   0
  -4  -4  -1 1192.53   20.20   0
   4   4   1 1198.29   19.75   0
  -4   4  -1 1210.29   11.86   0
  -5   4  -1 6032.80   21.01   0
  -6  -4  -1  979.89   12.95   0
  -6   4  -1  965.73    9.52   0
   6   4   1  955.21   12.66   0
  -7  -4  -1  105.53    7.07   0
  -7   4  -1  102.00    5.98   0
  -8  -4  -1   43.98    5.46   0
  -8   4  -1   40.50    5.10   0
  -9   4  -1 2723.73   12.56   0
  -9  -4  -1 2758.95   15.80   0
 -10   4  -1  167.26    5.61   0
 -10  -4  -1  164.51    6.27   0
 -11   4  -1  213.24    5.58   0
 -11  -4  -1  198.93    7.11   0
 -12  -4  -1    9.20    5.05   0
 -12   4  -1    9.53    4.61   0
 -13  -4  -1   48.03    6.44   0
 -13   4  -1   49.82    5.00   0
 -14  -4  -1   48.99    5.13   0
 -14   4  -1   45.78    4.86   0
 -15  -4  -1  484.54    7.55   0
 -15   4  -1  509.11    7.15   0
 -16  -4  -1   26.02    6.07   0
 -16   4  -1   23.26    4.90   0
 -17   4  -1    0.15    4.76   0
 -17  -4  -1   12.17    5.99   0
 -18  -4  -1   12.71    5.95   0
 -18   4  -1   12.19    4.81   0
 -18   5   1    1.97    4.70   0
 -18  -5   1    2.72    6.27   0
 -17  -5   1    2.08    5.03   0
 -17   5   1    3.74    4.71   0
 -16  -5   1  119.30    6.90   0
 -16   5   1  125.22    5.20   0
 -15  -5   1   14.10    4.97   0
 -15   5   1   15.83    4.55   0
 -14  -5   1   20.55    5.02   0
 -14   5   1   21.21    4.74   0
 -13  -5   1  418.35    7.43   0
 -13   5   1  438.40    6.60   0
 -12  -5   1  580.19    9.38   0
  12   5  -1  566.44    7.89   0
 -12   5   1  573.50    7.04   0
 -11   5   1   69.89    5.39   0
  11   5  -1   66.89    5.26   0
 -11  -5   1   62.99    5.47   0
  10   5  -1   30.61    6.49   0
 -10  -5   1   32.56    6.82   0
 -10   5   1   38.63    5.22   0
  -9  -5   1  255.77    7.21   0
  -9   5   1  269.74    5.15   0
   9   5  -1  261.70    6.76   0
  -8  -5   1  172.92    6.46   0
   8  -5  -1  166.55    5.83   0
  -8   5   1  165.73    5.87   0
   8   5  -1  177.86    7.19   0
   7   5  -1  206.85    7.51   0
   7  -5  -1  211.26    6.26   0
  -7  -5   1  205.48    7.95   0
  -7   5   1  209.46    6.33   0
  -6  -5   1  522.67   10.69   0
   6  -5  -1  541.85    7.66   0
  -6   5   1  545.36    7.68   0
   6   5  -1  542.51    9.27   0
  -5  -5   1  270.51   10.11   0
   5   5  -1  266.83    9.01   0
  -5   5   1  265.95    7.51   0
   5  -5  -1  261.78    5.91   0
   4   5  -1  192.10    9.92   0
  -4  -5   1  198.54   11.52   0
   4  -5  -1  192.75    7.55   0
  -4   5   1  188.95    6.08   0
  -3  -5   1  928.95   19.27   0
   3   5  -1  904.08   18.19   0
   3  -5  -1  917.39   11.66   0
  -3   5   1  936.39   11.97   0
   2  -5  -1   37.50    8.22   0
  -2   5   1   38.40    8.50   0
   2   5  -1   37.04   13.72   0
  -1   5   1  611.97   11.90   0
   1  -5  -1  625.32   11.80   0
   0   5   1   40.52   10.90   0
   1   5   1  530.18   15.78   0
  -4   5  -1  186.95    7.92   0
  -4  -5  -1  191.07   14.49   0
   4   5   1  189.76   13.04   0
  -5   5  -1  302.10    5.90   0
  -5  -5  -1  299.10   10.62   0
   5   5   1  298.91   11.20   0
  -6  -5  -1  417.28   10.73   0
  -6   5  -1  397.20    7.21   0
   6   5   1  396.75   10.05   0
  -7  -5  -1  217.68    8.38   0
  -7   5  -1  226.00    6.42   0
  -8   5  -1  154.90    5.63   0
  -8  -5  -1  130.70    7.29   0
  -9   5  -1  279.51    6.04   0
  -9  -5  -1  281.32    8.04   0
 -10  -5  -1   51.46    6.58   0
 -10   5  -1   43.74    5.36   0
 -11   5  -1   45.47    5.31   0
 -11  -5  -1   47.34    6.48   0
 -12   5  -1  693.73    7.40   0
 -12  -5  -1  685.58    9.07   0
 -13   5  -1  424.15    6.48   0
 -13  -5  -1  435.03    8.00   0
 -14   5  -1   15.97    4.71   0
 -14  -5  -1   16.11    6.01   0
 -15  -5  -1   18.90    5.02   0
 -15   5  -1   16.02    5.02   0
 -16  -5  -1  127.35    6.94   0
 -16   5  -1  125.53    5.23   0
 -17   5  -1    1.60    4.85   0
 -17  -5  -1    3.34    5.97   0
 -18  -5  -1    1.15    4.99   0
 -18   5  -1   -3.58    4.75   0
 -18   6   1    0.68    4.50   0
 -18  -6   1    2.99    5.20   0
 -17  -6   1   27.64    5.41   0
 -17   6   1   25.40    4.75   0
 -16  -6   1   11.48    5.17   0
 -16   6   1    6.93    4.76   0
 -15  -6   1   57.51    6.48   0
 -15   6   1   57.98    3.86   0
 -14  -6   1   23.37    5.13   0
 -14   6   1   28.16    4.68   0
 -13   6   1 1590.72    9.77   0
 -13  -6   1 1636.14   13.35   0
 -12  -6   1  110.51    6.45   0
  12   6  -1  103.27    5.88   0
 -12   6   1  104.10    5.24   0
 -11  -6   1    9.43    5.14   0
 -11   6   1   10.56    4.94   0
  11   6  -1   13.44    5.88   0
  10   6  -1  222.15    6.60   0
 -10  -6   1  226.87    8.04   0
 -10   6   1  222.98    6.12   0
  -9   6   1 1062.82    8.60   0
   9   6  -1 1063.24   10.73   0
  -9  -6   1 1065.95   11.82   0
  -8   6   1   82.06    3.99   0
   8   6  -1   90.76    6.81   0
  -8  -6   1   86.13    6.16   0
  -7   6   1 1163.34    9.35   0
  -7  -6   1 1198.06   13.58   0
   7   6  -1 1190.41   12.91   0
   6   6  -1 1627.26   15.80   0
  -6   6   1 1604.20   10.82   0
  -6  -6   1 1643.87   17.20   0
   6  -6  -1 1597.22   10.65   0
  -5  -6   1  343.42   11.26   0
  -5   6   1  352.96    7.54   0
   5   6  -1  347.84   10.02   0
   5  -6  -1  352.44    6.21   0
  -4   6   1   40.27    6.68   0
   4   6  -1   38.05    8.21   0
  -4  -6   1   33.43    9.37   0
   4  -6  -1   32.88    6.58   0
  -3   6   1 2922.77   16.62   0
   3   6  -1 2849.79   28.12   0
   3  -6  -1 2863.22   16.42   0
  -2   6   1 1259.07   12.85   0
  -1   6   1 1480.54   14.90   0
   0   6   1   21.34    8.18   0
   1   6   1 1725.13   21.57   0
  -4   6  -1   27.39    4.85   0
  -4  -6  -1   27.75   14.48   0
   4   6   1   29.56   11.68   0
  -5  -6  -1  262.98   13.88   0
  -5   6  -1  233.48    7.06   0
   5   6   1  242.72   11.19   0
  -6   6  -1 1812.22   11.23   0
   6   6   1 1865.68   20.10   0
  -6  -6  -1 1834.05   20.13   0
  -7   6  -1 1489.09    9.99   0
  -7  -6  -1 1418.33   15.56   0
  -8  -6  -1   78.43    7.03   0
  -8   6  -1   71.40    4.15   0
  -9   6  -1 1278.92    9.28   0
  -9  -6  -1 1281.73   13.09   0
 -10  -6  -1  299.85    8.30   0
 -10   6  -1  320.24    5.25   0
 -11   6  -1   13.72    4.95   0
 -11  -6  -1    6.65    6.23   0
 -12  -6  -1  151.32    7.28   0
 -12   6  -1  135.80    5.50   0
 -13  -6  -1 1703.32   12.77   0
 -13   6  -1 1700.08    9.92   0
 -14  -6  -1   36.59    6.11   0
 -14   6  -1   34.58    5.01   0
 -15   6  -1   40.61    4.78   0
 -15  -6  -1   52.51    6.57   0
 -16  -6  -1   12.71    5.09   0
 -16   6  -1   10.26    4.49   0
 -17   6  -1   21.52    4.74   0
 -17  -6  -1   20.63    5.26   0
 -18  -6  -1    1.38    6.35   0
 -18   6  -1   12.32    4.65   0
 -18   7   1   15.47    4.96   0
 -18  -7   1   18.23    5.40   0
 -17   7   1    3.08    4.77   0
 -17  -7   1    6.05    6.42   0
 -16   7   1   23.69    4.93   0
 -16  -7   1   27.33    6.50   0
 -15  -7   1   14.94    5.39   0
 -15   7   1   25.81    3.57   0
 -14   7   1   51.34    5.06   0
 -14  -7   1   54.60    5.36   0
 -13   7   1  506.49    6.80   0
 -13  -7   1  500.91    9.10   0
 -12  -7   1   90.03    7.22   0
  12   7  -1   87.49    5.80   0
 -12   7   1   86.52    5.14   0
 -11  -7   1   16.49    6.80   0
  11   7  -1   18.81    6.11   0
 -11   7   1   24.46    5.03   0
  10   7  -1  126.66    6.70   0
 -10   7   1  127.64    5.56   0
 -10  -7   1  118.33    7.39   0
  -9  -7   1   22.92    6.90   0
   9   7  -1   21.50    5.06   0
  -9   7   1   27.00    3.82   0
  -8  -7   1   10.50    6.91   0
   8   7  -1   10.19    6.25   0
  -8   7   1    8.30    5.07   0
  -7   7   1  424.63    7.11   0
   7   7  -1  420.75    9.94   0
  -7  -7   1  433.16   11.03   0
  -6   7   1  615.33    7.79   0
  -6  -7   1  647.42   13.19   0
   6   7  -1  627.90   11.31   0
  -5  -7   1   20.17    8.56   0
   5   7  -1   25.11    7.15   0
  -5   7   1   28.38    5.91   0
  -4   7   1  528.40    8.48   0
   4   7  -1  489.61   12.31   0
   3   7  -1  606.17   14.88   0
  -3   7   1  629.38    9.38   0
  -2   7   1 2553.38   16.02   0
   0   7   1  900.46   12.74   0
   3   7   1  629.60   23.32   0
  -4   7  -1  346.99    7.75   0
  -5  -7  -1   25.63   12.18   0
   5   7   1   23.70   10.12   0
  -5   7  -1   23.86    5.76   0
  -6  -7  -1  863.43   18.21   0
   6   7   1  902.49   16.73   0
  -6   7  -1  853.99    8.57   0
  -7   7  -1  491.79    7.05   0
  -7  -7  -1  480.05   12.69   0
  -8   7  -1    4.67    4.98   0
  -8  -7  -1    5.11    7.87   0
  -9  -7  -1   22.80    7.40   0
  -9   7  -1   20.98    5.05   0
 -10   7  -1  118.74    5.46   0
 -10  -7  -1  122.60    7.10   0
 -11   7  -1   21.75    4.91   0
 -11  -7  -1   21.58    6.45   0
 -12   7  -1   70.07    5.10   0
 -12  -7  -1   71.73    7.02   0
 -13  -7  -1  565.74    8.71   0
 -13   7  -1  581.73    6.15   0
 -14   7  -1   62.19    4.97   0
 -14  -7  -1   64.79    6.47   0
 -15   7  -1   25.12    4.61   0
 -15  -7  -1   19.92    6.49   0
 -16  -7  -1   36.27    5.34   0
 -16   7  -1   40.35    4.89   0
 -17   7  -1    7.72    4.62   0
 -17  -7  -1    2.48    6.39   0
 -18   7  -1   25.80    4.70   0
 -18  -7  -1   12.55    6.49   0
 -18  -8   1   -0.57    6.54   0
 -18   8   1   -0.67    3.28   0
 -17  -8   1    6.73    6.49   0
 -17   8   1    5.64    4.71   0
 -16   8   1    7.41    4.67   0
 -16  -8   1    8.98    6.29   0
 -15   8   1   27.92    4.72   0
 -15  -8   1   26.34    5.33   0
 -14  -8   1    1.43    6.59   0
 -14   8   1    0.97    4.50   0
 -13  -8   1   48.16    6.81   0
 -13   8   1   43.60    4.98   0
 -12  -8   1   84.91    5.97   0
 -12   8   1   88.65    5.06   0
  12   8  -1   89.81    5.59   0
 -11   8   1   54.51    4.98   0
 -11  -8   1   57.05    6.94   0
  11   8  -1   49.96    6.45   0
 -10   8   1   25.13    3.71   0
  10   8  -1   29.49    5.92   0
 -10  -8   1   25.11    5.61   0
  -9   8   1  166.68    5.57   0
   9   8  -1  176.13    7.24   0
  -9  -8   1  168.99    8.97   0
  -8  -8   1   40.43    7.58   0
  -8   8   1   38.70    5.06   0
   8   8  -1   39.30    6.52   0
  -7  -8   1   66.72    9.70   0
  -7   8   1   65.14    5.30   0
   7   8  -1   69.48    8.00   0
  -6   8   1  374.87    6.93   0
  -6  -8   1  352.34   11.76   0
   6   8  -1  373.34   10.31   0
   5   8  -1  544.24   12.96   0
  -5   8   1  514.91    6.54   0
  -4   8   1  288.26    5.85   0
   4   8  -1  268.56   11.71   0
   3   8  -1 2941.57   25.08   0
  -3   8   1 3152.48   15.72   0
  -2   8   1   80.15    6.82   0
  -1   8   1  623.97    9.87   0
   0   8   1  243.10    9.17   0
   1   8   1  527.30   11.77   0
  -4   8  -1  186.72    6.75   0
  -5   8  -1  737.67    7.40   0
   5   8   1  749.21   23.10   0
  -6   8  -1  294.51    6.50   0
  -6  -8  -1  291.18   14.93   0
   6   8   1  298.14   13.47   0
  -7  -8  -1   49.30    9.54   0
  -7   8  -1   49.00    5.34   0
  -8  -8  -1   30.63    8.28   0
  -8   8  -1   29.39    3.71   0
  -9   8  -1  179.74    5.59   0
  -9  -8  -1  165.51    7.95   0
 -10  -8  -1   24.06    6.62   0
 -10   8  -1   17.26    4.99   0
 -11  -8  -1   69.25    7.98   0
 -11   8  -1   68.39    3.68   0
 -12  -8  -1   73.06    7.08   0
 -12   8  -1   63.18    5.24   0
 -13   8  -1   53.21    4.98   0
 -13  -8  -1   42.14    6.73   0
 -14   8  -1   -2.73    4.40   0
 -14  -8  -1    0.35    6.42   0
 -15   8  -1   26.84    4.90   0
 -15  -8  -1   30.33    6.50   0
 -16   8  -1    3.64    4.64   0
 -16  -8  -1    4.50    6.38   0
 -17  -8  -1   10.63    6.27   0
 -17   8  -1    5.41    3.30   0
 -18  -8  -1   -1.74    6.11   0
 -18   8  -1    4.05    4.78   0
 -18  -9   1    8.85    6.68   0
 -18   9   1   11.33    4.85   0
 -17  -9   1   22.50    6.75   0
 -17   9   1   17.35    4.78   0
 -16  -9   1   68.75    7.37   0
 -16   9   1   62.11    4.90   0
 -15   9   1  137.74    5.13   0
 -15  -9   1  128.62    6.39   0
 -14   9   1   61.69    4.81   0
 -14  -9   1   65.77    6.88   0
 -13   9   1    5.32    4.73   0
 -13  -9   1    4.09    6.44   0
 -12  -9   1   15.48    7.20   0
 -12   9   1   15.99    3.44   0
  11   9  -1  313.24    8.45   0
 -11  -9   1  303.00   10.01   0
 -11   9   1  322.10    6.10   0
 -10  -9   1   44.99    7.39   0
  10   9  -1   50.84    6.24   0
 -10   9   1   52.14    5.00   0
  -9  -9   1  128.48    7.98   0
  -9   9   1  124.99    5.44   0
   9   9  -1  126.21    6.89   0
   8   9  -1  235.97    7.94   0
  -8  -9   1  235.88   10.21   0
  -8   9   1  224.20    6.00   0
  -7  -9   1  663.17   13.71   0
  -7   9   1  659.37    6.58   0
   7   9  -1  673.59   11.63   0
  -6   9   1  461.64    6.86   0
   6   9  -1  467.93   11.90   0
   5   9  -1  789.58   14.01   0
  -5   9   1  790.30    8.30   0
  -4   9   1  237.92    6.60   0
   4   9  -1  226.69   10.50   0
   3   9  -1 1060.35   15.47   0
  -3   9   1 1119.59   10.16   0
  -2   9   1  996.44   10.25   0
  -1   9   1  580.63    9.08   0
   0   9   1  148.06    7.84   0
   1   9   1  443.13   10.32   0
   2   9   1  748.32   13.00   0
   4   9   1  172.29   15.57   0
  -4   9  -1  157.79    6.22   0
  -5   9  -1  777.80    7.29   0
  -6   9  -1  307.43    6.49   0
  -7  -9  -1  690.18   17.88   0
  -7   9  -1  680.85    7.48   0
  -8   9  -1  335.95    6.19   0
  -8  -9  -1  336.67   12.53   0
  -9   9  -1  155.75    4.24   0
  -9  -9  -1  148.87   10.26   0
 -10  -9  -1   55.19    8.47   0
 -10   9  -1   61.36    5.02   0
 -11   9  -1  238.92    5.68   0
 -11  -9  -1  253.53   10.02   0
 -12  -9  -1   10.42    6.64   0
 -12   9  -1   14.70    4.93   0
 -13  -9  -1    1.05    6.04   0
 -13   9  -1    4.66    4.56   0
 -14  -9  -1   50.16    6.70   0
 -14   9  -1   41.04    3.27   0
 -15  -9  -1  145.64    8.36   0
 -15   9  -1  134.88    5.44   0
 -16  -9  -1   75.79    7.12   0
 -16   9  -1   93.77    5.30   0
 -17   9  -1   18.26    4.73   0
 -17  -9  -1   25.76    6.75   0
 -18  -9  -1    8.35    6.83   0
 -18   9  -1    6.14    4.90   0
 -17 -10   1   23.93    6.86   0
 -17  10   1   10.76    4.87   0
 -16  10   1    7.40    4.62   0
 -16 -10   1   12.23    6.64   0
 -15 -10   1  172.55    8.28   0
 -15  10   1  171.62    4.51   0
 -14 -10   1   18.11    6.94   0
 -14  10   1   13.95    4.72   0
 -13 -10   1  313.37    8.85   0
 -13  10   1  318.02    5.90   0
 -12  10   1  142.91    5.31   0
 -12 -10   1  145.55    8.89   0
 -11 -10   1   17.30    6.96   0
  11  10  -1   15.73    6.83   0
 -11  10   1   26.80    4.68   0
 -10 -10   1   59.32    8.85   0
 -10  10   1   61.00    3.78   0
  10  10  -1   57.63    7.44   0
  -9 -10   1  137.44    9.29   0
  -9  10   1  140.55    5.40   0
   9  10  -1  142.49    8.05   0
  -8 -10   1  171.05    9.55   0
  -8  10   1  162.45    5.48   0
   8  10  -1  168.05    8.17   0
  -7  10   1  393.16    6.41   0
   7  10  -1  395.48   10.56   0
  -6  10   1  205.41    5.79   0
   6  10  -1  204.04    9.65   0
  -5  10   1  166.25    6.19   0
   5  10  -1  168.72   10.26   0
   4  10  -1  409.11   12.00   0
  -4  10   1  394.82    7.10   0
  -3  10   1   44.85    5.59   0
  -2  10   1  218.81    6.95   0
  -1  10   1  353.24    7.61   0
   0  10   1    6.53    5.35   0
   1  10   1  322.36    7.95   0
   2  10   1  154.63    8.24   0
  -3  10  -1   62.61    5.54   0
   3  10   1   65.29    8.61   0
   4  10   1  510.70   18.03   0
  -4  10  -1  527.43    7.37   0
  -5  10  -1  130.23    5.43   0
  -6  10  -1  146.53    5.66   0
  -7  10  -1  355.56    6.34   0
  -8  10  -1  121.22    5.44   0
  -9  10  -1  119.80    5.29   0
  -9 -10  -1  122.85   10.96   0
 -10 -10  -1   53.34    8.91   0
 -10  10  -1   48.66    3.64   0
 -11  10  -1   16.79    4.72   0
 -11 -10  -1    8.58    7.93   0
 -12  10  -1  124.48    5.30   0
 -12 -10  -1  115.72    8.53   0
 -13 -10  -1  351.85   10.50   0
 -13  10  -1  374.96    6.10   0
 -14  10  -1   32.76    4.75   0
 -14 -10  -1   19.69    6.56   0
 -15  10  -1  220.05    5.65   0
 -15 -10  -1  200.26    8.57   0
 -16  10  -1    9.74    4.53   0
 -16 -10  -1    7.83    7.56   0
 -17 -10  -1   23.15    6.96   0
 -17  10  -1   35.42    4.80   0
 -17 -11   1    6.41    6.94   0
 -17  11   1   14.45    4.65   0
 -16 -11   1   34.22    7.15   0
 -16  11   1   30.74    4.77   0
 -15 -11   1   13.27    6.87   0
 -15  11   1   20.60    4.51   0
 -14 -11   1    7.35    6.51   0
 -14  11   1   12.17    4.64   0
 -13 -11   1   94.31    7.71   0
 -13  11   1   97.14    5.00   0
 -12  11   1   67.16    3.74   0
 -12 -11   1   79.97    8.28   0
 -11 -11   1  106.70    8.81   0
 -11  11   1  114.09    5.18   0
  11  11  -1  111.28    7.72   0
  10  11  -1  347.37    9.82   0
 -10 -11   1  345.21   10.15   0
 -10  11   1  310.00    5.78   0
  -9  11   1   46.39    4.93   0
   9  11  -1   42.83    7.22   0
  -9 -11   1   45.02    8.50   0
   8  11  -1  646.06   12.64   0
  -8  11   1  637.78    6.28   0
  -7  11   1  110.33    5.46   0
   7  11  -1  118.89    8.10   0
   6  11  -1   71.44    8.25   0
  -6  11   1   68.61    5.22   0
  -5  11   1  166.24    4.53   0
   5  11  -1  168.08   10.21   0
   4  11  -1   31.63    8.01   0
  -4  11   1   36.31    5.47   0
  -3  11   1   82.67    5.82   0
  -2  11   1 1071.32   10.12   0
  -1  11   1 2207.61   14.09   0
   0  11   1  931.18   10.52   0
   1  11   1 2051.67   15.40   0
   2  11   1 1625.48   16.09   0
  -3  11  -1   56.43    5.60   0
   3  11   1   54.25    7.39   0
   4  11   1   27.54   10.97   0
  -4  11  -1   33.58    5.30   0
   4  11   1   30.17    8.71   0
  -5  11  -1  122.92    5.43   0
  -6  11  -1   97.19    5.41   0
  -7  11  -1  166.19    5.51   0
  -8  11  -1  561.05    6.98   0
  -9  11  -1   46.52    4.81   0
 -10  11  -1  242.26    5.77   0
 -10 -11  -1  248.62   12.14   0
 -11  11  -1   75.16    5.15   0
 -11 -11  -1   77.29    9.57   0
 -12 -11  -1   58.01    8.65   0
 -12  11  -1   52.72    3.61   0
 -13  11  -1   81.09    3.64   0
 -13 -11  -1   80.06    8.83   0
 -14  11  -1    0.48    3.48   0
 -14 -11  -1    8.47    7.15   0
 -15 -11  -1    6.13    6.82   0
 -15  11  -1   13.99    4.53   0
 -16  11  -1   40.95    4.78   0
 -16 -11  -1   48.26    7.19   0
 -17  11  -1    8.36    4.77   0
 -17 -11  -1    2.79    7.86   0
 -17  12   1   16.39    4.76   0
 -17 -12   1   17.99    6.91   0
 -16 -12   1   23.98    6.83   0
 -16  12   1   22.78    4.67   0
 -15 -12   1   45.88    8.22   0
 -15  12   1   30.06    3.50   0
 -14  12   1   18.50    4.77   0
 -14 -12   1   10.73    7.79   0
 -13 -12   1    9.79    7.64   0
 -13  12   1   20.77    4.56   0
 -12  12   1    5.95    4.61   0
 -12 -12   1   10.07    7.70   0
 -11  12   1   43.83    3.73   0
  11  12  -1   49.68    7.11   0
 -11 -12   1   47.53    8.09   0
  10  12  -1    6.10    6.79   0
 -10  12   1   16.98    4.96   0
  -9  12   1  782.54    7.47   0
   9  12  -1  767.80   13.12   0
   8  12  -1   97.98    8.00   0
  -8  12   1  102.74    5.40   0
   7  12  -1  215.68    9.17   0
  -7  12   1  214.06    5.83   0
   6  12  -1  136.56    8.84   0
  -6  12   1  140.57    5.56   0
   5  12  -1    2.72    8.63   0
  -5  12   1    0.47    5.11   0
   4  12  -1   98.95    8.84   0
  -4  12   1  101.00    5.40   0
  -3  12   1 6222.85   19.26   0
  -2  12   1  548.87    8.02   0
  -1  12   1 8141.86   24.31   0
   0  12   1  176.18    6.01   0
   2  12   1  502.41   10.10   0
  -3  12  -1 5649.13   18.38   0
   4  12   1  133.25   10.66   0
   4  12   1  135.40    9.12   0
  -4  12  -1  132.97    5.61   0
  -5  12  -1   -1.37    4.99   0
   5  12   1    2.78   11.65   0
   5  12   1    3.03   10.55   0
  -6  12  -1   94.73    4.06   0
  -7  12  -1  289.49    6.20   0
  -8  12  -1   67.05    4.94   0
  -9  12  -1  900.56    7.58   0
 -10  12  -1    9.77    4.93   0
 -11  12  -1   68.86    5.04   0
 -12 -12  -1    2.96    8.77   0
 -12  12  -1    7.74    4.63   0
 -13  12  -1   11.77    4.64   0
 -13 -12  -1    7.61    8.68   0
 -14  12  -1   28.08    4.70   0
 -14 -12  -1   16.96    8.71   0
 -15  12  -1   36.16    4.66   0
 -15 -12  -1   29.28    8.94   0
 -16 -12  -1   18.18    8.64   0
 -16  12  -1   14.07    4.78   0
 -17  12  -1   15.19    3.31   0
 -17 -12  -1    9.67    7.93   0
 -17  13   1    3.85    4.62   0
 -17 -13   1    4.02    7.80   0
 -16  13   1   22.28    4.74   0
 -16 -13   1   12.47    6.95   0
 -15  13   1   28.08    4.72   0
 -15 -13   1   30.67    7.97   0
 -14 -13   1   42.75    7.99   0
 -14  13   1   49.39    3.59   0
 -13  13   1   26.71    4.88   0
 -12  13   1   19.59    4.57   0
 -11  13   1  104.73    5.18   0
 -10  13   1  113.60    3.90   0
  10  13  -1  116.11    8.69   0
   9  13  -1   22.74    7.91   0
  -9  13   1   26.11    4.71   0
   8  13  -1   44.12    8.48   0
  -8  13   1   47.04    4.98   0
  -7  13   1    6.21    3.47   0
   7  13  -1    6.79    7.92   0
  -6  13   1  277.68    6.12   0
   6  13  -1  271.28   10.14   0
  -5  13   1   90.38    4.18   0
   5  13  -1   90.94    9.24   0
  -4  13   1  118.83    5.46   0
   4  13  -1  117.88    9.08   0
  -3  13   1  650.19    6.81   0
  -2  13   1  537.38    7.66   0
  -1  13   1  143.97    5.79   0
   0  13   1   16.94    4.88   0
   1  13   1  166.17    7.07   0
  -2  13  -1  406.29    7.15   0
   2  13   1  424.26    8.58   0
  -3  13  -1  669.69    7.61   0
   3  13   1  673.52   11.63   0
  -4  13  -1  135.14    4.47   0
   4  13   1  136.60    8.74   0
   5  13   1   83.98   11.79   0
   5  13   1   77.88   10.40   0
  -5  13  -1   75.40    5.33   0
  -6  13  -1  196.30    5.84   0
  -7  13  -1    9.75    5.16   0
  -8  13  -1   42.65    4.86   0
  -9  13  -1   17.18    4.90   0
 -10  13  -1  161.85    5.50   0
 -11  13  -1  128.30    5.22   0
 -12  13  -1    8.49    4.57   0
 -13  13  -1   24.51    4.77   0
 -14  13  -1   35.67    4.93   0
 -15  13  -1   42.80    4.80   0
 -16  13  -1   30.22    4.85   0
 -17  13  -1   -1.15    4.50   0
 -16  14   1   48.48    5.01   0
 -15  14   1   60.10    5.00   0
 -14  14   1   17.99    4.62   0
 -13  14   1   74.63    3.89   0
 -12  14   1   67.07    4.74   0
 -11  14   1  187.46    5.29   0
  10  14  -1   24.59    8.44   0
 -10  14   1   25.33    3.56   0
  -9  14   1   63.64    4.98   0
   9  14  -1   64.32    9.65   0
   8  14  -1   53.02    9.42   0
  -8  14   1   52.99    4.90   0
  -7  14   1  939.20    8.03   0
   7  14  -1  955.40   16.42   0
   6  14  -1   70.62    9.18   0
  -6  14   1   63.45    5.45   0
  -5  14   1  258.64    6.03   0
   5  14  -1  235.46   10.20   0
  -4  14   1   15.25    4.84   0
   4  14  -1   18.85    7.32   0
  -3  14   1 1986.67   11.29   0
  -2  14   1  195.30    5.78   0
  -1  14   1  410.23    6.99   0
   0  14   1   22.26    4.74   0
   1  14   1  291.81    7.71   0
   2  14   1  131.20    6.24   0
  -2  14  -1  117.86    5.55   0
  -3  14  -1 2176.75   11.57   0
   3  14   1 2200.44   17.54   0
  -4  14  -1   11.69    4.65   0
   4  14   1   11.69    7.11   0
  -5  14  -1  337.90    6.37   0
   5  14   1  319.45   13.60   0
   5  14   1  331.04   12.37   0
  -6  14  -1  104.68    5.40   0
  -7  14  -1  878.10    7.75   0
  -8  14  -1   78.19    5.13   0
  -9  14  -1   87.21    5.08   0
 -10  14  -1   10.10    4.91   0
 -11  14  -1  154.85    5.28   0
 -12  14  -1   81.57    4.86   0
 -13  14  -1  109.95    5.04   0
 -14  14  -1    6.31    4.66   0
 -15  14  -1   88.60    5.10   0
 -16  14  -1   31.85    4.94   0
 -16  15   1   23.64    3.44   0
 -15  15   1    6.47    4.60   0
 -14  15   1    7.52    4.54   0
 -13  15   1   99.80    5.06   0
 -12  15   1  115.87    5.20   0
 -11  15   1  349.74    5.88   0
 -10  15   1   49.26    3.65   0
  -9  15   1   26.40    4.93   0
   9  15  -1   24.61    9.93   0
  -8  15   1   14.46    4.71   0
   8  15  -1   13.98    8.80   0
   7  15  -1   74.29   10.21   0
  -7  15   1  101.32    5.17   0
  -6  15   1   26.41    5.01   0
   6  15  -1   23.23    8.24   0
  -5  15   1  278.57    6.19   0
   5  15  -1  268.85   10.39   0
   4  15  -1   87.21    7.71   0
  -4  15   1   86.07    4.08   0
  -3  15   1   82.06    5.28   0
  -2  15   1  153.51    5.55   0
  -1  15   1    3.90    4.75   0
   0  15   1  282.85    6.66   0
   1  15   1    2.89    6.08   0
  -1  15  -1    1.06    4.66   0
   2  15   1  103.98    6.82   0
  -2  15  -1   94.64    5.35   0
   3  15   1   96.01    6.90   0
  -3  15  -1   98.60    5.25   0
   4  15   1   73.06    7.40   0
  -4  15  -1   65.06    5.51   0
   5  15   1  299.14   12.59   0
   5  15   1  311.50   11.40   0
  -5  15  -1  314.96    6.26   0
  -6  15  -1   25.49    5.02   0
  -7  15  -1   92.53    3.85   0
  -8  15  -1   13.00    3.34   0
  -9  15  -1   38.94    4.92   0
 -10  15  -1   68.38    5.02   0
 -11  15  -1  391.87    6.05   0
 -12  15  -1  162.13    5.25   0
 -13  15  -1   84.90    4.92   0
 -14  15  -1   13.95    4.64   0
 -15  15  -1    2.36    4.68   0
 -16  15  -1   19.42    4.65   0
 -16  16   1   17.62    4.71   0
 -15  16   1   87.89    5.15   0
 -14  16   1   34.26    4.73   0
 -13  16   1   25.15    4.65   0
 -12  16   1   22.22    4.77   0
 -11  16   1  128.94    5.18   0
 -10  16   1   49.97    3.49   0
  -9  16   1   27.29    4.94   0
   8  16  -1   20.19    9.97   0
  -8  16   1   19.01    3.34   0
   7  16  -1  139.24   10.59   0
  -7  16   1  139.31    5.23   0
  -6  16   1  235.28    5.88   0
   6  16  -1  256.00   10.96   0
   5  16  -1   46.39    7.77   0
  -5  16   1   48.06    5.31   0
  -4  16   1  191.87    5.79   0
  -3  16   1  554.14    7.25   0
  -2  16   1  112.78    5.24   0
  -1  16   1  135.78    5.52   0
   0  16   1   48.03    5.21   0
   1  16   1  197.62    6.93   0
  -1  16  -1  314.13    6.65   0
  -2  16  -1  163.48    5.52   0
   2  16   1  162.72    7.09   0
   3  16   1  813.66   11.16   0
  -3  16  -1  801.89    7.71   0
   4  16   1  180.08    8.36   0
  -4  16  -1  168.92    4.54   0
   5  16   1   47.23    8.55   0
  -5  16  -1   52.68    5.14   0
   5  16   1   44.75    9.96   0
  -6  16  -1  329.60    6.03   0
  -7  16  -1   92.76    4.99   0
  -8  16  -1   26.50    4.87   0
  -9  16  -1   15.30    4.77   0
 -10  16  -1   42.11    3.42   0
 -11  16  -1   73.71    4.92   0
 -12  16  -1   35.63    5.02   0
 -13  16  -1   25.39    4.55   0
 -14  16  -1   22.76    4.71   0
 -15  16  -1   74.22    5.21   0
 -16  16  -1   28.16    4.85   0
 -15  17   1   12.92    3.46   0
 -14  17   1   19.31    4.72   0
 -13  17   1    7.91    4.55   0
 -12  17   1   44.23    4.90   0
 -11  17   1    6.38    4.69   0
 -10  17   1  133.76    5.03   0
  -9  17   1   31.00    4.79   0
  -8  17   1   77.52    5.05   0
   8  17  -1   86.93   12.12   0
  -7  17   1   18.68    4.80   0
   7  17  -1   18.66    9.21   0
   6  17  -1   52.13    8.68   0
  -6  17   1   54.84    4.90   0
  -5  17   1  113.58    5.34   0
   5  17  -1   99.46    7.98   0
  -4  17   1  387.78    5.39   0
  -3  17   1  273.40    6.05   0
  -2  17   1  161.74    5.74   0
  -1  17   1  358.25    6.73   0
   0  17   1  295.45    6.50   0
   0  17  -1  282.97    6.39   0
  -1  17  -1  472.53    6.90   0
   1  17   1  451.54    7.64   0
   2  17   1  105.50    5.75   0
  -2  17  -1  101.65    5.10   0
  -3  17  -1  387.07    6.19   0
   3  17   1  385.37    8.50   0
  -4  17  -1  469.92    6.83   0
   4  17   1  483.53   10.06   0
  -5  17  -1  159.27    5.37   0
   5  17   1  137.49   10.77   0
   5  17   1  157.08    9.43   0
  -6  17  -1   68.45    4.95   0
  -7  17  -1   15.18    3.29   0
  -8  17  -1  123.38    5.31   0
  -9  17  -1   52.31    4.75   0
 -10  17  -1   96.52    4.90   0
 -11  17  -1   13.32    3.35   0
 -12  17  -1   33.25    4.94   0
 -13  17  -1   -3.31    4.44   0
 -14  17  -1   21.59    4.70   0
 -15  17  -1   22.77    4.71   0
 -15  18   1   71.58    5.09   0
 -14  18   1    5.64    4.58   0
 -13  18   1   34.37    4.78   0
 -12  18   1   27.60    4.67   0
 -11  18   1   50.12    4.84   0
 -10  18   1   92.14    5.05   0
  -9  18   1  910.81    7.75   0
  -8  18   1   36.17    4.90   0
   7  18  -1  109.18   10.07   0
  -7  18   1   97.28    5.23   0
   6  18  -1   76.58    9.55   0
  -6  18   1   72.51    4.92   0
   5  18  -1  262.06   10.27   0
  -5  18   1  294.53    5.84   0
  -4  18   1  184.87    5.62   0
  -3  18   1   84.53    4.99   0
   2  18  -1  116.50    5.61   0
  -2  18   1  126.80    5.25   0
  -1  18   1   75.76    6.25   0
   1  18  -1   82.62    5.17   0
   0  18  -1    5.24    4.61   0
   0  18   1    5.45    4.68   0
   1  18   1   55.39    5.04   0
  -1  18  -1   64.73    5.05   0
  -2  18  -1  103.99    5.18   0
   2  18   1  112.64    6.54   0
  -3  18  -1  125.74    5.27   0
   3  18   1  130.26    6.84   0
   4  18   1  125.35    7.48   0
  -4  18  -1  122.27    5.24   0
  -5  18  -1  193.40    5.48   0
   5  18   1  200.87    9.76   0
   5  18   1  178.07   10.00   0
  -6  18  -1  103.81    5.07   0
   6  18   1  102.61   13.97   0
   6  18   1  107.92   12.82   0
  -7  18  -1  126.98    5.40   0
  -8  18  -1   28.63    4.83   0
  -9  18  -1 1065.58    8.17   0
 -10  18  -1   61.22    4.92   0
 -11  18  -1   66.91    4.90   0
 -12  18  -1   43.11    3.47   0
 -13  18  -1   37.79    4.69   0
 -14  18  -1   -5.99    4.78   0
 -15  18  -1   71.13    5.13   0
 -14  19   1   23.75    4.73   0
 -13  19   1   15.69    3.30   0
 -12  19   1   26.40    4.68   0
 -11  19   1   14.14    3.45   0
 -10  19   1   60.57    4.92   0
  -9  19   1   74.23    5.03   0
  -8  19   1   66.01    4.98   0
  -7  19   1    6.77    4.64   0
   7  19  -1    0.91    8.41   0
   7  19  -1    3.91    8.10   0
  -6  19   1   66.04    4.97   0
   6  19  -1   68.22    8.05   0
   6  19  -1   77.30    8.43   0
  -5  19   1   20.76    4.69   0
   5  19  -1   21.08    8.38   0
   5  19  -1   12.73    6.83   0
  -4  19   1  594.38    7.25   0
   4  19  -1  653.27   10.86   0
   3  19  -1   15.95    6.06   0
  -3  19   1   17.39    5.10   0
   2  19  -1    7.52    4.50   0
  -2  19   1   10.82    4.61   0
  -1  19   1  155.25    6.26   0
   1  19  -1  141.20    5.37   0
   0  19  -1   16.72    4.63   0
   0  19   1   10.94    4.51   0
   1  19   1  182.95    5.69   0
  -1  19  -1  184.95    5.58   0
   2  19   1   16.56    6.08   0
  -2  19  -1   10.76    4.84   0
   3  19   1   23.93    6.25   0
  -3  19  -1   17.29    4.79   0
   4  19   1  449.30   10.38   0
  -4  19  -1  436.96    6.42   0
  -5  19  -1   10.68    3.30   0
   5  19   1   13.81    7.76   0
   5  19   1   16.70    9.36   0
   6  19   1  103.64   11.30   0
   6  19   1  101.95   12.32   0
  -6  19  -1  102.86    5.03   0
  -7  19  -1    2.23    3.45   0
  -8  19  -1   48.68    4.99   0
  -9  19  -1   64.26    4.84   0
 -10  19  -1   86.81    3.84   0
 -11  19  -1   13.09    4.51   0
 -12  19  -1   24.55    4.59   0
 -13  19  -1   16.46    3.37   0
 -14  19  -1    8.80    4.70   0
 -14  20   1   25.79    4.86   0
 -13  20   1   31.71    4.66   0
 -12  20   1    6.91    4.59   0
 -11  20   1   88.51    5.00   0
 -10  20   1   45.85    3.57   0
  -9  20   1  109.89    5.02   0
  -8  20   1   43.29    4.69   0
   7  20  -1   26.56    9.36   0
   7  20  -1   23.56    8.68   0
  -7  20   1   33.44    4.66   0
  -6  20   1   37.39    4.78   0
   6  20  -1   39.36    8.53   0
   6  20  -1   40.12    7.24   0
   5  20  -1  335.95    8.54   0
   5  20  -1  302.79   10.01   0
  -5  20   1  314.35    6.02   0
  -4  20   1  334.77    6.28   0
   4  20  -1  341.13    8.48   0
   3  20  -1 1467.93   12.79   0
  -3  20   1 1415.98   10.00   0
  -2  20   1    9.92    4.64   0
   2  20  -1   11.12    5.00   0
  -1  20   1  137.43    6.43   0
   1  20  -1  129.30    6.30   0
   0  20   1   41.70    4.81   0
   0  20  -1   39.69    4.75   0
  -1  20  -1  160.84    5.47   0
   1  20   1  156.50    6.58   0
   2  20   1   18.01    5.01   0
  -2  20  -1   18.71    4.81   0
  -3  20  -1 1786.09   10.69   0
   3  20   1 1866.48   14.81   0
   4  20   1  256.65    8.45   0
  -4  20  -1  251.49    5.78   0
   5  20   1  418.00   12.18   0
   5  20   1  454.96   10.76   0
  -5  20  -1  439.44    6.49   0
  -6  20  -1   35.95    4.89   0
   6  20   1   49.32   11.73   0
   6  20   1   53.99   10.62   0
  -7  20  -1   26.51    4.76   0
  -8  20  -1   35.69    4.68   0
  -9  20  -1   90.44    5.04   0
 -10  20  -1   69.54    4.98   0
 -11  20  -1   60.59    3.61   0
 -12  20  -1    6.72    4.72   0
 -13  20  -1   35.98    4.70   0
 -14  20  -1   -0.68    3.45   0
 -13  21   1   13.87    4.66   0
 -12  21   1   20.08    3.47   0
 -11  21   1   12.46    4.56   0
 -10  21   1   45.63    4.86   0
  -9  21   1   53.45    3.61   0
  -8  21   1   94.46    5.01   0
   7  21  -1  107.98    9.06   0
   7  21  -1  113.26   10.41   0
  -7  21   1  112.46    4.90   0
   6  21  -1   32.08    6.98   0
  -6  21   1   25.65    4.89   0
   6  21  -1   32.63    8.12   0
   5  21  -1   16.83    6.84   0
  -5  21   1   19.54    4.48   0
   5  21  -1   16.21    6.58   0
  -4  21   1  205.04    5.63   0
   4  21  -1  202.14    7.60   0
  -3  21   1  562.37    7.49   0
   3  21  -1  569.56    9.65   0
  -2  21   1    8.38    4.71   0
   2  21  -1    7.13    5.79   0
   1  21  -1  107.26    5.25   0
  -1  21   1  107.64    5.29   0
   0  21   1  111.74    5.25   0
   0  21  -1  114.91    5.17   0
   1  21   1   77.93    6.43   0
  -1  21  -1   80.19    4.73   0
  -2  21  -1    6.13    4.61   0
   2  21   1    9.93    5.21   0
  -3  21  -1  606.01    7.33   0
   3  21   1  622.65   10.06   0
   4  21   1  158.74    7.91   0
  -4  21  -1  154.51    5.40   0
   5  21   1   13.58    6.93   0
  -5  21  -1   17.38    4.72   0
   5  21   1   11.98    7.89   0
   6  21   1   41.14   10.57   0
  -6  21  -1   43.68    3.48   0
   6  21   1   42.62   11.11   0
  -7  21  -1  111.30    5.25   0
  -8  21  -1  136.06    5.16   0
  -9  21  -1   70.18    4.98   0
 -10  21  -1   30.17    4.75   0
 -11  21  -1   14.70    4.60   0
 -12  21  -1   18.75    3.38   0
 -13  21  -1   10.87    4.61   0
 -13  22   1    0.51    4.68   0
 -12  22   1   16.79    4.77   0
 -11  22   1   10.79    3.37   0
 -10  22   1   43.82    4.84   0
  -9  22   1   60.61    4.65   0
  -8  22   1   87.51    5.07   0
   7  22  -1  198.95   10.70   0
   7  22  -1  197.52   11.13   0
  -7  22   1  177.04    5.40   0
   6  22  -1   17.83    7.93   0
   6  22  -1   19.62    7.60   0
  -6  22   1   19.93    4.48   0
  -5  22   1  217.52    5.62   0
   5  22  -1  216.43    8.53   0
   5  22  -1  238.70    7.77   0
  -4  22   1    1.11    4.47   0
   4  22  -1    2.77    5.61   0
  -3  22   1  123.00    5.22   0
   3  22  -1  120.54    6.87   0
  -2  22   1   45.29    4.72   0
   2  22  -1   45.86    6.41   0
  -1  22   1   68.71    5.76   0
   1  22  -1   70.69    4.90   0
   0  22  -1   69.98    4.97   0
   0  22   1   67.76    6.04   0
  -1  22  -1   53.26    4.76   0
   1  22   1   52.96    5.28   0
   2  22   1   46.03    6.26   0
  -2  22  -1   41.78    4.91   0
   3  22   1  131.27    6.77   0
  -3  22  -1  103.69    5.12   0
   4  22   1   -0.93    5.62   0
  -4  22  -1    1.78    4.52   0
  -5  22  -1  154.91    5.42   0
   5  22   1  158.03    9.58   0
   5  22   1  170.80    9.39   0
   6  22   1   28.39    9.23   0
  -6  22  -1   31.46    4.55   0
   6  22   1   25.69   10.37   0
  -7  22  -1  125.59    5.20   0
  -8  22  -1   68.89    4.73   0
  -9  22  -1   59.83    5.02   0
 -10  22  -1   38.45    4.76   0
 -11  22  -1    4.66    4.68   0
 -12  22  -1   25.85    4.72   0
 -13  22  -1   -2.26    3.32   0
 -12  23   1    6.91    4.62   0
 -11  23   1   -0.18    4.69   0
 -10  23   1   13.71    4.71   0
  -9  23   1   10.58    3.19   0
  -8  23   1  104.78    4.12   0
  -7  23   1    9.87    4.53   0
   7  23  -1   19.59    9.05   0
   7  23  -1   12.61    9.25   0
   6  23  -1   51.23    7.10   0
   6  23  -1   56.81    8.07   0
  -6  23   1   52.56    4.93   0
  -5  23   1   48.73    5.13   0
   5  23  -1   55.68    6.21   0
   5  23  -1   44.96    7.21   0
   4  23  -1   21.86    6.09   0
  -4  23   1   19.83    4.97   0
   3  23  -1   62.97    5.96   0
  -3  23   1   60.69    4.95   0
  -2  23   1  402.12    6.67   0
   2  23  -1  410.33    7.30   0
  -1  23   1  100.72    6.00   0
   1  23  -1  101.55    5.18   0
   0  23   1  164.42    6.39   0
   0  23  -1  167.29    5.73   0
   1  23   1  116.18    5.40   0
  -1  23  -1  114.31    5.29   0
  -2  23  -1  494.87    6.70   0
   2  23   1  505.86    7.93   0
  -3  23  -1   56.93    4.94   0
   3  23   1   61.72    6.36   0
   4  23   1   23.38    6.03   0
  -4  23  -1   22.12    4.81   0
   5  23   1   56.29    8.14   0
   5  23   1   64.59    7.46   0
  -5  23  -1   58.77    4.91   0
   6  23   1   57.38   10.75   0
   6  23   1   62.99    9.79   0
  -6  23  -1   65.00    4.72   0
  -7  23  -1   24.11    4.52   0
  -8  23  -1   68.80    5.16   0
  -9  23  -1    3.78    4.63   0
 -10  23  -1   12.03    3.22   0
 -11  23  -1    8.14    4.59   0
 -12  23  -1    4.48    3.26   0
 -11  24   1    4.84    3.24   0
 -10  24   1    5.45    4.71   0
  -9  24   1    7.30    4.61   0
  -8  24   1   20.69    4.51   0
  -7  24   1   96.66    5.19   0
   7  24  -1   90.89   10.60   0
   7  24  -1   99.16   11.31   0
   6  24  -1   31.35    7.76   0
  -6  24   1   38.04    4.92   0
   6  24  -1   31.70    8.20   0
   5  24  -1  130.58    7.61   0
   5  24  -1  152.80    6.90   0
  -5  24   1  125.52    5.40   0
  -4  24   1   41.04    4.99   0
   4  24  -1   43.02    6.09   0
  -3  24   1  718.49    7.45   0
   3  24  -1  688.99   10.07   0
   2  24  -1   38.32    4.80   0
  -2  24   1   28.87    4.89   0
   1  24  -1  227.67    6.01   0
  -1  24   1  212.98    6.10   0
   0  24  -1  114.82    5.12   0
   0  24   1  114.09    5.31   0
  -1  24  -1  148.36    5.39   0
   1  24   1  149.89    6.68   0
  -2  24  -1   42.48    4.64   0
   2  24   1   37.34    6.37   0
  -3  24  -1  590.43    7.30   0
   3  24   1  606.36    9.63   0
  -4  24  -1   30.50    4.99   0
   4  24   1   29.74    7.07   0
  -5  24  -1  107.66    5.31   0
   5  24   1   98.10    8.59   0
   5  24   1   96.48    7.56   0
  -6  24  -1   42.32    4.84   0
   6  24   1   36.01   10.78   0
   6  24   1   37.97   10.01   0
  -7  24  -1  144.61    5.41   0
  -8  24  -1   18.88    4.57   0
  -9  24  -1    6.48    4.70   0
 -10  24  -1   38.51    4.68   0
 -11  24  -1    7.31    3.28   0
 -11  25   1   37.74    4.88   0
 -10  25   1   16.97    4.70   0
  -9  25   1   18.65    4.69   0
  -8  25   1   37.47    4.85   0
   7  25  -1   10.77    9.99   0
  -7  25   1   16.71    4.60   0
   7  25  -1    8.99    8.60   0
  -6  25   1  101.31    5.06   0
   6  25  -1  107.10    8.08   0
   6  25  -1  110.15    9.02   0
   5  25  -1    8.65    7.82   0
  -5  25   1   10.59    4.59   0
   5  25  -1   12.84    5.50   0
   4  25  -1  127.78    6.94   0
  -4  25   1  122.13    5.45   0
   3  25  -1   12.32    6.41   0
  -3  25   1    8.37    4.70   0
  -2  25   1  149.01    5.35   0
   2  25  -1  144.83    5.87   0
   1  25  -1   41.73    5.77   0
  -1  25   1   60.89    4.63   0
   0  25   1    1.30    4.36   0
   0  25  -1    2.20    4.40   0
   1  25   1   79.70    5.72   0
  -1  25  -1   82.79    4.94   0
   2  25   1   95.67    5.55   0
  -2  25  -1   89.38    5.07   0
   3  25   1    9.39    6.00   0
  -3  25  -1    1.63    4.66   0
   4  25   1   89.69    7.46   0
  -4  25  -1   87.23    5.14   0
   5  25   1    9.77    6.72   0
   5  25   1   12.73    7.69   0
  -5  25  -1    7.08    4.65   0
   6  25   1  108.10   12.59   0
  -6  25  -1  107.11    5.31   0
   6  25   1  113.03   11.11   0
  -7  25  -1   22.59    4.77   0
  -8  25  -1   60.90    4.92   0
  -9  25  -1   14.32    4.61   0
 -10  25  -1   10.71    4.83   0
 -11  25  -1   20.82    4.66   0
 -10  26   1   21.22    4.83   0
  -9  26   1   83.69    5.42   0
  -8  26   1   23.59    4.54   0
  -7  26   1  114.92    4.11   0
   7  26  -1  136.18   12.70   0
   7  26  -1  132.47   12.51   0
   6  26  -1   13.37    6.85   0
   6  26  -1   11.48    8.67   0
  -6  26   1   10.36    4.31   0
   5  26  -1   49.68    7.09   0
  -5  26   1   41.90    5.06   0
   5  26  -1   32.38    6.96   0
   4  26  -1   22.87    5.91   0
  -4  26   1   22.75    4.70   0
   3  26  -1   50.57    6.29   0
  -3  26   1   64.21    4.89   0
   2  26  -1   92.21    6.54   0
  -2  26   1  113.37    5.19   0
  -1  26   1  147.00    5.39   0
   1  26  -1  135.96    5.79   0
   0  26  -1   24.41    4.78   0
   0  26   1   17.68    5.64   0
  -1  26  -1  193.67    5.93   0
   1  26   1  209.64    6.30   0
   2  26   1   68.19    6.60   0
  -2  26  -1   63.50    5.07   0
  -3  26  -1   86.83    5.24   0
   3  26   1   90.07    6.60   0
   4  26   1   30.56    5.96   0
  -4  26  -1   31.27    4.97   0
   5  26   1   27.01    8.14   0
   5  26   1   30.11    7.32   0
  -5  26  -1   32.07    4.65   0
  -6  26  -1    9.42    4.52   0
   6  26   1   11.35   10.26   0
   6  26   1   11.26    9.95   0
  -7  26  -1  103.44    5.16   0
  -8  26  -1   33.84    4.80   0
  -9  26  -1   75.86    5.10   0
 -10  26  -1   20.59    3.50   0
  -9  27   1   13.08    4.67   0
  -8  27   1   30.24    4.87   0
   7  27  -1   16.13   11.78   0
  -7  27   1    5.97    4.84   0
   7  27  -1   16.59   12.57   0
  -6  27   1    4.91    3.43   0
   6  27  -1    8.49    7.65   0
   6  27  -1   11.13    6.66   0
  -5  27   1   41.84    4.75   0
   5  27  -1   37.38    7.04   0
   5  27  -1   42.69    6.98   0
   4  27  -1    2.29    6.57   0
   4  27  -1    6.30    5.67   0
  -4  27   1    2.22    3.24   0
  -3  27   1   58.76    4.93   0
   3  27  -1   51.84    6.20   0
   2  27  -1   73.36    6.37   0
  -2  27   1   78.67    5.05   0
  -1  27   1    3.74    4.57   0
   1  27  -1    3.39    4.61   0
   0  27   1   90.63    5.26   0
   0  27  -1   80.46    5.31   0
  -1  27  -1    6.16    4.64   0
   1  27   1    4.42    5.77   0
   2  27   1  104.56    5.65   0
  -2  27  -1  119.66    4.98   0
  -3  27  -1   52.37    4.97   0
   3  27   1   57.89    6.30   0
  -4  27  -1    4.42    4.51   0
   4  27   1    3.45    5.85   0
   5  27   1   19.62    8.70   0
  -5  27  -1   33.68    4.86   0
   5  27   1   30.13    7.23   0
   6  27   1    5.25   11.01   0
   6  27   1    9.96    9.85   0
  -6  27  -1    4.61    4.80   0
  -7  27  -1   22.05    4.75   0
  -8  27  -1   14.39    4.73   0
  -9  27  -1    8.76    4.80   0
  -7  28   1   42.88    5.25   0
  -6  28   1   10.89    4.68   0
   6  28  -1   11.90    8.68   0
   6  28  -1    8.22    6.91   0
   5  28  -1   11.36    7.86   0
   5  28  -1    9.40    5.88   0
  -5  28   1    9.71    4.51   0
   4  28  -1   30.25    6.21   0
  -4  28   1   21.77    3.49   0
   4  28  -1   20.18    7.01   0
   3  28  -1   98.01    7.02   0
  -3  28   1   96.98    5.24   0
  -2  28   1    8.01    4.58   0
   2  28  -1    8.72    6.03   0
  -1  28   1   33.22    5.75   0
   1  28  -1   27.10    5.82   0
   0  28   1   23.96    4.75   0
   0  28  -1   14.07    4.73   0
  -1  28  -1   27.71    4.69   0
   1  28   1   27.15    4.65   0
  -2  28  -1    4.09    4.60   0
   2  28   1   -3.78    5.82   0
   3  28   1   93.12    6.69   0
  -3  28  -1   81.32    5.23   0
   4  28   1   32.45    6.14   0
  -4  28  -1   25.58    4.78   0
   5  28   1   11.03    7.00   0
   5  28   1    5.82    8.74   0
  -5  28  -1   10.83    4.53   0
   6  28   1   13.13   11.86   0
  -6  28  -1   14.76    4.68   0
   6  28   1   12.70   10.99   0
  -7  28  -1   40.06    5.16   0
   6  29  -1   10.75    7.89   0
   6  29  -1    9.73    9.02   0
  -6  29   1    3.63    4.81   0
  -5  29   1    4.16    4.79   0
   5  29  -1   11.43    6.91   0
   5  29  -1    6.60    7.88   0
  -4  29   1    9.16    5.71   0
   4  29  -1    8.50    5.91   0
   4  29  -1    0.72    6.60   0
   3  29  -1   21.91    6.10   0
  -3  29   1   18.40    4.80   0
   2  29  -1   58.49    5.56   0
  -2  29   1   56.70    4.83   0
   1  29  -1    3.73    4.60   0
  -1  29   1   -0.92    4.56   0
   0  29  -1    4.37    4.57   0
   0  29   1    5.23    5.59   0
  -1  29  -1    6.89    5.34   0
   1  29   1    9.04    5.72   0
  -2  29  -1   35.09    4.85   0
   2  29   1   42.98    5.34   0
  -3  29  -1   28.16    4.67   0
   3  29   1   20.84    6.05   0
   4  29   1    9.23    6.84   0
  -4  29  -1    5.30    5.64   0
   5  29   1   12.71    8.02   0
  -5  29  -1   11.45    5.00   0
   5  29   1   12.70    7.96   0
  -6  29  -1    7.17    4.96   0
   4  30  -1   12.12    6.16   0
   4  30  -1    9.48    6.96   0
  -4  30   1    2.82    4.77   0
  -3  30   1   10.60    5.70   0
   3  30  -1   15.47    6.10   0
   2  30  -1   53.64    5.26   0
  -2  30   1   26.69    4.88   0
   1  30  -1   29.44    5.06   0
  -1  30   1   39.33    4.93   0
   0  30  -1   11.92    5.76   0
   0  30   1   14.49    4.77   0
  -1  30  -1   39.69    4.86   0
   1  30   1   34.90    5.11   0
  -2  30  -1   39.11    4.90   0
   2  30   1   22.04    6.16   0
   3  30   1   22.44    6.31   0
  -3  30  -1   23.48    4.77   0
   4  30   1    8.77    6.69   0
   4  30   1   12.57    6.96   0
  -4  30  -1   11.89    4.84   0
 -18   0   2   15.21    6.09   0
 -17   0   2   26.60    5.07   0
 -16   0   2   17.62    4.84   0
 -15   0   2  241.98    6.08   0
 -14   0   2   54.28    5.05   0
 -13   0   2  178.01    5.89   0
 -12   0   2  251.32    6.19   0
  12   0  -2  250.35    5.96   0
  11   0  -2  176.61    5.48   0
 -11   0   2  173.58    5.90   0
  10   0  -2  752.01    7.94   0
 -10   0   2  749.29    8.10   0
   9   0  -2   26.32    4.89   0
  -9   0   2   25.23    5.20   0
   8   0  -2  169.38    5.93   0
  -8   0   2  159.58    6.08   0
  -7   0   2 1887.40   12.41   0
   7   0  -2 1875.60   12.36   0
   6   0  -2  612.14    8.84   0
  -6   0   2  622.64    8.97   0
  -5   0   2  353.69    8.56   0
   5   0  -2  355.93    8.37   0
  -4   0   2   52.38    7.98   0
   4   0  -2   58.18    8.20   0
  -3   0   2  450.23   11.23   0
   3   0  -2  456.15   11.39   0
   2   0  -2 3206.94   24.62   0
  -2   0   2 3258.27   25.03   0
  -1   0   2 2677.75   27.22   0
   1   0  -2 2639.49   25.74   0
   0   0   2 2793.70   33.79   0
   0   0  -2 2949.50   34.15   0
  -4   0  -2   80.47    8.04   0
  -5   0  -2  255.42    8.08   0
  -6   0  -2  688.00    9.46   0
  -7   0  -2 1907.88   12.96   0
  -8   0  -2  188.93    6.01   0
  -9   0  -2   26.43    4.97   0
 -10   0  -2  796.98    8.30   0
 -11   0  -2  194.60    5.81   0
 -12   0  -2  299.88    6.22   0
 -13   0  -2  135.03    5.74   0
 -14   0  -2   70.10    5.28   0
 -15   0  -2  256.61    6.10   0
 -16   0  -2   16.12    4.80   0
 -17   0  -2   24.94    4.89   0
 -18   0  -2    5.18    4.58   0
 -18   1   2   63.10    5.09   0
 -18  -1   2   58.97    6.34   0
 -17   1   2  232.87    5.95   0
 -17  -1   2  207.01    5.95   0
 -16  -1   2   84.43    5.28   0
 -16   1   2   94.81    5.15   0
 -15   1   2  371.73    6.30   0
 -15  -1   2  379.72    6.86   0
 -14  -1   2  686.57    7.77   0
 -14   1   2  710.01    7.67   0
 -13  -1   2  835.34    8.28   0
  13   1  -2  827.04    8.27   0
 -13   1   2  840.13    8.24   0
 -12   1   2   26.91    4.98   0
  12  -1  -2   22.65    4.78   0
  12   1  -2   21.76    4.83   0
 -12  -1   2   24.07    5.03   0
  11   1  -2  225.97    5.88   0
 -11   1   2  237.53    5.79   0
 -11  -1   2  239.69    6.04   0
  11  -1  -2  236.59    5.55   0
  10   1  -2  460.13    6.80   0
 -10   1   2  461.45    6.79   0
  10  -1  -2  459.83    6.57   0
 -10  -1   2  461.73    7.31   0
   9   1  -2 1582.33   10.74   0
  -9   1   2 1592.95   10.43   0
   9  -1  -2 1604.91   10.26   0
  -9  -1   2 1547.98   10.85   0
   8   1  -2  134.14    5.68   0
  -8   1   2  131.37    5.91   0
   8  -1  -2  141.63    5.84   0
  -8  -1   2  135.21    5.80   0
   7   1  -2  285.55    7.09   0
   7  -1  -2  315.48    6.99   0
  -7  -1   2  271.28    7.08   0
  -7   1   2  327.91    7.29   0
   6   1  -2  734.83   10.55   0
  -6   1   2  746.38    9.31   0
  -6  -1   2  752.91    9.83   0
   6  -1  -2  764.70    9.22   0
  -5   1   2  565.23    9.35   0
   5  -1  -2  573.37    7.96   0
  -5  -1   2  561.24    9.64   0
   5   1  -2  566.24   10.56   0
   4   1  -2  101.48    8.20   0
   4  -1  -2   97.44    5.99   0
  -4  -1   2   98.96    8.56   0
  -4   1   2   98.14    8.15   0
   3   1  -2  757.13   13.17   0
   3  -1  -2  742.83   12.43   0
  -3   1   2  741.18   12.39   0
  -3  -1   2  751.94   13.19   0
  -2   1   2 3094.10   22.27   0
   2   1  -2 3065.93   25.40   0
   2  -1  -2 3118.62   23.26   0
  -2  -1   2 3014.83   25.61   0
  -1   1   2 9750.69   45.96   0
   0   1   2 7137.22   50.30   0
   0  -1  -2 7173.88   50.50   0
  -4  -1  -2  137.00    8.44   0
  -5  -1  -2  539.51    9.70   0
  -5   1  -2  544.11    9.30   0
  -6  -1  -2  820.58   11.21   0
  -6   1  -2  808.78    9.69   0
  -7  -1  -2  214.11    6.64   0
  -7   1  -2  212.62    6.51   0
  -8  -1  -2  129.94    5.93   0
  -8   1  -2  126.75    5.76   0
  -9  -1  -2 1639.17   11.42   0
  -9   1  -2 1603.73   10.71   0
 -10   1  -2  511.69    7.26   0
 -10  -1  -2  507.34    7.45   0
 -11   1  -2  246.63    5.92   0
 -11  -1  -2  242.95    6.13   0
 -12  -1  -2   21.00    5.11   0
 -12   1  -2   27.42    5.14   0
 -13  -1  -2  824.93    8.32   0
 -13   1  -2  869.57    8.33   0
 -14  -1  -2  764.41    8.01   0
 -14   1  -2  782.83    7.82   0
 -15   1  -2  367.89    6.69   0
 -15  -1  -2  376.10    6.72   0
 -16   1  -2  104.82    5.20   0
 -16  -1  -2   96.12    5.31   0
 -17   1  -2  197.30    5.65   0
 -17  -1  -2  198.94    5.93   0
 -18  -1  -2   63.86    4.96   0
 -18   1  -2   63.37    6.10   0
 -18  -2   2   26.37    5.33   0
 -18   2   2   29.85    4.90   0
 -17   2   2   10.57    4.82   0
 -17  -2   2   11.26    4.89   0
 -16   2   2   91.46    5.44   0
 -16  -2   2   92.30    6.64   0
 -15   2   2  388.31    6.48   0
 -15  -2   2  398.02    6.96   0
 -14  -2   2   58.90    5.19   0
 -14   2   2   45.26    4.96   0
  13   2  -2   14.28    4.38   0
 -13  -2   2   10.45    5.05   0
 -13   2   2    8.99    4.86   0
  12   2  -2    5.19    4.68   0
  12  -2  -2    4.35    4.59   0
 -12   2   2    8.66    4.86   0
 -12  -2   2    7.88    4.99   0
 -11  -2   2   73.68    5.40   0
 -11   2   2   70.87    4.98   0
  11   2  -2   71.08    5.21   0
  11  -2  -2   73.31    5.23   0
  10   2  -2   77.95    5.31   0
 -10   2   2   85.79    5.21   0
 -10  -2   2   81.37    5.36   0
  10  -2  -2   77.68    5.27   0
  -9   2   2  707.98    6.89   0
  -9  -2   2  694.94    8.46   0
   9  -2  -2  690.27    6.76   0
   9   2  -2  703.49    8.43   0
  -8  -2   2  155.41    6.02   0
   8  -2  -2  151.96    5.81   0
   8   2  -2  152.51    5.78   0
  -8   2   2  153.02    5.91   0
   7   2  -2    9.23    5.30   0
  -7   2   2   11.63    4.21   0
  -7  -2   2   12.69    6.95   0
   7  -2  -2   12.38    5.58   0
   6  -2  -2 2449.69   13.86   0
  -6   2   2 2465.59   13.98   0
   6   2  -2 2428.97   16.03   0
  -6  -2   2 2463.04   15.72   0
   5   2  -2 1380.23   13.90   0
   5  -2  -2 1418.85   12.05   0
  -5   2   2 1400.58   11.13   0
  -5  -2   2 1377.39   13.30   0
   4   2  -2   32.00    7.84   0
  -4  -2   2   27.18    8.23   0
  -4   2   2   32.38    7.90   0
   4  -2  -2   31.67    5.22   0
   3   2  -2   57.14   10.76   0
   3  -2  -2   54.90    8.76   0
  -3   2   2   49.94    8.86   0
  -3  -2   2   53.96    9.46   0
  -2  -2   2  275.18   13.27   0
   2  -2  -2  259.38   10.30   0
  -2   2   2  265.00   10.56   0
   2   2  -2  265.50   12.43   0
   1   2  -2  505.33   16.40   0
   1  -2  -2  518.59   11.88   0
  -1  -2   2  524.49   16.83   0
  -1   2   2  515.39   13.93   0
   0   2   2  121.48   12.15   0
   0  -2  -2  116.98   11.60   0
  -1  -2  -2  537.57   22.44   0
   1   2   2  479.27   21.96   0
  -4  -2  -2   28.91    7.85   0
  -5   2  -2 1144.52   11.31   0
  -5  -2  -2 1149.74   14.01   0
  -6   2  -2 2795.17   15.05   0
  -6  -2  -2 2796.96   17.66   0
  -7   2  -2   15.21    5.48   0
  -7  -2  -2   17.26    5.21   0
  -8  -2  -2  195.58    6.35   0
  -8   2  -2  194.43    6.12   0
  -9   2  -2  790.50    7.27   0
  -9  -2  -2  793.07    9.68   0
 -10   2  -2  121.39    5.62   0
 -10  -2  -2  117.60    5.89   0
 -11   2  -2   55.37    4.77   0
 -11  -2  -2   59.56    6.35   0
 -12   2  -2    4.43    4.70   0
 -12  -2  -2    8.15    4.67   0
 -13   2  -2   15.50    5.03   0
 -13  -2  -2    9.11    4.85   0
 -14  -2  -2   44.99    5.40   0
 -14   2  -2   53.42    4.85   0
 -15  -2  -2  379.28    7.59   0
 -15   2  -2  379.43    6.44   0
 -16  -2  -2  107.78    5.40   0
 -16   2  -2  112.92    5.34   0
 -17   2  -2   14.92    4.75   0
 -17  -2  -2   14.56    4.86   0
 -18   2  -2   44.71    4.93   0
 -18  -2  -2   34.27    5.00   0
 -18  -3   2   99.77    5.75   0
 -18   3   2  119.18    5.64   0
 -17  -3   2   72.23    5.54   0
 -17   3   2   74.26    5.23   0
 -16  -3   2  387.43    6.98   0
 -16   3   2  409.15    6.87   0
 -15   3   2  359.02    6.68   0
 -15  -3   2  364.35    6.93   0
 -14  -3   2  243.91    7.00   0
 -14   3   2  258.80    5.90   0
  13   3  -2  248.84    5.79   0
 -13  -3   2  250.60    6.96   0
 -13   3   2  256.60    5.89   0
  12   3  -2   84.32    5.16   0
 -12  -3   2   84.26    5.32   0
 -12   3   2   86.01    5.06   0
 -11  -3   2  547.13    7.74   0
  11  -3  -2  531.51    6.86   0
 -11   3   2  543.90    6.80   0
  11   3  -2  532.63    7.42   0
 -10   3   2   79.00    5.24   0
  10  -3  -2   77.67    5.25   0
  10   3  -2   65.89    5.32   0
 -10  -3   2   66.49    5.52   0
  -9  -3   2 1302.81   10.82   0
   9  -3  -2 1300.11    9.42   0
  -9   3   2 1292.65    9.30   0
   9   3  -2 1312.07   11.28   0
  -8   3   2  687.07    7.92   0
   8  -3  -2  693.51    7.75   0
   8   3  -2  696.85    9.39   0
  -8  -3   2  695.81    8.93   0
   7  -3  -2 1456.61   10.46   0
  -7   3   2 1445.14   10.55   0
  -7  -3   2 1425.65   12.45   0
   7   3  -2 1430.36   11.54   0
  -6  -3   2 4107.88   20.60   0
   6  -3  -2 4108.12   16.85   0
  -6   3   2 4115.27   16.95   0
   6   3  -2 4077.64   20.02   0
  -5  -3   2 2523.59   17.64   0
   5  -3  -2 2553.12   13.89   0
  -5   3   2 2546.13   14.68   0
   5   3  -2 2513.28   17.27   0
  -4  -3   2  751.18   13.76   0
   4   3  -2  728.44   11.93   0
   4  -3  -2  729.43   10.31   0
  -4   3   2  736.07   10.72   0
  -3  -3   2 2306.65   22.23   0
   3   3  -2 2333.29   21.22   0
  -3   3   2 2310.05   16.15   0
   3  -3  -2 2314.18   16.04   0
   2  -3  -2  967.27   13.53   0
  -2  -3   2  953.52   18.42   0
   2   3  -2  925.66   19.07   0
  -2   3   2  967.48   13.79   0
   1  -3  -2    5.97    9.49   0
   1   3  -2    7.57   11.45   0
  -1   3   2    4.05    9.67   0
   0   3   2 1504.19   22.72   0
   0  -3  -2 1478.05   22.39   0
   1   3   2    7.50   12.55   0
  -1  -3  -2    8.44   11.95   0
  -3  -3  -2 2399.25   30.95   0
  -4  -3  -2  943.20   16.24   0
  -5   3  -2 2767.85   15.47   0
  -5  -3  -2 2716.44   21.23   0
  -6  -3  -2 4216.42   22.55   0
  -6   3  -2 4217.46   17.43   0
  -7  -3  -2 1354.33   12.56   0
  -7   3  -2 1361.25   10.65   0
  -8  -3  -2  726.39    9.94   0
  -8   3  -2  715.61    7.99   0
  -9  -3  -2 1266.76   11.02   0
  -9   3  -2 1256.13    9.36   0
 -10  -3  -2   58.78    6.29   0
 -10   3  -2   58.56    4.99   0
 -11   3  -2  520.95    6.89   0
 -11  -3  -2  510.81    8.46   0
 -12   3  -2  103.35    5.32   0
 -12  -3  -2  114.22    6.38   0
 -13   3  -2  228.10    5.96   0
 -13  -3  -2  223.62    6.43   0
 -14  -3  -2  275.81    6.26   0
 -14   3  -2  268.17    5.88   0
 -15   3  -2  342.77    6.51   0
 -15  -3  -2  350.40    6.71   0
 -16   3  -2  442.26    6.72   0
 -16  -3  -2  453.58    8.28   0
 -17  -3  -2   93.00    6.45   0
 -17   3  -2   97.85    5.31   0
 -18   3  -2  134.74    5.63   0
 -18  -3  -2  122.19    7.22   0
 -18  -4   2   15.67    6.02   0
 -18   4   2    6.32    5.84   0
 -17   4   2   27.82    4.82   0
 -17  -4   2   24.71    5.18   0
 -16  -4   2   75.04    5.47   0
 -16   4   2   73.93    5.39   0
 -15   4   2   12.83    4.90   0
 -15  -4   2    7.55    6.13   0
 -14  -4   2    2.28    5.94   0
 -14   4   2    7.50    3.17   0
 -13   4   2   -1.97    4.61   0
  13   4  -2    5.34    4.83   0
 -13  -4   2    4.44    4.99   0
 -12   4   2   50.78    5.04   0
 -12  -4   2   49.00    5.13   0
  12   4  -2   55.29    4.88   0
 -11  -4   2  306.28    6.77   0
  11  -4  -2  311.44    6.19   0
  11   4  -2  310.28    7.40   0
 -11   4   2  297.68    6.09   0
 -10   4   2  399.36    6.65   0
  10   4  -2  386.64    7.05   0
  10  -4  -2  389.41    6.63   0
 -10  -4   2  403.34    7.38   0
   9   4  -2   93.03    5.57   0
  -9   4   2  143.40    5.61   0
   9  -4  -2  121.35    5.49   0
  -9  -4   2   95.89    6.02   0
  -8  -4   2  655.76    8.95   0
  -8   4   2  641.03    6.71   0
   8  -4  -2  633.80    6.67   0
   8   4  -2  647.11    8.58   0
   7  -4  -2 1119.85    9.38   0
   7   4  -2 1072.42   11.27   0
  -7   4   2 1119.07    9.56   0
  -7  -4   2 1074.51   11.07   0
  -6   4   2  219.12    6.61   0
   6   4  -2  211.64    7.40   0
   6  -4  -2  208.72    6.49   0
  -6  -4   2  214.43    7.49   0
  -5  -4   2  289.42    9.92   0
   5   4  -2  282.06    9.29   0
   5  -4  -2  279.28    7.62   0
  -5   4   2  286.84    7.43   0
  -4  -4   2  360.07   11.84   0
   4   4  -2  364.45    9.80   0
  -4   4   2  388.76    7.27   0
   4  -4  -2  382.42    7.12   0
   3   4  -2 1047.99   17.45   0
  -3  -4   2 1035.54   17.14   0
  -3   4   2 1044.51   12.75   0
   3  -4  -2  919.54   10.56   0
   2  -4  -2   49.69    8.64   0
   2   4  -2   48.53   11.82   0
  -2   4   2   53.62    8.98   0
  -2  -4   2   48.96   11.69   0
  -1   4   2  268.87   10.63   0
   1  -4  -2  273.46   10.39   0
   0   4   2  356.83   12.44   0
   0  -4  -2  341.72   14.15   0
   1   4   2  364.02   15.61   0
  -1  -4  -2  374.79   15.65   0
  -4  -4  -2  269.85   13.02   0
  -5   4  -2  408.32    7.96   0
  -5  -4  -2  410.56   10.96   0
  -6  -4  -2  253.18    8.81   0
  -6   4  -2  253.32    6.73   0
  -7  -4  -2  949.12   11.97   0
  -7   4  -2  925.40    8.94   0
  -8   4  -2  708.47    7.82   0
  -8  -4  -2  714.31   10.26   0
  -9  -4  -2  120.40    6.86   0
  -9   4  -2  114.17    5.42   0
 -10   4  -2  494.62    6.85   0
 -10  -4  -2  496.29    7.90   0
 -11  -4  -2  331.29    6.98   0
 -11   4  -2  321.75    6.00   0
 -12   4  -2   40.98    4.83   0
 -12  -4  -2   40.38    5.32   0
 -13  -4  -2   -0.47    4.72   0
 -13   4  -2    5.42    4.86   0
 -14  -4  -2    9.31    5.03   0
 -14   4  -2    7.49    4.48   0
 -15  -4  -2    7.12    4.94   0
 -15   4  -2    7.07    4.92   0
 -16   4  -2   64.93    5.10   0
 -16  -4  -2   69.99    5.58   0
 -17   4  -2   17.12    4.84   0
 -17  -4  -2   13.82    5.06   0
 -18  -4  -2   12.59    6.07   0
 -18   4  -2    7.09    4.71   0
 -18  -5   2   26.73    5.48   0
 -18   5   2   21.50    4.92   0
 -17   5   2   63.72    3.86   0
 -17  -5   2   68.86    5.72   0
 -16   5   2   47.81    4.78   0
 -16  -5   2   34.15    5.37   0
 -15  -5   2  116.20    6.81   0
 -15   5   2  118.18    5.36   0
 -14   5   2    9.31    4.60   0
 -14  -5   2   10.61    4.80   0
 -13   5   2   98.43    5.21   0
 -13  -5   2   87.30    5.98   0
  13   5  -2   84.58    6.14   0
  12   5  -2  764.05    8.52   0
 -12  -5   2  767.37    9.09   0
 -12   5   2  780.85    7.63   0
 -11  -5   2 1964.42   12.82   0
 -11   5   2 1971.62   10.67   0
  11   5  -2 1997.96   12.44   0
  10  -5  -2 2529.33   11.73   0
 -10  -5   2 2520.38   14.52   0
  10   5  -2 2559.65   14.24   0
 -10   5   2 2558.22   12.02   0
  -9   5   2 1605.69   10.18   0
   9  -5  -2 1625.20    9.97   0
  -9  -5   2 1587.24   12.29   0
   9   5  -2 1640.58   12.04   0
   8  -5  -2  773.68    8.13   0
   8   5  -2  783.29    9.28   0
  -8   5   2  783.98    8.29   0
  -8  -5   2  744.42   10.54   0
   7   5  -2  145.48    6.30   0
   7  -5  -2  146.72    6.02   0
  -7  -5   2  140.34    7.68   0
  -7   5   2  142.33    6.05   0
   6   5  -2 1306.14   13.26   0
  -6  -5   2 1297.26   13.26   0
  -6   5   2 1328.66   10.13   0
   6  -5  -2 1312.18   10.18   0
   5   5  -2  490.21   10.20   0
  -5   5   2  503.73    8.27   0
  -5  -5   2  485.87   11.22   0
   5  -5  -2  532.98    8.13   0
  -4   5   2  156.45    5.82   0
   4   5  -2  155.21    9.45   0
   4  -5  -2  162.62    5.73   0
  -4  -5   2  152.92    9.28   0
  -3   5   2 3101.70   17.55   0
   3   5  -2 3094.25   25.91   0
   3  -5  -2 3132.11   17.55   0
  -3  -5   2 3148.05   25.89   0
  -2   5   2  623.60    9.61   0
   2   5  -2  596.84   15.17   0
   2  -5  -2  626.92   11.00   0
   1  -5  -2 4706.53   24.88   0
  -1   5   2 4693.58   25.07   0
   0  -5  -2 2919.56   24.23   0
   0   5   2 2908.16   23.68   0
  -4  -5  -2  114.66   13.51   0
  -5  -5  -2  431.48   13.31   0
  -5   5  -2  416.01    7.68   0
  -6  -5  -2 1368.06   16.49   0
  -6   5  -2 1321.96   10.40   0
  -7   5  -2  121.92    5.79   0
  -7  -5  -2  125.28    7.50   0
  -8   5  -2  735.89    7.87   0
  -8  -5  -2  747.84   10.89   0
  -9  -5  -2 1508.83   13.84   0
  -9   5  -2 1493.54    9.69   0
 -10  -5  -2 2640.90   15.74   0
 -10   5  -2 2660.17   12.11   0
 -11  -5  -2 2085.15   14.25   0
 -11   5  -2 2019.83    9.99   0
 -12  -5  -2  906.86    9.99   0
 -12   5  -2  922.44    8.16   0
 -13  -5  -2   93.89    6.78   0
 -13   5  -2   95.97    5.11   0
 -14  -5  -2   16.57    6.16   0
 -14   5  -2   17.27    4.50   0
 -15  -5  -2  113.40    5.90   0
 -15   5  -2  111.03    5.46   0
 -16  -5  -2   43.16    5.31   0
 -16   5  -2   38.00    4.90   0
 -17  -5  -2   60.99    5.43   0
 -17   5  -2   67.27    5.09   0
 -18   5  -2   11.57    4.94   0
 -18  -5  -2   15.85    6.44   0
 -18   6   2    0.30    4.53   0
 -18  -6   2    3.89    6.56   0
 -17   6   2    6.87    4.75   0
 -17  -6   2    0.32    5.20   0
 -16  -6   2    0.07    5.02   0
 -16   6   2    2.90    4.56   0
 -15  -6   2    2.44    4.77   0
 -15   6   2    1.72    4.58   0
 -14  -6   2   25.71    6.33   0
 -14   6   2   23.53    4.88   0
  13   6  -2    6.20    4.75   0
 -13  -6   2    6.88    5.84   0
 -13   6   2    7.42    3.43   0
 -12  -6   2  487.62    8.40   0
  12   6  -2  486.07    7.92   0
 -12   6   2  477.82    6.62   0
  11   6  -2  459.60    7.51   0
 -11  -6   2  446.06    8.47   0
 -11   6   2  462.71    6.64   0
  10   6  -2  237.99    6.47   0
 -10  -6   2  221.19    6.77   0
 -10   6   2  227.78    6.08   0
  10  -6  -2  228.29    4.68   0
   9   6  -2  472.54    8.62   0
   9  -6  -2  457.61    6.81   0
  -9  -6   2  467.97    9.37   0
  -9   6   2  471.32    6.96   0
  -8  -6   2   52.68    5.86   0
   8   6  -2   50.97    5.35   0
  -8   6   2   59.91    5.32   0
   8  -6  -2   86.34    5.29   0
   7   6  -2  414.61    8.09   0
   7  -6  -2  412.76    7.00   0
  -7   6   2  427.62    7.12   0
  -7  -6   2  390.26    8.60   0
   6  -6  -2  181.23    6.21   0
   6   6  -2  172.55    8.10   0
  -6   6   2  171.47    6.24   0
  -6  -6   2  164.62    8.75   0
   5   6  -2 2324.70   18.23   0
   5  -6  -2 2364.30   13.06   0
  -5  -6   2 2385.57   20.15   0
  -5   6   2 2345.82   13.22   0
   4  -6  -2   45.60    6.41   0
  -4  -6   2   43.29    9.39   0
   4   6  -2   42.81    8.41   0
  -4   6   2   47.15    6.67   0
   3   6  -2  107.27    9.17   0
  -3   6   2  104.54    7.47   0
   3  -6  -2  105.36    7.24   0
   2  -6  -2   24.10    5.30   0
   2   6  -2   24.35    9.78   0
  -2   6   2   25.82    7.50   0
  -1   6   2 3416.63   20.65   0
   1  -6  -2 3396.07   20.24   0
   0  -6  -2 5778.75   29.27   0
   1   6   2 3152.12   27.60   0
   2   6   2   32.43   13.14   0
  -5   6  -2 2089.43   12.03   0
  -5  -6  -2 2188.05   30.67   0
  -6   6  -2  156.97    6.23   0
  -6  -6  -2  159.44   10.78   0
  -7  -6  -2  293.30   10.43   0
  -7   6  -2  280.16    5.18   0
  -8  -6  -2   58.34    7.02   0
  -8   6  -2   58.07    5.38   0
  -9   6  -2  593.44    6.26   0
  -9  -6  -2  580.74    9.99   0
 -10   6  -2  204.05    5.88   0
 -10  -6  -2  199.23    7.51   0
 -11  -6  -2  382.22    8.58   0
 -11   6  -2  378.00    6.42   0
 -12   6  -2  487.62    6.69   0
 -12  -6  -2  482.63    9.01   0
 -13  -6  -2   13.44    6.58   0
 -13   6  -2    6.50    4.66   0
 -14   6  -2   19.54    4.75   0
 -14  -6  -2   29.13    5.99   0
 -15   6  -2   -0.71    4.81   0
 -15  -6  -2   -0.11    5.00   0
 -16  -6  -2    2.98    5.02   0
 -16   6  -2    1.91    4.57   0
 -17   6  -2    6.09    4.55   0
 -17  -6  -2   -0.06    6.02   0
 -18  -6  -2    3.77    6.12   0
 -18   6  -2    8.66    4.67   0
 -18  -7   2   15.35    6.28   0
 -18   7   2   14.16    5.08   0
 -17  -7   2  146.52    7.40   0
 -17   7   2  141.43    5.43   0
 -16   7   2   45.97    5.00   0
 -16  -7   2   46.01    6.69   0
 -15   7   2  178.02    5.69   0
 -15  -7   2  171.14    6.83   0
 -14   7   2   70.79    4.87   0
 -14  -7   2   70.29    6.74   0
  13   7  -2   32.03    5.01   0
 -13   7   2   31.77    3.39   0
 -13  -7   2   35.32    5.73   0
  12   7  -2 1260.52   11.82   0
 -12  -7   2 1228.65   12.36   0
 -12   7   2 1255.37    8.69   0
 -11  -7   2  534.66    8.76   0
 -11   7   2  553.71    6.85   0
  11   7  -2  562.29    8.68   0
 -10  -7   2  332.10    8.41   0
  10   7  -2  346.49    7.15   0
 -10   7   2  348.32    6.26   0
   9  -7  -2  484.84    5.67   0
  -9  -7   2  470.65    8.54   0
  -9   7   2  492.31    6.98   0
   9   7  -2  472.75    8.07   0
   8  -7  -2   80.55    5.37   0
  -8  -7   2   63.08    6.27   0
   8   7  -2   61.85    6.70   0
  -8   7   2   59.47    4.01   0
  -7   7   2 1486.89    9.93   0
   7  -7  -2 1494.94    9.74   0
   7   7  -2 1521.50   13.97   0
  -7  -7   2 1509.47   15.34   0
  -6   7   2  305.61    6.55   0
   6   7  -2  313.37    8.86   0
  -6  -7   2  323.91   10.55   0
   6  -7  -2  311.61    6.50   0
  -5   7   2 5999.83   18.85   0
   5  -7  -2 6074.41   18.76   0
   4  -7  -2 1118.75   10.35   0
  -4   7   2 1135.85   10.52   0
   4   7  -2 1099.39   15.02   0
  -3   7   2   22.59    6.48   0
   3  -7  -2   26.70    6.31   0
   3   7  -2   23.41    7.92   0
  -2   7   2  100.47    7.03   0
   2  -7  -2   99.00    7.14   0
   2   7   2   78.91   10.76   0
  -5   7  -2 5794.31   18.49   0
  -6   7  -2  432.40    6.99   0
  -6  -7  -2  431.46   16.12   0
  -7   7  -2 1703.21   10.42   0
  -7  -7  -2 1709.09   20.32   0
  -8  -7  -2   84.52    7.50   0
  -8   7  -2   85.44    5.38   0
  -9  -7  -2  498.63    9.97   0
  -9   7  -2  509.02    7.00   0
 -10  -7  -2  334.76    9.36   0
 -10   7  -2  326.71    5.12   0
 -11  -7  -2  567.72    9.71   0
 -11   7  -2  576.38    6.90   0
 -12  -7  -2 1247.93   12.52   0
 -12   7  -2 1210.18    8.64   0
 -13   7  -2   37.33    4.94   0
 -13  -7  -2   44.84    6.52   0
 -14   7  -2   63.58    5.09   0
 -14  -7  -2   59.38    6.49   0
 -15  -7  -2  188.89    6.42   0
 -15   7  -2  183.32    5.55   0
 -16  -7  -2   51.57    6.47   0
 -16   7  -2   64.30    4.83   0
 -17   7  -2  179.86    5.78   0
 -17  -7  -2  154.25    7.60   0
 -18   7  -2   17.90    3.51   0
 -18  -7  -2   23.99    6.50   0
 -18  -8   2   84.49    7.50   0
 -18   8   2   73.61    5.33   0
 -17  -8   2    0.80    6.70   0
 -17   8   2   -0.80    4.76   0
 -16  -8   2   81.63    7.09   0
 -16   8   2   80.70    5.01   0
 -15   8   2    8.61    4.67   0
 -15  -8   2    5.32    5.18   0
 -14   8   2    9.53    4.45   0
 -14  -8   2   -0.08    5.43   0
 -13   8   2  215.07    5.67   0
  13   8  -2  220.45    7.20   0
 -13  -8   2  215.97    6.81   0
 -12   8   2  212.17    5.66   0
  12   8  -2  206.56    7.54   0
 -12  -8   2  210.38    8.14   0
 -11   8   2   76.32    5.14   0
  11   8  -2   87.41    5.47   0
 -11  -8   2   82.14    7.68   0
 -10   8   2  100.73    5.35   0
  10   8  -2   94.78    6.52   0
 -10  -8   2   88.34    7.42   0
   9   8  -2   41.59    6.13   0
  -9   8   2   39.42    5.03   0
  -9  -8   2   31.83    7.45   0
  -8  -8   2  319.59    9.43   0
   8   8  -2  326.62    8.25   0
  -8   8   2  317.31    6.24   0
  -7   8   2  533.74    7.24   0
  -7  -8   2  531.51   11.33   0
   7   8  -2  531.77    9.92   0
   7  -8  -2  523.82    7.06   0
  -6   8   2  898.49    8.43   0
   6  -8  -2  892.77    8.25   0
  -6  -8   2  868.72   13.56   0
   6   8  -2  898.03   12.17   0
  -5  -8   2 1187.35   15.82   0
   5  -8  -2 1203.69    8.94   0
  -5   8   2 1164.11    8.80   0
   5   8  -2 1208.27   15.07   0
   4   8  -2 1665.21   17.93   0
  -4   8   2 1682.72   11.52   0
   4  -8  -2 1692.22   11.48   0
   3   8  -2 1336.43   15.76   0
  -3   8   2 1491.04   11.49   0
   3  -8  -2 1450.44   10.51   0
   2  -8  -2  484.24    8.42   0
  -2   8   2  493.93    8.67   0
  -1   8   2  195.62    7.39   0
   0   8   2  984.16   12.05   0
   1   8   2  141.69    7.76   0
   2   8   2  347.14   12.22   0
   3   8   2 1216.15   28.80   0
  -5   8  -2 1295.27   10.02   0
  -6   8  -2  871.38    8.35   0
  -7  -8  -2  507.79   16.67   0
  -7   8  -2  478.20    7.21   0
  -8   8  -2  226.29    6.07   0
  -8  -8  -2  243.18   10.99   0
  -9  -8  -2   29.49    7.32   0
  -9   8  -2   26.52    3.73   0
 -10   8  -2  104.24    5.28   0
 -10  -8  -2  106.72    8.37   0
 -11   8  -2  100.48    3.86   0
 -11  -8  -2   94.32    8.17   0
 -12   8  -2  255.61    5.96   0
 -12  -8  -2  249.39    8.19   0
 -13  -8  -2  226.87    7.81   0
 -13   8  -2  238.51    5.65   0
 -14  -8  -2    4.96    6.13   0
 -14   8  -2   11.03    4.69   0
 -15  -8  -2    8.11    6.38   0
 -15   8  -2   -2.04    4.32   0
 -16  -8  -2   94.14    7.09   0
 -16   8  -2   92.39    5.24   0
 -17   8  -2    1.82    3.39   0
 -17  -8  -2   11.11    6.41   0
 -18   8  -2   94.50    5.47   0
 -18  -8  -2  101.29    7.36   0
 -18   9   2   60.39    5.19   0
 -18  -9   2   49.52    7.38   0
 -17  -9   2    9.03    6.62   0
 -17   9   2    7.19    4.91   0
 -16   9   2  115.88    5.22   0
 -16  -9   2  119.89    6.43   0
 -15  -9   2  150.17    7.68   0
 -15   9   2  159.94    5.36   0
 -14   9   2    9.68    3.05   0
 -14  -9   2    7.74    6.62   0
 -13  -9   2  221.46    7.95   0
 -13   9   2  227.06    5.69   0
  13   9  -2  237.79    7.31   0
 -12  -9   2  141.63    8.05   0
  12   9  -2  131.74    6.99   0
 -12   9   2  131.72    5.43   0
 -11  -9   2 1051.98   12.61   0
  11   9  -2 1066.30   11.68   0
 -11   9   2 1020.71    8.02   0
 -10  -9   2  325.66    9.10   0
  10   9  -2  325.09    7.95   0
 -10   9   2  343.75    6.08   0
  -9  -9   2  330.67    9.20   0
  -9   9   2  328.68    5.06   0
   9   9  -2  336.99    8.12   0
  -8   9   2  513.16    6.95   0
   8   9  -2  515.03    9.54   0
  -8  -9   2  503.75   10.72   0
  -7  -9   2  151.74    8.71   0
  -7   9   2  153.55    4.38   0
   7   9  -2  154.96    7.49   0
  -6  -9   2  746.78   12.85   0
  -6   9   2  748.04    7.87   0
   6   9  -2  757.72   11.91   0
  -5   9   2 4980.16   17.06   0
  -4   9   2 3127.79   14.09   0
   4   9  -2 3034.45   22.37   0
   3   9  -2  789.73   13.06   0
  -3   9   2  801.19    9.10   0
  -2   9   2  399.15    6.79   0
  -1   9   2 3759.31   18.67   0
   0   9   2   20.30    5.47   0
   1   9   2 3111.41   21.24   0
   2   9   2  521.64   12.91   0
   3   9   2  773.79   18.90   0
  -5   9  -2 4963.77   16.68   0
  -6   9  -2  777.60    7.96   0
  -7   9  -2  223.69    5.92   0
  -8  -9  -2  449.10   15.46   0
  -8   9  -2  432.83    6.56   0
  -9  -9  -2  394.31   12.81   0
  -9   9  -2  402.65    6.46   0
 -10  -9  -2  402.44   11.19   0
 -10   9  -2  394.93    6.31   0
 -11   9  -2  955.22    7.84   0
 -11  -9  -2 1006.80   14.29   0
 -12   9  -2  195.23    4.28   0
 -12  -9  -2  176.23    8.03   0
 -13  -9  -2  206.09    8.88   0
 -13   9  -2  192.08    5.46   0
 -14  -9  -2    5.68    6.11   0
 -14   9  -2    4.70    4.55   0
 -15  -9  -2  151.27    8.49   0
 -15   9  -2  153.70    5.18   0
 -16   9  -2  130.35    5.36   0
 -16  -9  -2  118.67    7.42   0
 -17   9  -2   14.75    4.72   0
 -17  -9  -2   16.63    7.33   0
 -18   9  -2   65.41    5.19   0
 -18  -9  -2   58.26    7.64   0
 -17 -10   2   28.66    7.15   0
 -17  10   2   37.22    4.94   0
 -16  10   2    4.74    4.54   0
 -16 -10   2    2.41    6.72   0
 -15  10   2    1.82    4.77   0
 -15 -10   2    7.50    6.42   0
 -14  10   2  267.83    5.69   0
 -14 -10   2  241.63    8.63   0
 -13 -10   2   22.19    6.73   0
 -13  10   2   30.03    4.77   0
  13  10  -2   28.14    4.85   0
 -12  10   2  120.11    5.28   0
  12  10  -2  128.36    6.97   0
 -12 -10   2  121.08    7.95   0
  11  10  -2   25.75    6.10   0
 -11 -10   2   26.37    7.35   0
 -11  10   2   23.61    4.90   0
 -10  10   2  192.86    4.35   0
  10  10  -2  196.40    7.54   0
 -10 -10   2  198.79    9.83   0
   9  10  -2  976.93   11.83   0
  -9 -10   2  950.33   13.17   0
  -9  10   2  974.48    7.93   0
   8  10  -2    5.68    5.79   0
  -8  10   2    5.24    3.58   0
  -8 -10   2    6.38    8.33   0
  -7  10   2   26.71    5.13   0
   7  10  -2   29.90    6.59   0
   6  10  -2  184.32    9.21   0
  -6  10   2  185.42    4.74   0
   5  10  -2  579.25   11.64   0
  -5  10   2  619.81    7.58   0
  -4  10   2   22.59    5.52   0
   4  10  -2   21.02    7.75   0
  -3  10   2  309.27    7.01   0
   3  10  -2  303.03    9.87   0
  -2  10   2  425.96    7.81   0
  -1  10   2 2438.13   14.93   0
   0  10   2    4.97    5.44   0
   1  10   2 2452.45   18.09   0
   2  10   2  378.48   10.14   0
   3  10   2  280.63   12.20   0
  -5  10  -2  420.91    6.70   0
  -6  10  -2  192.40    5.78   0
  -7  10  -2   47.75    5.16   0
  -8  10  -2    4.00    5.00   0
  -9 -10  -2 1052.69   22.04   0
  -9  10  -2 1076.13    8.18   0
 -10 -10  -2  176.43   11.76   0
 -10  10  -2  166.45    4.23   0
 -11 -10  -2   26.33    9.05   0
 -11  10  -2   25.14    4.77   0
 -12  10  -2  189.81    5.48   0
 -12 -10  -2  174.56    9.44   0
 -13 -10  -2   28.02    7.73   0
 -13  10  -2   35.69    3.51   0
 -14  10  -2  232.88    5.44   0
 -14 -10  -2  222.30    9.54   0
 -15  10  -2    4.35    4.61   0
 -15 -10  -2    8.95    7.45   0
 -16 -10  -2    6.80    7.41   0
 -16  10  -2    9.76    4.71   0
 -17 -10  -2   37.40    8.04   0
 -17  10  -2   35.99    4.92   0
 -17 -11   2  163.84    8.87   0
 -17  11   2  154.52    5.78   0
 -16 -11   2    3.31    6.80   0
 -16  11   2    3.16    4.62   0
 -15  11   2  690.97    7.21   0
 -15 -11   2  584.57   11.75   0
 -14  11   2  126.02    5.10   0
 -14 -11   2  119.79    8.97   0
  13  11  -2  263.10    7.85   0
 -13 -11   2  241.39    8.91   0
 -13  11   2  258.46    5.70   0
 -12  11   2  323.84    5.89   0
  12  11  -2  321.32    8.76   0
 -12 -11   2  289.61    9.01   0
 -11  11   2   66.30    3.73   0
 -11 -11   2   64.62    7.44   0
  11  11  -2   65.34    6.32   0
  10  11  -2  417.75    9.33   0
 -10  11   2  427.41    6.26   0
 -10 -11   2  412.29   11.43   0
  -9 -11   2  729.45   12.05   0
  -9  11   2  724.67    7.36   0
   9  11  -2  736.47   11.54   0
  -8  11   2  114.12    5.48   0
   8  11  -2  117.09    7.06   0
   7  11  -2 1894.01   17.27   0
  -7  11   2 1861.44    9.77   0
  -6  11   2  204.37    5.87   0
   6  11  -2  204.25    9.50   0
  -5  11   2 1854.86   10.89   0
   5  11  -2 1847.22   17.80   0
   4  11  -2  424.73   10.87   0
  -4  11   2  459.50    6.38   0
  -3  11   2  151.44    4.80   0
  -2  11   2  329.65    7.30   0
  -1  11   2  631.18    8.69   0
   0  11   2 1584.71   13.47   0
   1  11   2  922.80   11.18   0
   2  11   2  238.44    8.76   0
   3  11   2  104.84    8.88   0
   4  11   2  313.39   18.17   0
   4  11   2  337.30   16.31   0
  -5  11  -2 1877.77   10.91   0
  -6  11  -2  194.87    4.57   0
  -7  11  -2 1630.70    9.79   0
  -8  11  -2  169.81    5.72   0
  -9  11  -2  680.65    7.13   0
 -10  11  -2  519.87    5.59   0
 -11  11  -2  100.46    5.28   0
 -11 -11  -2   95.21   11.58   0
 -12 -11  -2  352.26   13.41   0
 -12  11  -2  375.73    6.18   0
 -13 -11  -2  236.77   11.08   0
 -13  11  -2  234.36    5.56   0
 -14 -11  -2  156.72    9.53   0
 -14  11  -2  159.70    4.05   0
 -15  11  -2  658.97    6.57   0
 -15 -11  -2  644.67   14.19   0
 -16 -11  -2    9.42    7.64   0
 -16  11  -2    2.26    4.42   0
 -17 -11  -2  137.56   10.19   0
 -17  11  -2  170.34    5.76   0
 -17  12   2   19.60    4.67   0
 -17 -12   2   19.19    7.09   0
 -16 -12   2    6.43    6.65   0
 -16  12   2   11.72    4.50   0
 -15 -12   2   16.63    7.72   0
 -15  12   2   14.74    4.58   0
 -14  12   2  132.45    5.26   0
 -14 -12   2  116.14    8.91   0
 -13 -12   2   57.11    7.10   0
 -13  12   2   59.80    4.84   0
 -12 -12   2  163.45    9.03   0
  12  12  -2  167.94    7.92   0
 -12  12   2  172.86    5.39   0
 -11 -12   2    9.47    6.40   0
 -11  12   2    7.10    4.79   0
  11  12  -2    5.02    6.44   0
  10  12  -2   61.53    7.45   0
 -10  12   2   61.39    3.82   0
  -9  12   2   74.49    5.09   0
   9  12  -2   79.86    7.68   0
  -8  12   2   23.39    3.52   0
   8  12  -2   18.57    6.29   0
  -7  12   2  294.92    6.21   0
   7  12  -2  305.46    9.42   0
  -6  12   2  227.13    5.97   0
   6  12  -2  228.50    9.51   0
  -5  12   2   89.16    5.66   0
   5  12  -2   83.13    8.21   0
  -4  12   2  363.66    6.59   0
   4  12  -2  336.94   10.13   0
  -3  12   2  515.71    7.54   0
  -2  12   2  725.63    8.69   0
  -1  12   2  284.49    6.90   0
   0  12   2 2008.32   14.30   0
   1  12   2  237.31    6.98   0
   2  12   2  708.78   11.25   0
   3  12   2  341.95   10.77   0
  -4  12  -2  447.68    6.83   0
   4  12   2  464.57   14.94   0
   4  12   2  444.27   16.82   0
  -5  12  -2   58.62    5.34   0
  -6  12  -2  191.71    5.76   0
  -7  12  -2  318.23    5.30   0
  -8  12  -2   15.30    5.08   0
  -9  12  -2   77.65    4.97   0
 -10  12  -2   54.30    4.87   0
 -11  12  -2   11.04    4.74   0
 -12  12  -2  163.76    5.33   0
 -13 -12  -2   47.52   10.80   0
 -13  12  -2   52.94    4.75   0
 -14  12  -2  114.57    5.10   0
 -14 -12  -2  106.49   10.98   0
 -15 -12  -2   13.45    9.60   0
 -15  12  -2   18.91    4.78   0
 -16 -12  -2    2.28    8.52   0
 -16  12  -2    4.70    4.57   0
 -17  12  -2   26.25    4.83   0
 -17 -12  -2   14.75    8.94   0
 -17  13   2   80.31    5.30   0
 -17 -13   2   53.03    8.09   0
 -16  13   2  148.90    5.31   0
 -16 -13   2  115.11    8.51   0
 -15 -13   2  146.43    8.84   0
 -15  13   2  175.58    5.61   0
 -14 -13   2  104.81    7.81   0
 -14  13   2  105.19    5.16   0
 -13  13   2  733.05    7.47   0
 -13 -13   2  674.66   12.82   0
 -12  13   2  202.63    5.34   0
  12  13  -2  201.95    8.67   0
 -11  13   2  376.84    6.10   0
  11  13  -2  391.25    9.93   0
 -10  13   2    7.97    4.80   0
  10  13  -2    7.87    6.68   0
   9  13  -2  108.86    7.91   0
  -9  13   2  110.63    5.20   0
   8  13  -2   26.49    6.30   0
  -8  13   2   25.40    3.52   0
  -7  13   2  875.68    7.86   0
   7  13  -2  905.18   13.41   0
   6  13  -2  488.52   10.44   0
  -6  13   2  465.57    6.87   0
   5  13  -2  530.72   11.25   0
  -5  13   2  529.30    6.13   0
   4  13  -2  526.34   11.08   0
  -4  13   2  530.18    7.27   0
  -3  13   2  555.53    7.43   0
  -2  13   2  603.77    7.98   0
  -1  13   2   68.40    5.32   0
   0  13   2    5.99    4.74   0
   1  13   2   47.84    5.35   0
   2  13   2  446.34    9.02   0
   3  13   2  646.47   12.36   0
   4  13   2  574.26   14.24   0
  -4  13  -2  560.45    7.31   0
  -5  13  -2  613.99    7.29   0
  -6  13  -2  578.99    7.10   0
  -7  13  -2  961.15    8.11   0
  -8  13  -2   33.85    4.80   0
  -9  13  -2  100.25    4.99   0
 -10  13  -2    2.09    3.40   0
 -11  13  -2  344.04    5.00   0
 -12  13  -2  157.34    5.38   0
 -13  13  -2  757.79    7.37   0
 -14  13  -2  118.88    5.23   0
 -15  13  -2  186.70    5.44   0
 -16  13  -2  177.34    5.62   0
 -17  13  -2   85.09    5.28   0
 -16  14   2   54.49    5.04   0
 -15  14   2   94.60    5.12   0
 -14  14   2   20.24    4.66   0
 -13  14   2   77.41    5.11   0
 -12  14   2   53.72    4.67   0
  12  14  -2   51.84    7.24   0
 -11  14   2   -2.74    4.58   0
  11  14  -2    2.98    6.56   0
 -10  14   2   67.32    5.11   0
  10  14  -2   61.78    8.00   0
   9  14  -2    3.63    6.92   0
  -9  14   2    3.66    4.85   0
  -8  14   2  169.55    5.38   0
   8  14  -2  174.36    8.70   0
   7  14  -2   39.12    7.86   0
  -7  14   2   45.35    5.14   0
  -6  14   2  232.61    5.85   0
   6  14  -2  236.04    9.55   0
  -5  14   2  157.66    4.38   0
   5  14  -2  149.71    8.58   0
  -4  14   2    2.26    4.90   0
   4  14  -2   -0.37    7.25   0
  -3  14   2  193.60    4.57   0
  -2  14   2  718.75    8.00   0
  -1  14   2  390.94    6.84   0
   0  14   2  492.99    7.72   0
   1  14   2  470.48    7.93   0
   2  14   2  670.65   10.30   0
   3  14   2  138.64    8.43   0
  -4  14  -2    5.76    5.00   0
   4  14   2    1.78    7.82   0
  -5  14  -2  155.86    5.56   0
  -6  14  -2  231.87    5.91   0
  -7  14  -2   36.67    5.05   0
  -8  14  -2  183.34    5.44   0
  -9  14  -2    5.87    3.34   0
 -10  14  -2   92.84    3.91   0
 -11  14  -2   -6.14    4.63   0
 -12  14  -2   36.83    4.71   0
 -13  14  -2   84.92    5.05   0
 -14  14  -2   11.12    4.67   0
 -15  14  -2  111.51    5.27   0
 -16  14  -2   64.40    5.10   0
 -16  15   2  109.74    4.20   0
 -15  15   2   86.07    5.20   0
 -14  15   2   70.94    5.03   0
 -13  15   2  606.42    7.08   0
 -12  15   2   13.63    4.80   0
 -11  15   2  529.23    5.75   0
  11  15  -2  536.62   13.71   0
 -10  15   2   16.25    4.71   0
  10  15  -2   11.82    7.55   0
  -9  15   2   27.33    5.00   0
   9  15  -2   25.38    7.90   0
   8  15  -2  106.76    8.94   0
  -8  15   2  111.78    5.18   0
  -7  15   2  339.54    5.92   0
   7  15  -2  358.04   10.30   0
   6  15  -2 1512.68   16.59   0
  -6  15   2 1587.57    9.84   0
  -5  15   2  190.09    5.84   0
   5  15  -2  184.47    8.76   0
  -4  15   2  504.34    7.02   0
   4  15  -2  497.42   10.39   0
  -3  15   2 1429.14    9.88   0
  -2  15   2  173.84    5.76   0
  -1  15   2 1005.38    9.89   0
   0  15   2  740.61    8.81   0
   1  15   2 1220.37   11.69   0
   2  15   2  245.77    7.82   0
  -3  15  -2 1109.83    9.11   0
   3  15   2 1138.19   13.79   0
   4  15   2  618.11   12.25   0
  -4  15  -2  622.05    7.42   0
   5  15   2  174.82   14.59   0
   5  15   2  176.64   16.12   0
  -5  15  -2  145.59    5.57   0
  -6  15  -2 1231.69    8.15   0
  -7  15  -2  361.43    6.22   0
  -8  15  -2   75.77    4.97   0
  -9  15  -2   15.45    5.02   0
 -10  15  -2   16.70    4.72   0
 -11  15  -2  669.77    7.05   0
 -12  15  -2    4.04    4.73   0
 -13  15  -2  580.31    7.00   0
 -14  15  -2   95.72    4.96   0
 -15  15  -2   87.58    4.98   0
 -16  15  -2  136.12    5.25   0
 -16  16   2   37.16    4.84   0
 -15  16   2   14.64    4.82   0
 -14  16   2   11.47    4.65   0
 -13  16   2   35.86    3.67   0
 -12  16   2  277.95    5.85   0
  11  16  -2  130.45   10.80   0
 -11  16   2  128.28    4.04   0
  10  16  -2   88.03   10.31   0
 -10  16   2   84.34    4.90   0
  -9  16   2   54.50    4.89   0
   9  16  -2   50.29    8.57   0
   8  16  -2   52.79    8.33   0
  -8  16   2   51.21    3.75   0
   7  16  -2   77.16    8.26   0
  -7  16   2   78.06    4.98   0
  -6  16   2   98.13    5.16   0
   6  16  -2   80.32    7.71   0
   5  16  -2   33.33    7.58   0
  -5  16   2   25.64    5.14   0
  -4  16   2  359.42    6.40   0
   4  16  -2  346.57    9.31   0
  -3  16   2  937.14    8.14   0
  -2  16   2  618.07    7.78   0
  -1  16   2   13.85    4.85   0
   0  16   2  977.95    9.40   0
   1  16   2   11.52    4.80   0
   2  16   2  556.83    9.25   0
   3  16   2 1062.01   12.73   0
  -3  16  -2 1031.43    8.86   0
  -4  16  -2  344.01    6.40   0
   4  16   2  342.50   10.00   0
  -5  16  -2   22.35    5.03   0
   5  16   2   26.94   10.70   0
   5  16   2   22.47   11.63   0
  -6  16  -2   77.25    5.26   0
  -7  16  -2   68.87    4.88   0
  -8  16  -2   36.94    4.96   0
  -9  16  -2   43.90    4.89   0
 -10  16  -2   61.88    4.80   0
 -11  16  -2  137.73    5.12   0
 -12  16  -2  220.64    5.75   0
 -13  16  -2   51.50    4.67   0
 -14  16  -2   23.86    4.69   0
 -15  16  -2    8.55    4.59   0
 -16  16  -2   27.39    4.82   0
 -15  17   2   52.87    3.84   0
 -14  17   2   74.36    5.08   0
 -13  17   2   79.59    3.96   0
 -12  17   2  298.08    5.89   0
 -11  17   2  145.84    4.15   0
  10  17  -2   98.41   12.01   0
 -10  17   2  107.34    4.93   0
   9  17  -2   87.16    9.83   0
  -9  17   2   88.34    5.07   0
  -8  17   2   14.03    3.46   0
   8  17  -2   24.48    7.81   0
  -7  17   2  646.61    7.05   0
   7  17  -2  662.32   12.64   0
  -6  17   2  121.86    5.23   0
   6  17  -2  124.28    8.29   0
  -5  17   2  672.69    7.41   0
   5  17  -2  605.92   12.03   0
   4  17  -2  555.31   10.22   0
  -4  17   2  571.39    7.01   0
  -3  17   2 2196.24   11.67   0
  -2  17   2 1093.72    8.89   0
  -1  17   2  185.89    5.72   0
   0  17   2  112.49    6.70   0
   1  17   2  156.75    5.88   0
  -2  17  -2 1084.78    8.52   0
   2  17   2 1086.15   10.93   0
   3  17   2 2251.83   17.07   0
  -3  17  -2 2220.76   11.19   0
  -4  17  -2  587.49    7.27   0
   4  17   2  599.76   11.68   0
  -5  17  -2  668.02    7.16   0
   5  17   2  672.52   16.27   0
   5  17   2  592.60   16.56   0
  -6  17  -2  103.32    5.15   0
  -7  17  -2  624.38    7.06   0
  -8  17  -2   33.83    3.62   0
  -9  17  -2   54.38    3.57   0
 -10  17  -2  131.24    5.17   0
 -11  17  -2  126.24    5.20   0
 -12  17  -2  252.31    5.94   0
 -13  17  -2  115.36    5.20   0
 -14  17  -2   80.57    4.85   0
 -15  17  -2   79.85    4.92   0
 -15  18   2   14.20    3.36   0
 -14  18   2   21.87    4.68   0
 -13  18   2   -1.67    3.23   0
 -12  18   2   13.17    4.64   0
 -11  18   2   46.83    4.73   0
 -10  18   2   66.64    4.96   0
  -9  18   2   35.94    4.69   0
   9  18  -2   29.59   10.32   0
  -8  18   2  265.35    5.71   0
   8  18  -2  266.45   10.84   0
   7  18  -2   78.83    8.20   0
  -7  18   2   67.68    5.13   0
  -6  18   2   98.51    5.00   0
   6  18  -2   83.40    7.65   0
   5  18  -2  611.45   11.18   0
  -5  18   2  665.30    7.32   0
  -4  18   2   66.38    5.05   0
  -3  18   2  227.15    5.98   0
  -2  18   2   28.72    4.70   0
  -1  18   2  114.85    5.33   0
   0  18   2  521.65    7.50   0
   1  18   2  137.88    5.64   0
   2  18   2   28.97    5.00   0
  -2  18  -2   30.86    4.72   0
   3  18   2  164.86    7.46   0
  -3  18  -2  162.58    5.53   0
   4  18   2   91.34    7.93   0
  -4  18  -2   95.94    5.10   0
   5  18   2  627.48   14.84   0
  -5  18  -2  600.39    6.94   0
   5  18   2  546.97   15.47   0
  -6  18  -2   85.82    3.84   0
  -7  18  -2   94.88    5.34   0
  -8  18  -2  248.48    5.65   0
  -9  18  -2   32.74    4.73   0
 -10  18  -2   60.88    4.78   0
 -11  18  -2   24.29    3.45   0
 -12  18  -2   18.11    3.19   0
 -13  18  -2    4.61    4.60   0
 -14  18  -2   16.51    4.78   0
 -15  18  -2   14.47    4.77   0
 -14  19   2   40.61    4.99   0
 -13  19   2   38.70    4.84   0
 -12  19   2   16.86    4.55   0
 -11  19   2  310.28    6.15   0
 -10  19   2  320.81    5.06   0
   9  19  -2  766.67   22.86   0
  -9  19   2  743.05    7.30   0
  -8  19   2  364.16    6.09   0
   8  19  -2  363.66   12.15   0
  -7  19   2  112.06    5.26   0
   7  19  -2  115.57    9.42   0
  -6  19   2  122.26    5.30   0
   6  19  -2  128.20    8.49   0
   5  19  -2  107.95    7.79   0
  -5  19   2  127.72    5.17   0
  -4  19   2  217.72    5.80   0
  -3  19   2 1162.29    9.13   0
  -2  19   2  101.86    5.16   0
  -1  19   2  312.15    6.28   0
   0  19   2   92.47    5.18   0
   1  19   2  315.63    7.42   0
  -1  19  -2  331.29    6.14   0
   2  19   2  104.25    5.61   0
  -2  19  -2  109.28    5.35   0
  -3  19  -2 1014.57    8.61   0
   3  19   2 1057.08   12.15   0
  -4  19  -2  322.76    6.15   0
   4  19   2  321.66    9.61   0
   5  19   2  103.32    8.95   0
  -5  19  -2   93.55    3.89   0
   5  19   2   94.97   10.14   0
  -6  19  -2  146.00    5.31   0
  -7  19  -2  118.23    5.28   0
  -8  19  -2  386.32    6.31   0
  -9  19  -2  613.51    6.17   0
 -10  19  -2  318.27    6.11   0
 -11  19  -2  309.67    5.93   0
 -12  19  -2    8.92    4.36   0
 -13  19  -2   29.15    4.87   0
 -14  19  -2   47.24    3.69   0
 -14  20   2   35.93    4.83   0
 -13  20   2    5.92    4.62   0
 -12  20   2    3.54    4.59   0
 -11  20   2   81.00    4.97   0
 -10  20   2   35.62    4.96   0
  -9  20   2   32.47    3.60   0
   8  20  -2  165.51   10.60   0
  -8  20   2  167.33    4.19   0
   7  20  -2   64.68    8.18   0
  -7  20   2   60.38    4.71   0
  -6  20   2   70.74    5.03   0
   6  20  -2   66.59    8.32   0
   5  20  -2    9.04    8.17   0
  -5  20   2   14.08    4.37   0
  -4  20   2   83.41    5.32   0
  -3  20   2  139.65    5.51   0
  -2  20   2   14.24    4.75   0
   1  20  -2    8.15    4.43   0
  -1  20   2   14.34    4.61   0
   0  20  -2    5.72    4.59   0
   0  20   2    6.70    4.43   0
   1  20   2    6.76    5.76   0
  -1  20  -2    6.98    5.83   0
  -2  20  -2   21.99    4.85   0
   2  20   2   26.25    5.07   0
  -3  20  -2  188.67    5.73   0
   3  20   2  196.58    7.69   0
   4  20   2  124.28    7.90   0
  -4  20  -2  135.08    5.31   0
   5  20   2   13.41    7.45   0
   5  20   2   11.28    8.87   0
  -5  20  -2   13.40    3.45   0
  -6  20  -2   54.69    4.85   0
  -7  20  -2   52.29    4.87   0
  -8  20  -2  183.90    5.41   0
  -9  20  -2   31.06    4.80   0
 -10  20  -2   46.93    4.85   0
 -11  20  -2   74.50    5.00   0
 -12  20  -2   -1.72    4.57   0
 -13  20  -2    8.49    4.52   0
 -14  20  -2   38.82    4.94   0
 -13  21   2  101.00    5.34   0
 -12  21   2   40.10    4.70   0
 -11  21   2   77.35    5.00   0
 -10  21   2   74.89    5.04   0
  -9  21   2  172.76    5.43   0
   8  21  -2  217.24   11.29   0
   8  21  -2  225.78   11.44   0
  -8  21   2  210.98    5.52   0
   7  21  -2  159.22    9.13   0
  -7  21   2  154.47    5.35   0
   7  21  -2  166.81    9.09   0
  -6  21   2  202.55    5.62   0
   6  21  -2  208.56    8.38   0
   6  21  -2  197.37    9.33   0
   5  21  -2  160.35    8.07   0
  -5  21   2  168.81    5.38   0
  -4  21   2  147.34    5.19   0
   3  21  -2  640.57    8.69   0
  -3  21   2  629.68    7.28   0
  -2  21   2  115.67    5.23   0
   2  21  -2  112.92    5.78   0
  -1  21   2  281.50    6.85   0
   1  21  -2  283.48    6.19   0
   0  21   2   25.83    4.67   0
   0  21  -2   27.58    4.73   0
  -1  21  -2  230.70    5.79   0
   1  21   2  217.50    7.03   0
   2  21   2  173.89    6.43   0
  -2  21  -2  155.92    5.53   0
  -3  21  -2  493.73    6.87   0
   3  21   2  520.99    9.96   0
  -4  21  -2  229.55    5.66   0
   4  21   2  230.33    8.52   0
  -5  21  -2  121.06    5.11   0
   5  21   2  132.46    9.30   0
   5  21   2  119.61   10.19   0
  -6  21  -2  163.19    5.23   0
  -7  21  -2  176.31    4.31   0
  -8  21  -2  177.52    5.26   0
  -9  21  -2  192.32    4.44   0
 -10  21  -2   83.77    4.86   0
 -11  21  -2   88.91    5.10   0
 -12  21  -2   47.43    4.89   0
 -13  21  -2   98.51    5.18   0
 -13  22   2   -1.99    4.65   0
 -12  22   2   40.54    5.06   0
 -11  22   2   10.93    4.58   0
 -10  22   2  149.66    4.33   0
  -9  22   2   82.46    5.00   0
   8  22  -2   62.25   10.78   0
   8  22  -2   60.63    9.76   0
  -8  22   2   60.65    4.80   0
   7  22  -2   16.24    7.55   0
   7  22  -2   16.62    8.37   0
  -7  22   2   14.32    4.40   0
  -6  22   2    5.41    3.35   0
   6  22  -2    3.93    6.70   0
   6  22  -2    3.49    6.86   0
  -5  22   2   63.24    5.38   0
   5  22  -2   78.61    6.41   0
   5  22  -2   70.08    7.30   0
   4  22  -2   19.35    5.76   0
  -4  22   2   16.92    4.66   0
  -3  22   2   82.95    5.03   0
   3  22  -2   78.14    6.64   0
   2  22  -2   49.50    5.35   0
  -2  22   2   39.25    5.70   0
  -1  22   2   33.70    5.83   0
   1  22  -2   37.10    5.66   0
   0  22  -2   60.81    4.77   0
   0  22   2   62.93    4.81   0
   1  22   2   52.91    6.14   0
  -1  22  -2   49.61    4.85   0
   2  22   2   48.45    5.22   0
  -2  22  -2   52.44    5.61   0
  -3  22  -2   66.68    4.95   0
   3  22   2   67.45    6.49   0
   4  22   2   16.67    5.96   0
  -4  22  -2   13.99    4.69   0
   5  22   2   51.29    8.29   0
  -5  22  -2   52.57    4.86   0
   5  22   2   47.31    9.24   0
  -6  22  -2    4.12    4.42   0
  -7  22  -2   17.55    4.60   0
  -8  22  -2   63.25    4.88   0
  -9  22  -2   94.60    5.08   0
 -10  22  -2  126.19    5.20   0
 -11  22  -2   -4.54    4.82   0
 -12  22  -2   42.43    4.94   0
 -13  22  -2    7.89    4.58   0
 -12  23   2   44.26    5.01   0
 -11  23   2    0.62    4.58   0
 -10  23   2   80.82    5.19   0
  -9  23   2  197.54    5.68   0
   8  23  -2   77.43   11.03   0
  -8  23   2   71.72    4.80   0
   8  23  -2   80.75   11.94   0
   7  23  -2  484.89   12.53   0
   7  23  -2  502.28   13.01   0
  -7  23   2  475.65    6.89   0
   6  23  -2    4.79    5.62   0
  -6  23   2    0.10    4.58   0
   6  23  -2   11.66    7.91   0
   5  23  -2  269.23    8.12   0
   5  23  -2  267.06    8.72   0
  -5  23   2  254.00    6.16   0
  -4  23   2    6.68    5.03   0
   4  23  -2    3.36    4.62   0
   3  23  -2  173.94    6.85   0
  -3  23   2  181.87    6.26   0
   2  23  -2  260.00    6.44   0
  -2  23   2  257.47    6.11   0
   1  23  -2  191.90    5.81   0
  -1  23   2  187.83    6.51   0
   0  23  -2  978.58    8.88   0
   0  23   2  967.05    9.13   0
  -1  23  -2  241.01    6.06   0
   1  23   2  244.78    6.44   0
  -2  23  -2  180.01    5.45   0
   2  23   2  190.05    6.98   0
  -3  23  -2  237.31    5.88   0
   3  23   2  229.63    7.49   0
  -4  23  -2   -5.84    4.79   0
   4  23   2    4.96    5.86   0
   5  23   2  380.96   11.40   0
  -5  23  -2  395.70    6.69   0
   5  23   2  392.88   11.30   0
  -6  23  -2   11.96    4.56   0
  -7  23  -2  479.89    6.64   0
  -8  23  -2   82.37    4.95   0
  -9  23  -2  165.87    5.20   0
 -10  23  -2   61.08    5.14   0
 -11  23  -2   10.65    4.69   0
 -12  23  -2   46.79    3.68   0
 -11  24   2    1.77    3.26   0
 -10  24   2   13.55    4.61   0
  -9  24   2   11.85    4.50   0
  -8  24   2   72.19    5.20   0
   8  24  -2   75.30   13.79   0
   8  24  -2   77.53   13.46   0
   7  24  -2   41.60    7.98   0
   7  24  -2   42.39    8.78   0
  -7  24   2   30.37    3.50   0
   6  24  -2  204.35    7.91   0
  -6  24   2  198.02    5.78   0
   6  24  -2  222.29    9.54   0
  -5  24   2    2.18    4.78   0
   5  24  -2    3.87    5.56   0
   5  24  -2    4.93    6.68   0
  -4  24   2   99.47    5.36   0
   4  24  -2  114.60    6.78   0
  -3  24   2   16.19    4.60   0
   3  24  -2    9.53    4.69   0
   2  24  -2   54.40    5.23   0
  -2  24   2   54.06    5.09   0
   1  24  -2   58.20    5.16   0
  -1  24   2   46.90    4.87   0
   0  24   2  180.30    5.82   0
   0  24  -2  181.90    5.73   0
  -1  24  -2   33.32    5.04   0
   1  24   2   36.56    4.95   0
   2  24   2   57.63    6.30   0
  -2  24  -2   66.02    4.92   0
   3  24   2    8.84    5.95   0
  -3  24  -2   11.68    4.79   0
   4  24   2  149.01    8.05   0
  -4  24  -2  149.35    5.23   0
  -5  24  -2    4.72    4.58   0
   5  24   2    8.99    8.52   0
   5  24   2    8.63    6.90   0
  -6  24  -2  177.50    4.55   0
  -7  24  -2   44.66    5.02   0
  -8  24  -2   53.54    4.81   0
  -9  24  -2    6.52    3.19   0
 -10  24  -2   13.32    4.46   0
 -11  24  -2   -0.94    4.71   0
 -11  25   2   65.32    5.14   0
 -10  25   2   18.11    4.67   0
  -9  25   2  172.72    5.54   0
  -8  25   2   75.92    4.99   0
   7  25  -2  122.45    9.72   0
   7  25  -2  120.50    8.93   0
  -7  25   2  108.62    5.32   0
   6  25  -2  163.40    9.07   0
   6  25  -2  154.74    7.66   0
  -6  25   2  137.89    5.32   0
   5  25  -2   36.86    7.20   0
   5  25  -2   43.66    6.84   0
  -5  25   2   42.48    4.89   0
   4  25  -2  240.48    8.29   0
   4  25  -2  249.62    7.74   0
  -4  25   2  222.01    5.02   0
   3  25  -2  190.90    6.24   0
  -3  25   2  189.29    5.63   0
  -2  25   2  100.68    5.19   0
   2  25  -2   99.90    5.99   0
  -1  25   2  443.58    7.77   0
   1  25  -2  454.82    7.12   0
   0  25  -2    7.21    4.61   0
   0  25   2    5.48    4.40   0
  -1  25  -2  406.66    6.80   0
   1  25   2  454.71    7.55   0
   2  25   2   80.04    6.52   0
  -2  25  -2   86.76    5.81   0
  -3  25  -2  191.18    5.61   0
   3  25   2  208.27    7.57   0
   4  25   2  209.58    7.70   0
  -4  25  -2  197.38    6.01   0
  -5  25  -2   59.44    5.14   0
   5  25   2   62.13    8.42   0
   5  25   2   53.36    8.44   0
  -6  25  -2  148.94    4.43   0
  -7  25  -2  136.58    5.75   0
  -8  25  -2   80.41    4.82   0
  -9  25  -2  139.60    5.59   0
 -10  25  -2    8.96    4.74   0
 -11  25  -2   45.94    5.07   0
 -10  26   2   45.34    3.70   0
  -9  26   2    3.02    3.50   0
  -8  26   2   55.27    4.92   0
   7  26  -2   22.13    7.82   0
  -7  26   2   15.01    4.72   0
   7  26  -2   23.00    8.59   0
  -6  26   2   -0.09    4.54   0
   6  26  -2    5.02    5.80   0
   6  26  -2    2.87    6.63   0
  -5  26   2    0.77    4.49   0
   5  26  -2    3.56    6.88   0
   5  26  -2    0.57    5.85   0
   4  26  -2   44.15    6.16   0
  -4  26   2   38.76    4.93   0
   4  26  -2   40.79    5.55   0
   3  26  -2   34.35    5.11   0
  -3  26   2   28.90    4.83   0
   2  26  -2  181.69    7.13   0
  -2  26   2  187.62    5.84   0
   1  26  -2   93.97    6.20   0
  -1  26   2   84.61    6.17   0
   0  26  -2  107.28    5.21   0
   0  26   2  122.86    5.54   0
   1  26   2   99.96    6.47   0
  -1  26  -2  118.72    5.43   0
  -2  26  -2  162.65    5.50   0
   2  26   2  180.18    6.17   0
   3  26   2   25.90    5.98   0
  -3  26  -2   14.58    4.70   0
   4  26   2   38.33    6.94   0
  -4  26  -2   34.04    4.90   0
   5  26   2    1.56    7.59   0
   5  26   2    2.55    6.83   0
  -5  26  -2    1.61    4.45   0
  -6  26  -2    6.02    4.69   0
  -7  26  -2   17.43    4.54   0
  -8  26  -2   52.99    4.99   0
  -9  26  -2    1.09    4.53   0
 -10  26  -2   59.39    3.77   0
  -9  27   2  132.90    5.48   0
  -8  27   2   30.65    4.91   0
   7  27  -2   41.16    9.98   0
  -7  27   2   34.99    4.95   0
   7  27  -2   39.06    9.18   0
   6  27  -2   41.64    7.82   0
  -6  27   2   45.00    4.96   0
   6  27  -2   47.33    8.04   0
  -5  27   2   74.02    5.27   0
   5  27  -2   84.97    8.72   0
   5  27  -2   87.05    6.89   0
  -4  27   2   19.25    4.74   0
   4  27  -2   21.12    6.92   0
   4  27  -2   21.93    5.94   0
  -3  27   2   49.70    4.89   0
   3  27  -2   51.91    5.19   0
  -2  27   2   15.34    4.70   0
   2  27  -2   15.94    5.77   0
  -1  27   2  170.36    7.04   0
   1  27  -2  191.02    6.27   0
   0  27   2  165.04    7.08   0
   0  27  -2  165.55    6.02   0
  -1  27  -2  173.44    5.77   0
   1  27   2  166.48    7.16   0
   2  27   2   21.79    5.98   0
  -2  27  -2   22.48    4.46   0
   3  27   2   40.59    6.26   0
  -3  27  -2   38.99    4.78   0
  -4  27  -2   15.75    4.74   0
   4  27   2   18.78    5.94   0
   5  27   2   73.93    8.53   0
   5  27   2   64.23    9.25   0
  -5  27  -2   67.62    4.99   0
  -6  27  -2   25.09    3.81   0
  -7  27  -2   43.85    3.62   0
  -8  27  -2   26.60    4.73   0
  -9  27  -2  153.79    5.67   0
  -7  28   2   10.02    4.70   0
   7  28  -2   13.88   10.20   0
   7  28  -2   14.21    8.68   0
  -6  28   2    0.16    4.70   0
   6  28  -2    2.86    7.89   0
   6  28  -2   -0.12    5.94   0
   5  28  -2    8.65    6.89   0
  -5  28   2    6.55    4.67   0
   5  28  -2    3.58    6.80   0
   4  28  -2   56.06    7.32   0
   4  28  -2   43.43    6.37   0
  -4  28   2   50.30    4.86   0
  -3  28   2    8.73    4.51   0
   3  28  -2    4.84    4.86   0
  -2  28   2   75.34    5.20   0
   2  28  -2   61.68    6.35   0
  -1  28   2    4.44    4.67   0
   1  28  -2   11.80    4.68   0
   0  28   2   17.59    5.79   0
   0  28  -2   25.69    4.64   0
  -1  28  -2    1.21    4.60   0
   1  28   2    5.84    4.56   0
  -2  28  -2   60.57    6.09   0
   2  28   2   67.56    5.31   0
  -3  28  -2   10.19    4.68   0
   3  28   2   12.24    6.08   0
  -4  28  -2   62.16    4.94   0
   4  28   2   68.90    7.48   0
   5  28   2    5.69    7.71   0
  -5  28  -2    4.05    4.64   0
   5  28   2    6.58    8.64   0
  -6  28  -2    1.60    3.11   0
  -7  28  -2   10.59    3.65   0
  -6  29   2    4.44    4.48   0
   6  29  -2    2.48    7.71   0
   6  29  -2   -0.32    7.79   0
   5  29  -2   83.12    7.82   0
  -5  29   2  103.39    5.57   0
   5  29  -2  103.95    7.37   0
   4  29  -2   10.03    5.82   0
  -4  29   2    2.26    4.73   0
   4  29  -2    1.66    6.93   0
   3  29  -2   14.10    6.16   0
  -3  29   2   15.25    4.66   0
  -2  29   2   37.81    5.97   0
   2  29  -2   41.77    5.15   0
  -1  29   2   40.65    4.75   0
   1  29  -2   47.40    5.07   0
   0  29   2   26.05    5.03   0
   0  29  -2   25.99    5.77   0
  -1  29  -2   33.39    4.94   0
   1  29   2   43.21    6.04   0
   2  29   2   45.60    6.33   0
  -2  29  -2   56.14    4.94   0
   3  29   2   19.25    6.06   0
  -3  29  -2   12.31    4.63   0
  -4  29  -2    8.60    4.73   0
   4  29   2    6.10    6.92   0
   5  29   2  103.77   10.34   0
  -5  29  -2   87.08    5.46   0
   5  29   2  120.41   10.42   0
  -6  29  -2    7.09    4.69   0
   4  30  -2   35.66    7.08   0
  -4  30   2   28.42    5.11   0
   4  30  -2   29.07    6.20   0
  -3  30   2    2.79    4.76   0
   3  30  -2    5.08    5.94   0
  -2  30   2   21.54    4.79   0
   2  30  -2   28.24    4.98   0
   1  30  -2    8.71    5.64   0
  -1  30   2    5.59    4.62   0
   0  30   2   65.79    5.33   0
   0  30  -2   55.57    5.27   0
  -1  30  -2   -3.33    4.63   0
   1  30   2    3.76    5.68   0
  -2  30  -2   31.75    5.02   0
   2  30   2   43.86    6.18   0
   3  30   2    3.51    6.20   0
  -3  30  -2    5.66    4.54   0
  -4  30  -2   26.05    4.67   0
   4  30   2   29.31    7.34   0
   4  30   2   14.06    7.02   0
 -18   0   3   -0.43    4.62   0
 -17   0   3    0.68    4.79   0
 -16   0   3   -4.52    4.78   0
 -15   0   3    1.76    4.53   0
  14   0  -3    3.32    4.52   0
 -14   0   3   -0.27    4.77   0
  13   0  -3    3.34    4.92   0
 -13   0   3    4.65    5.20   0
 -12   0   3    2.76    4.69   0
  12   0  -3    5.25    4.69   0
  11   0  -3    0.99    4.44   0
 -11   0   3   -0.40    4.57   0
  10   0  -3   -1.13    4.68   0
 -10   0   3   -0.84    4.85   0
  -9   0   3    0.35    3.49   0
   9   0  -3   -1.46    4.92   0
  -8   0   3    4.17    5.26   0
   8   0  -3    2.87    5.07   0
  -7   0   3    4.41    5.45   0
   7   0  -3    3.78    5.46   0
  -6   0   3    0.52    5.89   0
   6   0  -3    3.74    5.67   0
  -5   0   3   -0.05    6.64   0
   5   0  -3    1.72    4.41   0
  -4   0   3    1.57    7.45   0
   4   0  -3    0.45    7.13   0
   3   0  -3    3.06    8.59   0
  -3   0   3    3.54    9.11   0
   2   0  -3    4.52    6.52   0
  -2   0   3    4.97    9.50   0
  -1   0   3   98.25   10.98   0
   1   0  -3    1.91    7.11   0
   0   0  -3  157.74   13.97   0
   0   0   3  118.66   13.92   0
  -6   0  -3    1.51    6.92   0
  -7   0  -3    3.28    6.38   0
  -8   0  -3    1.75    4.87   0
  -9   0  -3   -1.32    4.60   0
 -10   0  -3   -2.12    5.07   0
 -11   0  -3    3.97    4.87   0
 -12   0  -3    0.01    4.71   0
 -13   0  -3    5.84    5.83   0
 -14   0  -3    1.27    4.71   0
 -15   0  -3   -3.94    4.82   0
 -16   0  -3   -2.77    4.80   0
 -17   0  -3   -0.36    4.66   0
 -18   0  -3   -7.12    4.84   0
 -18  -1   3   14.38    5.05   0
 -18   1   3   14.50    5.07   0
 -17  -1   3    3.92    4.66   0
 -17   1   3    6.06    4.70   0
 -16  -1   3   35.13    4.98   0
 -16   1   3   40.17    4.77   0
 -15   1   3   13.37    4.62   0
 -15  -1   3   -0.66    4.57   0
  14   1  -3  915.46    8.36   0
 -14  -1   3  889.23    8.26   0
  14  -1  -3  885.94    8.07   0
 -14   1   3  879.65    8.23   0
  13  -1  -3   93.45    5.35   0
  13   1  -3   95.95    5.21   0
 -13   1   3   88.77    5.51   0
 -13  -1   3   98.83    5.46   0
 -12   1   3   -0.22    4.73   0
  12  -1  -3    6.32    4.49   0
  12   1  -3    6.20    4.69   0
 -12  -1   3    0.23    5.32   0
  11   1  -3   62.66    5.16   0
 -11  -1   3   66.46    5.04   0
 -11   1   3   54.85    3.72   0
  11  -1  -3   60.10    5.04   0
 -10   1   3 1255.10    9.22   0
 -10  -1   3 1265.69    9.85   0
  10   1  -3 1256.43    9.49   0
  10  -1  -3 1281.80    9.22   0
   9  -1  -3  111.43    5.39   0
  -9   1   3  107.57    5.42   0
   9   1  -3  109.82    5.37   0
  -9  -1   3  105.10    5.54   0
   8   1  -3   88.06    5.40   0
   8  -1  -3   80.61    5.54   0
  -8   1   3   88.77    5.51   0
  -8  -1   3   87.45    5.85   0
   7  -1  -3  207.06    6.62   0
  -7  -1   3  206.25    6.67   0
   7   1  -3  199.62    6.49   0
  -7   1   3  208.35    6.70   0
   6   1  -3  764.35    9.38   0
  -6   1   3  759.76    9.22   0
  -6  -1   3  766.01    9.58   0
   6  -1  -3  756.24    9.03   0
  -5   1   3   37.17    6.59   0
   5   1  -3   33.56    6.42   0
   5  -1  -3   34.94    6.36   0
  -5  -1   3   36.00    6.75   0
   4   1  -3 1632.34   14.49   0
  -4  -1   3 1597.00   14.65   0
  -4   1   3 1630.82   12.77   0
   4  -1  -3 1600.18   13.62   0
   3   1  -3 1333.25   15.07   0
  -3  -1   3 1322.69   15.37   0
   3  -1  -3 1297.80   14.27   0
  -3   1   3 1336.55   14.68   0
   1  -1  -3 2210.24   21.10   0
  -1  -1   3 2228.72   23.78   0
   1   1  -3 2225.91   23.50   0
  -1   1   3 2148.92   20.19   0
   0  -1  -3  228.69   10.90   0
   0   1  -3  215.18   12.67   0
   0   1   3  223.92   13.97   0
  -1  -1  -3 2213.99   27.03   0
  -6  -1  -3  903.62   11.17   0
  -6   1  -3  897.71    9.94   0
  -7   1  -3  176.66    6.48   0
  -7  -1  -3  174.86    6.15   0
  -8  -1  -3   63.33    5.41   0
  -8   1  -3   58.28    5.22   0
  -9   1  -3   78.98    5.35   0
  -9  -1  -3   77.28    6.48   0
 -10   1  -3 1265.89    9.71   0
 -10  -1  -3 1281.70   10.10   0
 -11   1  -3   57.90    4.98   0
 -11  -1  -3   63.35    5.22   0
 -12   1  -3    7.57    4.77   0
 -12  -1  -3    7.32    4.66   0
 -13   1  -3  107.32    5.58   0
 -13  -1  -3  115.36    6.11   0
 -14   1  -3  792.63    8.12   0
 -14  -1  -3  821.87    8.17   0
 -15   1  -3    1.83    4.72   0
 -15  -1  -3   -2.57    5.04   0
 -16   1  -3   35.09    4.90   0
 -16  -1  -3   38.75    4.92   0
 -17   1  -3   -0.32    4.55   0
 -17  -1  -3    1.58    5.54   0
 -18   1  -3   16.06    4.92   0
 -18  -1  -3   15.12    4.65   0
 -18   2   3    5.92    4.74   0
 -18  -2   3   10.28    4.71   0
 -17   2   3    4.71    4.70   0
 -17  -2   3   -0.16    4.85   0
 -16  -2   3    1.40    4.95   0
 -16   2   3    8.64    4.69   0
 -15   2   3   19.80    5.10   0
 -15  -2   3   22.51    4.94   0
  14   2  -3  209.15    5.85   0
 -14  -2   3  220.84    7.00   0
 -14   2   3  206.64    5.80   0
 -13   2   3   61.40    5.10   0
  13   2  -3   59.47    5.00   0
 -13  -2   3   54.65    6.38   0
  13  -2  -3   54.83    4.81   0
  12   2  -3   39.01    4.92   0
  12  -2  -3   49.13    4.92   0
 -12  -2   3   47.19    5.03   0
 -12   2   3   38.56    5.09   0
 -11  -2   3   27.58    5.21   0
 -11   2   3   19.69    5.19   0
  11  -2  -3   27.22    4.52   0
  11   2  -3   24.78    4.97   0
  10   2  -3   67.64    5.08   0
 -10  -2   3   60.52    5.44   0
  10  -2  -3   64.78    5.34   0
 -10   2   3   68.43    5.13   0
  -9   2   3   38.27    5.15   0
   9   2  -3   41.97    5.12   0
   9  -2  -3   40.76    4.88   0
  -9  -2   3   40.82    5.41   0
  -8  -2   3   73.00    5.60   0
   8   2  -3   69.14    5.30   0
   8  -2  -3   67.57    5.17   0
  -8   2   3   64.66    5.37   0
   7  -2  -3  133.96    5.97   0
  -7   2   3  133.56    4.75   0
   7   2  -3  132.44    6.26   0
  -7  -2   3  130.18    7.72   0
   6  -2  -3  120.52    6.18   0
  -6   2   3  121.42    4.86   0
  -6  -2   3  117.32    6.74   0
   6   2  -3  116.12    6.47   0
  -5  -2   3   38.40    6.80   0
   5  -2  -3   44.15    4.69   0
  -5   2   3   46.13    6.62   0
   5   2  -3   42.47    6.45   0
  -4   2   3   79.99    8.00   0
   4  -2  -3   80.57    5.82   0
  -4  -2   3   82.42    8.12   0
   4   2  -3   76.05    7.79   0
  -3  -2   3   55.02    9.31   0
   3  -2  -3   55.25    6.73   0
  -3   2   3   56.79    6.83   0
   3   2  -3   55.88    9.03   0
  -2   2   3   39.78    8.96   0
  -2  -2   3   39.58   10.72   0
   2  -2  -3   41.61    8.63   0
   2   2  -3   40.39   10.11   0
  -1  -2   3  127.60   12.85   0
   1   2  -3  132.33   12.75   0
   1  -2  -3  131.96   10.51   0
  -1   2   3  139.00   10.91   0
   0  -2  -3   54.35   11.12   0
   0   2   3   54.51   11.63   0
   1   2   3  165.96   13.81   0
  -1  -2  -3  175.36   16.60   0
  -5  -2  -3   36.38    7.42   0
  -6  -2  -3   82.16    7.28   0
  -6   2  -3  100.08    6.20   0
  -7  -2  -3  175.27    7.35   0
  -7   2  -3  169.25    6.40   0
  -8  -2  -3   74.89    6.45   0
  -8   2  -3   85.60    5.56   0
  -9   2  -3   53.13    4.99   0
  -9  -2  -3   56.25    5.42   0
 -10   2  -3   55.52    3.89   0
 -10  -2  -3   54.59    6.45   0
 -11  -2  -3   18.67    6.16   0
 -11   2  -3   24.22    4.87   0
 -12  -2  -3   34.43    4.94   0
 -12   2  -3   29.85    4.98   0
 -13   2  -3   51.92    5.18   0
 -13  -2  -3   51.22    4.96   0
 -14   2  -3  175.13    5.74   0
 -14  -2  -3  178.62    5.74   0
 -15   2  -3   38.07    4.70   0
 -15  -2  -3   34.10    5.05   0
 -16   2  -3    2.06    4.80   0
 -16  -2  -3    5.04    4.86   0
 -17   2  -3   -2.96    4.62   0
 -17  -2  -3    0.43    4.80   0
 -18  -2  -3    2.78    4.79   0
 -18   2  -3    1.64    4.55   0
 -18  -3   3    9.26    4.74   0
 -18   3   3    5.03    4.76   0
 -17   3   3    8.50    4.72   0
 -17  -3   3    8.62    5.86   0
 -16  -3   3   11.10    4.86   0
 -16   3   3    7.09    4.73   0
 -15  -3   3   23.50    4.83   0
 -15   3   3    8.71    4.79   0
 -14  -3   3  331.38    6.58   0
  14   3  -3  321.44    6.24   0
 -14   3   3  323.00    6.41   0
  13  -3  -3   41.92    4.70   0
 -13  -3   3   46.27    5.47   0
  13   3  -3   40.41    4.80   0
 -13   3   3   43.03    5.03   0
  12   3  -3  306.25    6.30   0
 -12   3   3  297.35    6.08   0
  12  -3  -3  308.36    5.78   0
 -12  -3   3  302.38    6.39   0
 -11  -3   3   46.00    5.34   0
 -11   3   3   43.01    5.07   0
  11   3  -3   41.61    5.06   0
  11  -3  -3   39.43    3.76   0
  10  -3  -3   31.69    5.13   0
  10   3  -3   34.38    5.02   0
 -10  -3   3   70.49    5.99   0
 -10   3   3   38.28    5.13   0
  -9  -3   3  163.19    6.24   0
  -9   3   3  152.95    4.39   0
   9   3  -3  152.93    6.88   0
   9  -3  -3  158.81    5.39   0
   8  -3  -3  280.14    6.18   0
  -8  -3   3  271.19    6.78   0
  -8   3   3  270.27    6.25   0
   8   3  -3  270.36    6.62   0
  -7   3   3   35.00    5.67   0
  -7  -3   3   32.25    5.77   0
   7  -3  -3   32.03    5.57   0
   7   3  -3   30.43    5.31   0
   6  -3  -3   83.56    4.49   0
  -6   3   3  104.36    6.05   0
  -6  -3   3   87.99    6.70   0
   6   3  -3   90.19    6.46   0
   5   3  -3 5101.24   22.80   0
  -5   3   3 5132.63   19.44   0
  -5  -3   3 5049.79   23.16   0
   5  -3  -3 5192.29   19.48   0
   4   3  -3 2163.95   16.80   0
  -4  -3   3 2137.54   17.57   0
   4  -3  -3 2174.33   13.64   0
  -4   3   3 2161.42   13.86   0
  -3  -3   3 1572.40   18.79   0
   3   3  -3 1581.38   16.82   0
  -3   3   3 1494.62   14.27   0
   3  -3  -3 1604.11   14.77   0
   2  -3  -3  241.34    9.84   0
  -2  -3   3  234.77   12.15   0
   2   3  -3  252.70   11.81   0
  -2   3   3  248.50    9.97   0
   1  -3  -3 3683.76   23.17   0
   1   3  -3 3527.76   26.52   0
  -1   3   3 3638.21   24.11   0
   0  -3  -3  104.29   10.41   0
   0   3   3  108.23   10.81   0
   1   3   3 3514.65   34.25   0
  -1  -3  -3 3536.01   33.78   0
  -2  -3  -3  204.60   16.40   0
  -6  -3  -3  129.11    6.46   0
  -6   3  -3  133.45    6.28   0
  -7  -3  -3   47.93    5.41   0
  -7   3  -3   41.63    5.49   0
  -8   3  -3  212.59    6.23   0
  -8  -3  -3  219.38    6.50   0
  -9   3  -3  189.82    5.65   0
  -9  -3  -3  200.08    7.33   0
 -10   3  -3   38.13    4.76   0
 -10  -3  -3   40.45    6.26   0
 -11  -3  -3   59.36    5.36   0
 -11   3  -3   61.74    4.91   0
 -12   3  -3  271.28    5.99   0
 -12  -3  -3  266.92    6.57   0
 -13   3  -3   33.84    5.03   0
 -13  -3  -3   34.01    6.53   0
 -14   3  -3  389.02    6.40   0
 -14  -3  -3  384.66    6.68   0
 -15   3  -3   10.16    4.53   0
 -15  -3  -3   13.92    5.99   0
 -16  -3  -3    1.32    4.76   0
 -16   3  -3   -0.27    4.64   0
 -17   3  -3    6.20    4.62   0
 -17  -3  -3    5.41    4.97   0
 -18  -3  -3    5.14    5.88   0
 -18   3  -3   12.62    4.59   0
 -18   4   3    9.97    3.60   0
 -18  -4   3   16.12    5.99   0
 -17  -4   3   12.68    4.91   0
 -17   4   3   12.54    4.81   0
 -16  -4   3   10.43    4.96   0
 -16   4   3   13.91    4.56   0
 -15  -4   3   85.23    5.43   0
 -15   4   3   82.05    5.22   0
 -14  -4   3   14.64    4.91   0
  14   4  -3   14.40    4.57   0
 -14   4   3   15.31    4.64   0
 -13  -4   3   66.83    5.21   0
  13   4  -3   60.29    5.09   0
 -13   4   3   66.12    4.97   0
 -12   4   3   52.23    4.98   0
 -12  -4   3   51.81    5.44   0
  12  -4  -3   53.05    4.89   0
  12   4  -3   47.34    6.00   0
  11   4  -3  197.48    5.89   0
  11  -4  -3  195.71    5.74   0
 -11  -4   3  204.10    6.25   0
 -11   4   3  203.71    5.96   0
  10  -4  -3  167.65    5.64   0
  10   4  -3  165.78    5.81   0
 -10   4   3  163.85    5.75   0
 -10  -4   3  151.70    6.22   0
   9   4  -3   49.60    5.10   0
  -9   4   3   57.76    5.12   0
  -9  -4   3   49.97    5.57   0
   9  -4  -3   46.26    3.87   0
   8  -4  -3  100.74    4.18   0
  -8   4   3   98.34    5.52   0
  -8  -4   3   95.54    7.00   0
   8   4  -3   99.80    5.50   0
   7   4  -3  164.10    6.29   0
  -7  -4   3  165.47    6.38   0
   7  -4  -3  158.58    6.17   0
  -7   4   3  170.53    6.14   0
  -6  -4   3   34.56    6.39   0
  -6   4   3   32.58    4.13   0
   6  -4  -3   34.56    5.53   0
   6   4  -3   35.55    5.91   0
  -5   4   3   34.35    6.40   0
   5   4  -3   32.32    6.24   0
   5  -4  -3   34.74    6.42   0
  -5  -4   3   35.05    6.66   0
  -4   4   3  944.85    9.58   0
   4  -4  -3  959.25   10.70   0
   4   4  -3  944.12   12.45   0
  -4  -4   3  949.59   13.21   0
   3   4  -3   54.76    9.25   0
   3  -4  -3   70.48    8.50   0
  -3  -4   3   62.77   10.44   0
  -3   4   3   61.62    8.40   0
   2   4  -3   37.11   11.09   0
  -2   4   3   38.55    6.44   0
   2  -4  -3   36.29    8.54   0
  -2  -4   3   46.06   13.10   0
   1  -4  -3   23.48    8.33   0
  -1   4   3   20.29    8.54   0
   0  -4  -3   23.40    8.90   0
   0   4   3   18.56    9.03   0
  -1  -4  -3   21.94   11.29   0
   1   4   3   20.05    9.73   0
  -2  -4  -3   33.43   14.56   0
   2   4   3   29.93   16.06   0
  -5  -4  -3   33.72    8.06   0
  -6  -4  -3   48.81    6.92   0
  -6   4  -3   52.82    5.73   0
  -7  -4  -3  185.77    7.69   0
  -7   4  -3  186.30    6.22   0
  -8  -4  -3   78.44    6.76   0
  -8   4  -3   72.02    5.47   0
  -9  -4  -3   60.41    6.56   0
  -9   4  -3   59.91    5.15   0
 -10  -4  -3  117.29    5.84   0
 -10   4  -3  116.98    5.31   0
 -11  -4  -3  223.46    7.31   0
 -11   4  -3  216.91    5.69   0
 -12  -4  -3   45.01    5.26   0
 -12   4  -3   46.89    4.93   0
 -13  -4  -3   81.84    6.39   0
 -13   4  -3   78.03    5.15   0
 -14  -4  -3   17.22    4.88   0
 -14   4  -3   14.89    4.63   0
 -15  -4  -3   99.00    5.80   0
 -15   4  -3  103.31    5.01   0
 -16  -4  -3    5.17    5.90   0
 -16   4  -3    7.54    4.68   0
 -17   4  -3   13.78    4.66   0
 -17  -4  -3   10.93    5.01   0
 -18  -4  -3    9.39    4.82   0
 -18   4  -3    9.00    4.87   0
 -18   5   3    9.57    4.88   0
 -18  -5   3    6.31    5.21   0
 -17   5   3   15.30    4.83   0
 -17  -5   3   10.88    5.25   0
 -16  -5   3   10.03    5.24   0
 -16   5   3   12.74    4.67   0
 -15  -5   3   76.27    5.12   0
 -15   5   3   76.26    5.05   0
 -14   5   3   -0.59    4.58   0
 -14  -5   3    4.52    4.90   0
  14   5  -3    0.57    5.61   0
  13   5  -3  329.94    6.52   0
 -13  -5   3  322.30    7.01   0
 -13   5   3  329.83    6.08   0
  12   5  -3 1494.77   10.71   0
 -12  -5   3 1438.75   11.00   0
 -12   5   3 1486.45    9.38   0
  12  -5  -3 1464.16    9.14   0
  11   5  -3   61.37    5.20   0
 -11   5   3   64.02    3.91   0
 -11  -5   3   54.71    5.61   0
  11  -5  -3   59.32    5.13   0
  10   5  -3   59.40    5.40   0
  10  -5  -3   56.08    5.17   0
 -10  -5   3   55.27    6.97   0
 -10   5   3   61.34    5.33   0
  -9   5   3  407.43    6.69   0
  -9  -5   3  370.61    7.48   0
   9  -5  -3  417.34    6.57   0
   9   5  -3  412.83    7.24   0
  -8   5   3   24.96    5.24   0
   8  -5  -3   24.00    5.08   0
   8   5  -3   23.62    5.17   0
  -8  -5   3   20.04    5.60   0
   7   5  -3  436.89    8.60   0
   7  -5  -3  444.36    6.95   0
  -7   5   3  432.07    7.07   0
  -7  -5   3  426.55    9.13   0
  -6   5   3 1216.94    9.15   0
  -6  -5   3 1208.91   12.24   0
   6  -5  -3 1241.97    9.83   0
   6   5  -3 1238.34   11.91   0
  -5  -5   3    6.14    6.55   0
  -5   5   3    7.44    6.07   0
   5   5  -3    1.74    5.91   0
   5  -5  -3    5.71    4.16   0
  -4   5   3   88.76    7.13   0
   4   5  -3   89.43    7.31   0
   4  -5  -3   87.10    5.22   0
  -4  -5   3   92.06    9.79   0
   3   5  -3  709.63   12.83   0
  -3  -5   3  720.93   13.52   0
   3  -5  -3  743.58   10.24   0
  -3   5   3  713.35    9.20   0
  -1   5   3 4135.79   23.26   0
   1  -5  -3 4343.45   22.77   0
   0   5   3   32.53    8.64   0
   0  -5  -3   34.30   10.16   0
  -4  -5  -3  127.96   12.50   0
  -5  -5  -3    3.99    8.89   0
  -6   5  -3 1253.58    9.99   0
  -6  -5  -3 1274.22   16.61   0
  -7   5  -3  298.68    6.51   0
  -7  -5  -3  311.64    9.01   0
  -8   5  -3   30.95    5.12   0
  -8  -5  -3   33.56    6.51   0
  -9  -5  -3  308.24    8.27   0
  -9   5  -3  299.59    5.22   0
 -10   5  -3   61.92    3.94   0
 -10  -5  -3   60.01    6.59   0
 -11  -5  -3   51.55    6.34   0
 -11   5  -3   51.80    4.78   0
 -12  -5  -3 1429.04   11.72   0
 -12   5  -3 1434.37    9.58   0
 -13  -5  -3  362.10    7.25   0
 -13   5  -3  366.32    6.26   0
 -14  -5  -3    5.44    5.90   0
 -14   5  -3   -6.88    4.84   0
 -15   5  -3   89.98    4.92   0
 -15  -5  -3   95.51    6.52   0
 -16  -5  -3   12.30    5.95   0
 -16   5  -3   15.09    4.74   0
 -17  -5  -3    9.36    5.02   0
 -17   5  -3    9.49    4.80   0
 -18  -5  -3    8.88    5.07   0
 -18   5  -3    6.21    4.45   0
 -18  -6   3    6.61    5.17   0
 -18   6   3    7.54    4.61   0
 -17  -6   3    5.19    5.25   0
 -17   6   3   -4.58    4.73   0
 -16  -6   3    5.80    4.89   0
 -16   6   3    7.23    4.56   0
 -15   6   3   10.08    4.77   0
 -15  -6   3    8.55    6.24   0
 -14   6   3   12.84    4.48   0
  14   6  -3   17.07    5.71   0
 -14  -6   3    9.61    5.00   0
 -13   6   3  140.01    5.23   0
  13   6  -3  140.86    5.40   0
 -13  -6   3  131.98    5.79   0
  12   6  -3   62.16    5.23   0
 -12   6   3   60.58    5.08   0
 -12  -6   3   59.99    5.95   0
 -11  -6   3  184.90    6.30   0
 -11   6   3  187.61    5.60   0
  11  -6  -3  191.61    5.40   0
  11   6  -3  179.00    5.75   0
  10  -6  -3   62.09    5.19   0
 -10   6   3   61.05    5.33   0
  10   6  -3   59.11    6.32   0
 -10  -6   3   60.11    5.89   0
   9   6  -3   68.23    6.45   0
   9  -6  -3   60.29    5.29   0
  -9  -6   3   65.55    5.80   0
  -9   6   3   68.33    5.37   0
   8   6  -3  151.74    7.07   0
  -8  -6   3  139.81    7.77   0
   8  -6  -3  145.94    5.70   0
  -8   6   3  154.26    5.79   0
   7   6  -3    6.41    6.22   0
   7  -6  -3    6.13    4.81   0
  -7  -6   3    6.62    5.69   0
  -7   6   3    5.74    5.26   0
   6  -6  -3  194.43    6.13   0
  -6   6   3  198.19    6.27   0
   6   6  -3  204.64    6.95   0
  -6  -6   3  206.26    8.86   0
  -5  -6   3   81.99    8.74   0
   5   6  -3   78.09    7.62   0
  -5   6   3   81.56    6.29   0
   5  -6  -3   76.16    6.12   0
  -4   6   3  191.85    7.24   0
   4  -6  -3  182.96    5.53   0
   4   6  -3  181.77    9.33   0
  -4  -6   3  176.81   10.05   0
   3  -6  -3  302.82    8.30   0
   3   6  -3  301.57    9.94   0
  -3   6   3  306.34    8.57   0
  -2   6   3  335.58    8.77   0
   2   6  -3  333.52   12.55   0
   2  -6  -3  339.99    8.66   0
   1  -6  -3 1123.69   13.07   0
  -1   6   3 1131.44   13.28   0
   0   6   3  159.84    8.93   0
   0  -6  -3  178.63   10.46   0
   1   6   3 1607.08   19.93   0
  -1  -6  -3 1680.09   19.97   0
  -2  -6  -3  243.48   14.38   0
   2   6   3  242.97   14.38   0
  -5  -6  -3   58.60   11.20   0
  -6   6  -3  252.60    5.47   0
  -6  -6  -3  264.44   11.09   0
  -7   6  -3    2.78    5.22   0
  -7  -6  -3    4.87    7.66   0
  -8   6  -3  117.33    5.57   0
  -8  -6  -3  121.09    8.43   0
  -9   6  -3   63.62    5.25   0
  -9  -6  -3   61.79    6.59   0
 -10   6  -3   79.71    5.27   0
 -10  -6  -3   83.14    5.61   0
 -11   6  -3  174.52    5.64   0
 -11  -6  -3  178.35    7.26   0
 -12  -6  -3   64.41    6.82   0
 -12   6  -3   57.63    4.97   0
 -13   6  -3  124.85    5.15   0
 -13  -6  -3  139.91    7.06   0
 -14  -6  -3    6.77    4.87   0
 -14   6  -3    7.04    4.50   0
 -15  -6  -3    3.06    4.87   0
 -15   6  -3   -2.63    4.84   0
 -16   6  -3   11.55    4.84   0
 -16  -6  -3    6.21    6.03   0
 -17   6  -3    7.68    4.64   0
 -17  -6  -3   -3.67    6.07   0
 -18  -6  -3    6.42    6.18   0
 -18   6  -3    4.96    5.03   0
 -18  -7   3   17.06    6.64   0
 -18   7   3   20.52    5.02   0
 -17  -7   3   14.86    6.41   0
 -17   7   3    8.98    3.36   0
 -16  -7   3   48.51    6.85   0
 -16   7   3   49.70    5.14   0
 -15   7   3   36.62    4.99   0
 -15  -7   3   42.85    5.98   0
 -14  -7   3  154.45    7.07   0
  14   7  -3  156.78    6.46   0
 -14   7   3  152.26    5.44   0
 -13   7   3  115.27    5.21   0
  13   7  -3  117.39    6.94   0
 -13  -7   3  113.06    7.16   0
 -12  -7   3  597.11    9.18   0
  12   7  -3  592.02    9.39   0
 -12   7   3  602.47    7.10   0
  11  -7  -3   57.31    4.94   0
 -11  -7   3   47.26    5.94   0
 -11   7   3   58.49    5.15   0
  11   7  -3   56.20    6.09   0
  10  -7  -3   71.12    5.13   0
 -10   7   3   77.74    5.26   0
  10   7  -3   69.62    6.34   0
 -10  -7   3   65.55    7.10   0
  -9  -7   3   77.50    7.49   0
   9  -7  -3   80.42    5.12   0
  -9   7   3   81.56    5.25   0
   9   7  -3   76.60    5.57   0
  -8   7   3 3327.03   12.65   0
  -8  -7   3 3294.48   18.34   0
   8   7  -3 3418.60   18.18   0
   8  -7  -3 3419.76   13.21   0
   7  -7  -3  279.85    6.14   0
  -7   7   3  282.24    6.26   0
  -7  -7   3  278.35    9.15   0
   7   7  -3  286.75    8.13   0
   6   7  -3  244.01    8.22   0
  -6   7   3  249.94    5.02   0
  -6  -7   3  254.40    8.14   0
   6  -7  -3  263.09    6.11   0
   5   7  -3  469.47   10.11   0
  -5  -7   3  456.42   10.09   0
   5  -7  -3  461.52    6.29   0
  -5   7   3  471.43    7.64   0
   4   7  -3  300.77    8.89   0
  -4   7   3  317.43    7.63   0
   4  -7  -3  313.11    6.01   0
  -4  -7   3  302.23   10.35   0
   3   7  -3 2126.41   19.19   0
  -3   7   3 2206.69   13.84   0
   3  -7  -3 2175.88   12.85   0
   2   7  -3 2850.13   20.29   0
   2  -7  -3 2991.50   16.67   0
  -2   7   3 2953.23   16.89   0
   1  -7  -3  489.51    9.73   0
  -1   7   3  486.98    9.59   0
   0  -7  -3    3.64    6.82   0
   0   7   3    6.28    6.52   0
  -1  -7  -3  590.29   11.79   0
   1   7   3  570.74   12.75   0
   2   7   3 2740.34   28.60   0
  -6  -7  -3  211.42   14.24   0
  -6   7  -3  198.78    6.16   0
  -7  -7  -3  213.13   11.26   0
  -7   7  -3  203.44    5.90   0
  -8  -7  -3 3128.91   23.73   0
  -8   7  -3 3038.38   12.35   0
  -9   7  -3  110.26    4.17   0
  -9  -7  -3  108.65    6.85   0
 -10  -7  -3   50.67    6.52   0
 -10   7  -3   48.25    3.87   0
 -11  -7  -3   43.35    6.65   0
 -11   7  -3   40.57    4.95   0
 -12   7  -3  625.22    6.99   0
 -12  -7  -3  638.12    9.85   0
 -13   7  -3  120.28    5.18   0
 -13  -7  -3  115.60    6.75   0
 -14  -7  -3  144.58    7.03   0
 -14   7  -3  129.90    5.39   0
 -15  -7  -3   38.37    6.50   0
 -15   7  -3   44.69    4.89   0
 -16  -7  -3   36.95    6.48   0
 -16   7  -3   44.70    5.08   0
 -17  -7  -3   13.26    6.23   0
 -17   7  -3    2.49    4.83   0
 -18   7  -3   18.13    4.76   0
 -18  -7  -3   11.12    6.36   0
 -18   8   3   24.99    4.88   0
 -18  -8   3   22.78    5.51   0
 -17  -8   3   11.52    5.31   0
 -17   8   3    6.77    4.79   0
 -16  -8   3    7.62    6.76   0
 -16   8   3   11.52    4.83   0
 -15  -8   3    9.60    5.21   0
 -15   8   3    3.00    4.64   0
 -14   8   3    6.46    4.47   0
  14   8  -3    7.92    5.73   0
 -14  -8   3   12.76    5.37   0
 -13   8   3   12.69    4.85   0
 -13  -8   3   15.92    5.39   0
  13   8  -3   16.10    5.80   0
 -12   8   3   46.27    5.14   0
  12   8  -3   50.34    5.66   0
 -12  -8   3   48.58    6.33   0
 -11  -8   3   18.03    5.93   0
  11   8  -3   14.78    6.10   0
 -11   8   3   17.85    4.77   0
 -10  -8   3   91.14    6.17   0
  10  -8  -3   93.10    5.02   0
 -10   8   3   91.81    5.23   0
  10   8  -3   86.54    6.39   0
   9   8  -3   45.85    6.31   0
   9  -8  -3   40.36    3.66   0
  -9  -8   3   40.82    6.11   0
  -9   8   3   36.81    5.19   0
  -8   8   3   10.77    3.74   0
   8  -8  -3   11.82    4.88   0
   8   8  -3    6.52    6.27   0
  -8  -8   3   13.47    7.25   0
   7  -8  -3   26.53    5.07   0
   7   8  -3   28.40    6.59   0
  -7   8   3   25.17    4.98   0
  -7  -8   3   28.16    7.59   0
   6   8  -3  189.29    7.86   0
  -6   8   3  197.60    5.83   0
   6  -8  -3  200.88    5.68   0
  -6  -8   3  190.30    8.96   0
  -5   8   3  372.01    5.79   0
  -5  -8   3  367.24   10.15   0
   5  -8  -3  360.58    6.94   0
   5   8  -3  380.64    8.92   0
  -4   8   3  244.43    6.95   0
   4   8  -3  253.20    8.40   0
   4  -8  -3  250.87    6.81   0
  -3   8   3  451.65    8.03   0
   3  -8  -3  472.43    7.93   0
   3   8  -3  403.81   10.99   0
   2  -8  -3  434.68    8.04   0
  -2   8   3  438.61    8.40   0
  -1   8   3  367.39    8.29   0
   1  -8  -3  362.71    8.22   0
   0   8   3   14.41    5.87   0
   0  -8  -3   16.21    7.40   0
   1   8   3  253.73    8.44   0
  -1  -8  -3  254.32    8.44   0
   2   8   3  457.95   13.02   0
   3   8   3  418.93   21.24   0
  -6   8  -3  166.39    5.84   0
  -7  -8  -3   35.49   12.44   0
  -7   8  -3   36.04    5.32   0
  -8  -8  -3   13.51    8.30   0
  -8   8  -3   18.58    5.12   0
  -9   8  -3   50.29    5.16   0
  -9  -8  -3   45.39    7.65   0
 -10  -8  -3  122.10    8.35   0
 -10   8  -3  124.30    5.43   0
 -11   8  -3   23.77    4.67   0
 -11  -8  -3   17.55    7.34   0
 -12   8  -3   40.99    4.92   0
 -12  -8  -3   37.19    6.63   0
 -13  -8  -3   18.10    6.13   0
 -13   8  -3   19.35    4.76   0
 -14  -8  -3    8.92    6.21   0
 -14   8  -3   13.33    4.74   0
 -15  -8  -3    8.66    6.17   0
 -15   8  -3    3.11    4.58   0
 -16   8  -3   12.74    4.71   0
 -16  -8  -3    9.90    6.08   0
 -17   8  -3    6.93    4.81   0
 -17  -8  -3   12.04    6.45   0
 -18  -8  -3   37.69    5.83   0
 -18   8  -3   30.79    5.05   0
 -18   9   3    1.38    3.44   0
 -18  -9   3   -2.60    5.50   0
 -17  -9   3   29.12    5.63   0
 -17   9   3   27.74    4.89   0
 -16  -9   3   35.17    6.59   0
 -16   9   3   39.33    4.72   0
 -15  -9   3   45.50    7.10   0
 -15   9   3   52.05    3.72   0
 -14  -9   3    6.41    6.68   0
 -14   9   3   11.44    4.56   0
  14   9  -3   12.25    5.89   0
 -13  -9   3   52.70    5.65   0
  13   9  -3   61.63    6.19   0
 -13   9   3   62.42    3.72   0
 -12  -9   3    4.01    5.93   0
 -12   9   3    3.24    4.77   0
  12   9  -3    2.94    4.90   0
 -11   9   3  149.24    4.23   0
 -11  -9   3  156.70    8.09   0
  11   9  -3  148.84    6.34   0
  10   9  -3  599.02    9.36   0
 -10   9   3  614.14    6.96   0
 -10  -9   3  593.98   10.47   0
   9   9  -3   92.55    6.84   0
  -9  -9   3   87.58    7.84   0
   9  -9  -3   87.50    5.28   0
  -9   9   3   99.21    5.45   0
   8   9  -3  203.67    6.87   0
   8  -9  -3  213.88    5.82   0
  -8   9   3  223.27    5.79   0
  -8  -9   3  207.34    9.03   0
   7  -9  -3    0.68    4.94   0
  -7  -9   3    5.25    7.02   0
   7   9  -3    3.92    6.17   0
  -7   9   3    5.57    3.65   0
  -6   9   3   36.20    5.10   0
  -6  -9   3   36.39    7.83   0
   6  -9  -3   36.14    5.05   0
   6   9  -3   35.76    7.03   0
   5  -9  -3  250.12    6.10   0
  -5   9   3  245.47    5.39   0
   5   9  -3  260.86    9.02   0
   4  -9  -3  426.56    7.22   0
   4   9  -3  399.83   10.79   0
  -4   9   3  416.37    7.35   0
   3  -9  -3  509.95    7.89   0
  -3   9   3  517.50    6.94   0
   3   9  -3  498.94   11.31   0
   2  -9  -3  335.82    7.46   0
  -2   9   3  328.94    6.43   0
   1  -9  -3  701.52    9.57   0
  -1   9   3  720.60    9.68   0
   0   9   3    5.07    6.49   0
   0  -9  -3    2.96    5.44   0
   1   9   3  931.65   12.16   0
   2   9   3  353.84   11.57   0
   3   9   3  409.31   16.39   0
  -6   9  -3   27.92    5.01   0
  -7   9  -3    1.44    5.15   0
  -8  -9  -3  156.60   15.21   0
  -8   9  -3  151.54    5.59   0
  -9  -9  -3   76.23   10.87   0
  -9   9  -3   74.05    5.49   0
 -10   9  -3  464.97    6.52   0
 -10  -9  -3  499.77   13.29   0
 -11   9  -3  212.60    4.41   0
 -11  -9  -3  209.60    9.45   0
 -12  -9  -3    3.42    7.17   0
 -12   9  -3    2.07    4.75   0
 -13  -9  -3   81.27    7.80   0
 -13   9  -3   75.95    5.08   0
 -14   9  -3   -2.53    4.50   0
 -14  -9  -3    1.10    6.15   0
 -15   9  -3   57.25    5.17   0
 -15  -9  -3   52.90    6.48   0
 -16  -9  -3   27.38    6.80   0
 -16   9  -3   38.88    4.90   0
 -17   9  -3   19.14    4.73   0
 -17  -9  -3   12.90    6.52   0
 -18   9  -3    8.26    4.62   0
 -18  -9  -3    6.23    7.55   0
 -17  10   3    0.72    4.55   0
 -17 -10   3    7.37    6.70   0
 -16  10   3   11.28    3.34   0
 -16 -10   3   12.62    6.89   0
 -15  10   3   60.50    5.09   0
 -15 -10   3   64.02    6.79   0
 -14  10   3  159.75    5.35   0
  14  10  -3  156.36    7.30   0
 -14 -10   3  140.18    8.03   0
 -13 -10   3   58.40    7.22   0
  13  10  -3   52.53    6.17   0
 -13  10   3   48.54    4.78   0
 -12  10   3   11.68    4.80   0
 -12 -10   3   11.25    5.90   0
  12  10  -3   13.20    5.99   0
 -11 -10   3   57.91    7.89   0
  11  10  -3   57.15    6.64   0
 -11  10   3   54.13    4.88   0
 -10  10   3   16.63    3.50   0
  10  10  -3   22.98    6.14   0
 -10 -10   3   21.22    7.57   0
   9  10  -3   32.53    6.18   0
  -9  10   3   28.37    4.86   0
  -9 -10   3   23.97    7.17   0
  -8 -10   3  104.03    8.07   0
   8  10  -3  108.82    7.11   0
   8 -10  -3  108.54    3.99   0
  -8  10   3  111.63    5.44   0
  -7 -10   3  349.42    9.78   0
  -7  10   3  354.22    6.52   0
   7  10  -3  365.09    8.87   0
   7 -10  -3  350.46    6.24   0
   6  10  -3   57.02    6.10   0
   6 -10  -3   53.60    5.16   0
  -6  10   3   49.84    5.27   0
   5  10  -3   52.57    8.19   0
  -5  10   3   49.43    5.31   0
   5 -10  -3   43.14    3.70   0
  -4  10   3   90.77    5.79   0
   4  10  -3   85.33    8.31   0
   4 -10  -3   83.79    5.71   0
   3  10  -3  151.38    7.48   0
   3 -10  -3  155.54    6.01   0
  -3  10   3  158.76    6.23   0
  -2  10   3  134.84    5.01   0
   2 -10  -3  141.19    6.07   0
  -1  10   3  170.22    6.57   0
   0  10   3   29.92    5.58   0
   1  10   3  140.62    7.39   0
   2  10   3  172.34    9.51   0
   3  10   3  215.93   11.55   0
  -6  10  -3   73.09    3.93   0
  -7  10  -3  426.32    5.58   0
  -8  10  -3   93.76    5.29   0
  -9  10  -3   30.24    4.95   0
 -10  10  -3   22.01    4.79   0
 -10 -10  -3   24.57   11.34   0
 -11 -10  -3   43.94    9.41   0
 -11  10  -3   38.98    4.79   0
 -12 -10  -3    9.60    8.53   0
 -12  10  -3   10.52    4.72   0
 -13 -10  -3   65.67    8.35   0
 -13  10  -3   72.62    4.74   0
 -14 -10  -3  176.47    9.82   0
 -14  10  -3  175.12    4.11   0
 -15 -10  -3   55.29    8.21   0
 -15  10  -3   58.97    4.87   0
 -16 -10  -3   13.14    6.53   0
 -16  10  -3   17.81    4.84   0
 -17 -10  -3    2.33    7.47   0
 -17  10  -3    3.69    3.19   0
 -17  11   3   27.95    3.66   0
 -17 -11   3   22.68    7.08   0
 -16  11   3    7.25    4.65   0
 -16 -11   3    5.72    6.81   0
 -15  11   3   22.89    4.78   0
 -15 -11   3   16.32    6.95   0
 -14 -11   3   37.76    7.12   0
  14  11  -3   42.69    6.17   0
 -14  11   3   49.43    4.88   0
 -13 -11   3  136.23    8.01   0
 -13  11   3  156.58    5.16   0
  13  11  -3  140.19    7.06   0
 -12  11   3   71.22    4.98   0
 -12 -11   3   65.73    7.28   0
  12  11  -3   77.53    6.43   0
  11  11  -3  118.45    6.95   0
 -11  11   3  120.36    5.44   0
 -11 -11   3  106.80    8.23   0
 -10  11   3  185.59    5.64   0
  10  11  -3  172.81    7.47   0
 -10 -11   3  168.67    8.61   0
  -9  11   3   62.24    5.21   0
   9  11  -3   64.62    6.41   0
  -9 -11   3   57.14    7.53   0
   8  11  -3  513.12    9.58   0
  -8  11   3  507.98    6.93   0
   7  11  -3  513.57   10.02   0
  -7  11   3  507.38    7.12   0
   6  11  -3  573.65   10.63   0
  -6  11   3  565.80    7.20   0
  -5  11   3  229.73    6.16   0
   5  11  -3  230.15    9.15   0
   4  11  -3  303.89    9.43   0
  -4  11   3  325.08    5.62   0
  -3  11   3   18.80    5.48   0
   3  11  -3   16.12    7.41   0
  -2  11   3 1466.88   11.46   0
  -1  11   3   77.31    5.69   0
   0  11   3  344.14    7.28   0
   1  11   3   77.89    5.57   0
   2  11   3 1415.99   15.79   0
   3  11   3   16.59    8.94   0
  -6  11  -3  425.02    6.66   0
  -7  11  -3  605.39    7.24   0
  -8  11  -3  573.27    5.96   0
  -9  11  -3   59.62    4.87   0
 -10  11  -3  197.34    5.41   0
 -11 -11  -3  142.99   15.73   0
 -11  11  -3  149.21    5.56   0
 -12 -11  -3   48.12   12.49   0
 -12  11  -3   42.92    3.64   0
 -13  11  -3  220.31    5.41   0
 -13 -11  -3  207.71   11.86   0
 -14 -11  -3   51.90    9.18   0
 -14  11  -3   58.47    4.68   0
 -15 -11  -3   23.96    8.10   0
 -15  11  -3   25.83    3.45   0
 -16 -11  -3    6.84    7.60   0
 -16  11  -3    7.88    4.43   0
 -17  11  -3   54.33    5.10   0
 -17 -11  -3   40.72    9.22   0
 -17  12   3    6.11    4.65   0
 -17 -12   3    2.38    7.80   0
 -16 -12   3   33.17    8.07   0
 -16  12   3   34.05    4.63   0
 -15 -12   3   15.07    6.64   0
 -15  12   3    8.02    4.62   0
 -14 -12   3    7.06    6.62   0
 -14  12   3    9.63    4.58   0
  14  12  -3    9.30    5.88   0
 -13 -12   3   13.62    6.85   0
 -13  12   3   23.72    4.65   0
  13  12  -3   16.48    5.98   0
 -12  12   3   53.07    4.83   0
  12  12  -3   61.10    6.34   0
 -12 -12   3   59.98    8.11   0
  11  12  -3  158.96    7.15   0
 -11 -12   3  147.18    8.15   0
 -11  12   3  160.91    5.41   0
  10  12  -3   70.41    6.73   0
 -10 -12   3   69.11    7.23   0
 -10  12   3   63.84    3.79   0
   9  12  -3   18.65    6.28   0
  -9  12   3   14.48    4.93   0
   8  12  -3   66.94    6.73   0
  -8  12   3   61.63    5.11   0
   7  12  -3  162.80    7.68   0
  -7  12   3  163.74    5.69   0
   6  12  -3   81.22    7.56   0
  -6  12   3   89.91    5.37   0
  -5  12   3   14.22    5.19   0
   5  12  -3   14.76    7.51   0
   4  12  -3   90.00    8.15   0
  -4  12   3   92.71    5.41   0
  -3  12   3  112.84    5.81   0
  -2  12   3   49.71    5.52   0
  -1  12   3  254.24    7.28   0
   0  12   3   15.28    4.86   0
   1  12   3  258.41    6.86   0
   2  12   3   55.98    7.09   0
   3  12   3  119.83    8.93   0
   4  12   3   68.54   13.69   0
  -6  12  -3   49.19    3.88   0
  -7  12  -3  111.28    5.63   0
  -8  12  -3   67.46    4.99   0
  -9  12  -3   13.09    4.51   0
 -10  12  -3   73.90    5.02   0
 -11  12  -3  149.23    5.47   0
 -12  12  -3   73.43    3.68   0
 -13  12  -3   30.31    4.51   0
 -14  12  -3   16.53    4.59   0
 -14 -12  -3   14.50   11.56   0
 -15  12  -3   12.09    4.70   0
 -15 -12  -3   13.78   11.05   0
 -16 -12  -3   21.15   11.19   0
 -16  12  -3   28.82    3.42   0
 -17  12  -3    7.36    4.64   0
 -17 -12  -3    8.43   11.22   0
 -17 -13   3    2.19    7.84   0
 -17  13   3    7.17    4.72   0
 -16 -13   3   46.50    8.45   0
 -16  13   3   59.09    5.11   0
 -15 -13   3   41.06    6.82   0
 -15  13   3   37.63    4.86   0
 -14  13   3    5.18    4.64   0
 -14 -13   3    6.01    7.76   0
  13  13  -3   67.19    7.24   0
 -13 -13   3   59.37    6.84   0
 -13  13   3   68.08    5.00   0
 -12  13   3   53.76    4.71   0
  12  13  -3   51.16    6.34   0
 -11  13   3   42.08    3.56   0
  11  13  -3   44.94    6.19   0
 -10  13   3  236.11    5.69   0
  10  13  -3  245.38    9.00   0
   9  13  -3   61.10    7.01   0
  -9  13   3   60.65    5.06   0
   8  13  -3  168.67    7.57   0
  -8  13   3  156.39    5.53   0
  -7  13   3   28.87    3.61   0
   7  13  -3   23.49    6.72   0
   6  13  -3  556.51   11.34   0
  -6  13   3  553.53    6.11   0
  -5  13   3   81.67    4.04   0
   5  13  -3   90.87    7.76   0
   4  13  -3 2255.79   17.34   0
  -4  13   3 2330.67   11.96   0
  -3  13   3  523.42    7.28   0
  -2  13   3  353.71    6.86   0
  -1  13   3  127.48    5.44   0
   0  13   3   31.09    5.10   0
   1  13   3  165.71    7.18   0
   2  13   3  278.22    8.44   0
   3  13   3  403.00   10.88   0
   4  13   3 2510.58   29.48   0
  -6  13  -3  452.96    6.70   0
  -7  13  -3   20.55    4.82   0
  -8  13  -3  202.41    5.50   0
  -9  13  -3   54.58    3.61   0
 -10  13  -3  297.60    5.96   0
 -11  13  -3   56.45    4.85   0
 -12  13  -3   40.19    3.56   0
 -13  13  -3   59.43    5.02   0
 -14  13  -3   -3.57    4.67   0
 -15  13  -3   27.07    4.64   0
 -16  13  -3   61.35    5.16   0
 -17  13  -3    6.03    3.39   0
 -16  14   3   18.58    4.72   0
 -15  14   3    2.69    4.63   0
 -14  14   3    6.41    3.27   0
  13  14  -3    0.86    5.65   0
 -13  14   3    2.72    4.64   0
 -12  14   3   31.49    3.53   0
  12  14  -3   32.52    7.01   0
  11  14  -3   41.05    6.80   0
 -11  14   3   38.98    4.78   0
 -10  14   3   55.29    4.95   0
  10  14  -3   65.02    7.14   0
   9  14  -3   33.88    6.36   0
  -9  14   3   30.91    4.82   0
  -8  14   3   37.37    4.82   0
   8  14  -3   46.48    7.65   0
  -7  14   3   67.99    5.15   0
   7  14  -3   80.30    7.25   0
  -6  14   3  384.40    6.48   0
   6  14  -3  401.17    9.83   0
   5  14  -3   80.31    6.81   0
  -5  14   3   84.15    3.98   0
  -4  14   3   39.93    5.02   0
   4  14  -3   39.32    7.85   0
  -3  14   3 1025.46    8.78   0
  -2  14   3  543.70    7.35   0
  -1  14   3  118.12    5.37   0
   0  14   3   13.48    4.86   0
   1  14   3  120.40    5.81   0
   2  14   3  680.61   10.64   0
   3  14   3 1188.88   14.97   0
   4  14   3   31.40    8.25   0
  -5  14  -3   75.92    5.19   0
  -6  14  -3  525.30    6.81   0
  -7  14  -3  105.69    5.19   0
  -8  14  -3   43.87    3.54   0
  -9  14  -3   36.91    4.68   0
 -10  14  -3   98.74    5.07   0
 -11  14  -3   21.91    4.76   0
 -12  14  -3   28.60    3.35   0
 -13  14  -3    6.60    4.77   0
 -14  14  -3   16.48    4.69   0
 -15  14  -3    0.84    4.69   0
 -16  14  -3   26.02    4.63   0
 -16  15   3    2.79    4.77   0
 -15  15   3   27.02    4.74   0
 -14  15   3   72.60    4.91   0
  13  15  -3   76.06    7.66   0
 -13  15   3   81.27    4.99   0
  12  15  -3   66.81    7.23   0
 -12  15   3   64.24    3.68   0
  11  15  -3  204.42    9.06   0
 -11  15   3  200.17    5.40   0
 -10  15   3   19.41    4.89   0
  10  15  -3   17.90    6.84   0
   9  15  -3   46.26    7.28   0
  -9  15   3   43.52    3.74   0
   8  15  -3   67.90    7.69   0
  -8  15   3   55.57    5.02   0
   7  15  -3  181.44    8.07   0
  -7  15   3  181.46    5.57   0
  -6  15   3   49.71    5.17   0
   6  15  -3   55.95    7.54   0
  -5  15   3   44.13    3.87   0
   5  15  -3   47.52    7.58   0
  -4  15   3  324.94    6.27   0
   4  15  -3  315.96    9.31   0
  -3  15   3  279.43    6.27   0
  -2  15   3   49.97    5.02   0
  -1  15   3  379.02    6.73   0
   0  15   3   92.72    5.43   0
   1  15   3  254.66    6.67   0
   2  15   3   67.12    6.50   0
   3  15   3  231.54    8.83   0
   4  15   3  301.20   10.82   0
  -5  15  -3   58.13    5.02   0
  -6  15  -3   73.12    5.27   0
  -7  15  -3  171.10    5.34   0
  -8  15  -3   59.06    4.91   0
  -9  15  -3   62.29    5.01   0
 -10  15  -3   25.24    4.83   0
 -11  15  -3  140.92    4.17   0
 -12  15  -3   55.17    4.86   0
 -13  15  -3   95.00    5.10   0
 -14  15  -3   72.66    4.95   0
 -15  15  -3   24.27    4.67   0
 -16  15  -3    6.59    4.60   0
 -16  16   3    6.26    4.62   0
 -15  16   3    2.49    4.55   0
 -14  16   3    9.21    4.63   0
 -13  16   3   12.86    4.69   0
  12  16  -3   75.38    8.37   0
 -12  16   3   75.83    5.00   0
 -11  16   3    0.21    4.65   0
  11  16  -3   -0.04    7.39   0
 -10  16   3   85.64    4.95   0
  10  16  -3   96.59    8.00   0
   9  16  -3   21.27    6.92   0
  -9  16   3   23.68    3.47   0
  -8  16   3   15.19    4.85   0
   8  16  -3   10.10    5.96   0
  -7  16   3   55.82    5.00   0
   7  16  -3   60.12    8.19   0
  -6  16   3   85.48    5.47   0
   6  16  -3   92.79    7.83   0
  -5  16   3   67.75    4.01   0
   5  16  -3   59.44    6.49   0
  -4  16   3  100.50    5.51   0
   4  16  -3  101.70    8.02   0
  -3  16   3  150.85    5.53   0
  -2  16   3  207.21    5.51   0
  -1  16   3   36.68    4.85   0
   0  16   3  122.49    5.74   0
   1  16   3   52.96    5.41   0
   2  16   3  138.92    7.23   0
   3  16   3  162.52    7.59   0
  -4  16  -3  102.92    5.47   0
   4  16   3  107.10    8.92   0
  -5  16  -3   49.49    5.12   0
  -6  16  -3  111.61    5.10   0
  -7  16  -3   32.18    5.02   0
  -8  16  -3   13.04    3.57   0
  -9  16  -3   20.63    4.90   0
 -10  16  -3   71.80    4.81   0
 -11  16  -3    6.93    4.56   0
 -12  16  -3  103.97    5.12   0
 -13  16  -3   -0.34    4.58   0
 -14  16  -3   14.30    4.65   0
 -15  16  -3    6.22    4.66   0
 -16  16  -3    5.88    4.67   0
 -15  17   3   12.51    3.41   0
 -14  17   3   11.11    4.64   0
 -13  17   3   19.20    4.55   0
 -12  17   3   21.37    4.66   0
  12  17  -3   11.36    8.39   0
 -11  17   3  136.76    5.37   0
  11  17  -3  136.45    9.59   0
 -10  17   3    6.28    4.54   0
  10  17  -3    6.30    7.57   0
   9  17  -3    3.01    7.56   0
  -9  17   3    1.82    3.31   0
   8  17  -3   91.60    7.91   0
  -8  17   3   83.00    5.01   0
   7  17  -3   34.74    7.80   0
  -7  17   3   35.99    4.88   0
   6  17  -3  435.14   11.04   0
  -6  17   3  438.66    5.47   0
  -5  17   3  426.65    6.63   0
   5  17  -3  399.02    9.76   0
   4  17  -3   82.85    7.90   0
  -4  17   3   87.32    5.45   0
  -3  17   3  696.99    7.72   0
  -2  17   3  266.00    7.06   0
  -1  17   3   30.51    4.91   0
   0  17   3   17.80    4.90   0
   1  17   3   37.01    6.15   0
   2  17   3  193.33    7.26   0
   3  17   3  703.27   10.89   0
   4  17   3  115.79    8.90   0
  -4  17  -3  113.13    5.45   0
  -5  17  -3  455.05    6.52   0
   5  17   3  460.81   18.87   0
   5  17   3  443.02   20.34   0
  -6  17  -3  381.41    6.20   0
  -7  17  -3   20.26    4.91   0
  -8  17  -3  102.42    5.28   0
  -9  17  -3    4.68    4.55   0
 -10  17  -3    9.05    4.53   0
 -11  17  -3  162.55    5.40   0
 -12  17  -3   15.41    4.76   0
 -13  17  -3   14.34    4.64   0
 -14  17  -3   12.10    4.52   0
 -15  17  -3    5.20    4.61   0
 -15  18   3   -1.01    3.19   0
 -14  18   3   65.76    5.01   0
 -13  18   3   13.09    4.64   0
 -12  18   3   55.27    4.84   0
 -11  18   3   -1.87    4.63   0
  11  18  -3    0.16    8.76   0
  10  18  -3   45.16    8.77   0
 -10  18   3   35.08    4.91   0
   9  18  -3   53.16    8.35   0
  -9  18   3   56.90    4.91   0
  -8  18   3   19.32    3.37   0
   8  18  -3   18.67    6.92   0
  -7  18   3   46.56    3.64   0
   7  18  -3   49.01    6.74   0
  -6  18   3   93.86    4.96   0
   6  18  -3   85.98    8.01   0
  -5  18   3   22.49    4.89   0
   5  18  -3   29.44    7.61   0
  -4  18   3  276.33    6.02   0
   4  18  -3  257.66    8.92   0
  -3  18   3   82.52    5.17   0
  -2  18   3   67.12    5.00   0
  -1  18   3    0.26    4.55   0
   0  18   3   28.02    4.94   0
   1  18   3    3.07    4.75   0
   2  18   3   49.16    5.26   0
   3  18   3   64.15    6.67   0
  -3  18  -3   60.48    5.20   0
   4  18   3  197.73    9.01   0
  -4  18  -3  173.65    5.69   0
  -5  18  -3   27.70    4.70   0
   5  18   3   14.80   11.73   0
   5  18   3   17.45   10.84   0
  -6  18  -3  122.78    5.28   0
  -7  18  -3   37.74    4.89   0
  -8  18  -3   31.16    4.73   0
  -9  18  -3   44.90    3.59   0
 -10  18  -3   68.02    3.80   0
 -11  18  -3   -4.02    3.25   0
 -12  18  -3   40.97    3.51   0
 -13  18  -3   15.60    4.74   0
 -14  18  -3   33.99    4.88   0
 -15  18  -3    6.91    4.56   0
 -14  19   3   19.69    4.86   0
 -13  19   3   19.28    4.68   0
 -12  19   3    2.09    4.50   0
 -11  19   3   76.34    5.15   0
 -10  19   3   33.77    4.81   0
  10  19  -3   32.06    9.24   0
   9  19  -3  217.90   10.12   0
  -9  19   3  202.98    5.56   0
   8  19  -3   49.73    7.69   0
  -8  19   3   48.24    4.89   0
  -7  19   3   23.87    4.89   0
   7  19  -3   37.86    7.49   0
  -6  19   3   51.98    4.91   0
   6  19  -3   42.13    7.71   0
  -5  19   3   78.50    5.03   0
   5  19  -3   78.79    7.83   0
   4  19  -3  192.51    7.40   0
  -4  19   3  199.50    5.68   0
  -3  19   3  171.35    5.80   0
  -2  19   3  292.63    6.40   0
  -1  19   3  108.80    6.07   0
   0  19   3   77.76    5.05   0
   1  19   3   73.69    6.13   0
   2  19   3  357.20    8.36   0
   3  19   3  191.45    7.74   0
  -3  19  -3  177.74    5.57   0
  -4  19  -3  227.43    5.62   0
   4  19   3  236.36    9.03   0
  -5  19  -3   60.51    5.05   0
   5  19   3   52.79   10.70   0
   5  19   3   58.97    9.55   0
  -6  19  -3   51.17    3.58   0
  -7  19  -3   35.02    3.44   0
  -8  19  -3   62.80    5.00   0
  -9  19  -3  285.98    5.90   0
 -10  19  -3   24.05    4.76   0
 -11  19  -3  111.62    5.04   0
 -12  19  -3   -2.54    4.46   0
 -13  19  -3   16.13    4.63   0
 -14  19  -3   25.94    4.79   0
 -14  20   3    7.77    4.65   0
 -13  20   3    4.71    4.66   0
 -12  20   3    5.07    3.24   0
 -11  20   3   -1.90    4.62   0
  10  20  -3   38.44   11.47   0
 -10  20   3   26.51    4.80   0
   9  20  -3   19.63    8.56   0
  -9  20   3   19.38    4.78   0
  -8  20   3   80.22    4.95   0
   8  20  -3   83.25    8.78   0
   7  20  -3    8.73    7.13   0
  -7  20   3   15.36    4.52   0
  -6  20   3  138.00    5.15   0
   6  20  -3  129.07    7.68   0
  -5  20   3   80.59    4.85   0
   5  20  -3   74.30    7.78   0
   4  20  -3  128.56    8.04   0
  -4  20   3  117.62    5.28   0
  -3  20   3  302.58    6.11   0
  -2  20   3   63.03    5.10   0
  -1  20   3   63.34    4.98   0
   0  20   3   11.94    4.58   0
   1  20   3   44.54    5.12   0
   2  20   3   55.97    6.34   0
  -2  20  -3   53.41    6.07   0
  -3  20  -3  277.34    5.92   0
   3  20   3  282.05    8.22   0
   4  20   3  178.48    8.59   0
  -4  20  -3  188.76    5.46   0
   5  20   3  119.22    9.87   0
   5  20   3  110.52   10.97   0
  -5  20  -3  118.05    5.02   0
  -6  20  -3  105.77    3.92   0
  -7  20  -3   11.03    4.72   0
  -8  20  -3   52.01    4.83   0
  -9  20  -3   17.72    4.77   0
 -10  20  -3   18.46    3.37   0
 -11  20  -3   -1.81    4.69   0
 -12  20  -3    7.30    4.61   0
 -13  20  -3    5.87    4.59   0
 -14  20  -3   10.32    4.69   0
 -13  21   3   14.30    4.74   0
 -12  21   3    3.63    4.65   0
 -11  21   3   37.39    3.47   0
 -10  21   3   31.15    4.82   0
  -9  21   3  112.81    5.05   0
   9  21  -3  115.02   10.04   0
  -8  21   3   15.88    4.43   0
   8  21  -3   12.06    8.04   0
   7  21  -3   73.85    8.09   0
  -7  21   3   78.70    3.59   0
  -6  21   3  169.88    5.68   0
   6  21  -3  176.27    8.13   0
   5  21  -3  181.82    8.28   0
  -5  21   3  207.07    5.69   0
  -4  21   3  540.69    6.88   0
   4  21  -3  545.14    9.93   0
  -3  21   3   93.83    4.13   0
  -2  21   3  178.63    6.34   0
  -1  21   3   34.99    4.87   0
   0  21   3   42.56    5.99   0
   1  21   3   45.81    5.44   0
  -1  21  -3   39.48    5.01   0
   2  21   3  153.78    7.35   0
  -2  21  -3  155.83    5.32   0
   3  21   3  124.73    7.18   0
  -3  21  -3  122.24    4.09   0
  -4  21  -3  479.70    6.47   0
   4  21   3  493.49   10.63   0
  -5  21  -3  303.08    5.89   0
   5  21   3  305.15   11.66   0
   5  21   3  287.73   13.01   0
  -6  21  -3  197.20    5.50   0
  -7  21  -3   52.20    4.80   0
  -8  21  -3   15.59    4.49   0
  -9  21  -3   63.30    5.00   0
 -10  21  -3   53.02    4.82   0
 -11  21  -3   43.24    4.81   0
 -12  21  -3    4.26    4.59   0
 -13  21  -3   11.34    3.33   0
 -13  22   3    4.41    4.61   0
 -12  22   3   24.46    5.00   0
 -11  22   3    3.86    4.56   0
 -10  22   3   85.21    5.04   0
   9  22  -3   12.50    9.96   0
   9  22  -3   10.95    9.16   0
  -9  22   3    8.51    4.66   0
  -8  22   3   45.49    4.79   0
   8  22  -3   48.88    8.35   0
  -7  22   3   15.00    4.84   0
   7  22  -3    4.32    6.58   0
   6  22  -3    0.87    7.70   0
  -6  22   3    0.40    4.79   0
  -5  22   3   54.17    5.16   0
   5  22  -3   57.21    7.11   0
   4  22  -3   89.87    7.10   0
  -4  22   3   93.00    4.99   0
  -3  22   3  117.43    5.04   0
  -2  22   3   65.56    4.85   0
  -1  22   3   63.91    5.70   0
   0  22  -3  225.81    5.61   0
   0  22   3  228.74    6.25   0
   1  22   3   75.04    6.51   0
  -1  22  -3   59.94    4.79   0
   2  22   3   46.40    6.20   0
  -2  22  -3   50.79    4.77   0
  -3  22  -3  119.26    5.20   0
   3  22   3  130.03    6.90   0
  -4  22  -3  124.45    5.19   0
   4  22   3  127.62    7.63   0
  -5  22  -3   48.44    4.75   0
   5  22   3   50.20   10.27   0
   5  22   3   54.71    8.63   0
  -6  22  -3   -7.26    4.44   0
  -7  22  -3   10.75    4.41   0
  -8  22  -3   54.72    3.60   0
  -9  22  -3   13.28    4.55   0
 -10  22  -3  129.04    5.31   0
 -11  22  -3    5.37    3.40   0
 -12  22  -3   26.36    4.68   0
 -13  22  -3    3.97    4.57   0
 -12  23   3    7.72    4.81   0
 -11  23   3   10.52    4.64   0
 -10  23   3   14.28    4.53   0
  -9  23   3   97.55    5.02   0
   9  23  -3   94.86   13.31   0
   9  23  -3   96.25   13.58   0
   8  23  -3   28.96    8.30   0
   8  23  -3   28.22    7.19   0
  -8  23   3   29.34    4.80   0
   7  23  -3  158.60    8.32   0
  -7  23   3  143.59    4.42   0
   7  23  -3  183.80    9.05   0
   6  23  -3   23.48    6.74   0
  -6  23   3   31.72    4.58   0
   6  23  -3   24.17    6.22   0
  -5  23   3   25.04    4.84   0
   5  23  -3   23.12    7.08   0
   4  23  -3   57.91    5.93   0
  -4  23   3   50.67    5.06   0
  -3  23   3    4.87    4.47   0
   3  23  -3    0.49    4.71   0
   2  23  -3   37.92    5.72   0
  -2  23   3   27.56    4.73   0
  -1  23   3  179.77    5.61   0
   1  23  -3  183.74    6.49   0
   0  23   3    5.92    4.52   0
   0  23  -3    6.91    5.50   0
  -1  23  -3  140.68    5.45   0
   1  23   3  146.23    6.77   0
   2  23   3   25.72    5.76   0
  -2  23  -3   16.21    4.71   0
   3  23   3    3.10    5.89   0
  -3  23  -3   -2.71    4.52   0
   4  23   3   48.34    7.42   0
  -4  23  -3   42.02    4.88   0
   5  23   3   21.70    8.79   0
  -5  23  -3   20.61    4.48   0
   5  23   3   19.38    8.68   0
  -6  23  -3   42.65    5.00   0
  -7  23  -3  167.18    5.32   0
  -8  23  -3   22.89    4.63   0
  -9  23  -3   99.40    4.98   0
 -10  23  -3    6.81    4.69   0
 -11  23  -3    7.51    4.67   0
 -12  23  -3    7.13    4.66   0
 -11  24   3   -3.41    3.40   0
 -10  24   3    7.34    4.84   0
  -9  24   3   15.29    4.58   0
   8  24  -3   25.87    7.86   0
  -8  24   3   27.86    4.90   0
   8  24  -3   27.14    8.37   0
   7  24  -3   10.78    7.68   0
   7  24  -3    8.33    6.58   0
  -7  24   3    1.70    4.52   0
  -6  24   3   17.76    4.80   0
   6  24  -3   27.73    5.85   0
   6  24  -3   22.22    6.67   0
   5  24  -3   10.50    5.99   0
   5  24  -3   10.88    7.08   0
  -5  24   3   10.48    4.60   0
   4  24  -3  131.26    7.12   0
   4  24  -3  128.40    7.75   0
  -4  24   3  127.66    5.44   0
  -3  24   3   11.34    4.76   0
   3  24  -3   12.08    6.09   0
  -2  24   3   26.63    4.86   0
   2  24  -3   24.69    4.70   0
   1  24  -3   10.26    5.74   0
  -1  24   3   12.73    4.49   0
   0  24  -3   30.97    4.40   0
   0  24   3   31.85    4.76   0
   1  24   3    9.43    5.87   0
  -1  24  -3    7.43    4.23   0
  -2  24  -3   47.39    4.63   0
   2  24   3   43.29    6.43   0
   3  24   3   11.38    6.95   0
  -3  24  -3    3.69    4.51   0
   4  24   3  187.24    8.39   0
  -4  24  -3  168.63    4.27   0
   5  24   3   10.83    9.27   0
  -5  24  -3    9.40    4.57   0
   5  24   3   11.60    7.74   0
  -6  24  -3   17.25    4.79   0
  -7  24  -3   16.88    4.49   0
  -8  24  -3   24.53    4.69   0
  -9  24  -3   30.60    3.59   0
 -10  24  -3    5.90    4.61   0
 -11  24  -3   -4.61    4.78   0
 -10  25   3    5.12    4.48   0
  -9  25   3   75.03    5.20   0
  -8  25   3   35.06    4.75   0
   8  25  -3   31.84    9.20   0
   8  25  -3   27.83    7.86   0
   7  25  -3    4.15    6.88   0
   7  25  -3    2.59    7.78   0
  -7  25   3   11.31    4.56   0
   6  25  -3   17.38    6.75   0
   6  25  -3   13.18    6.91   0
  -6  25   3   13.96    4.60   0
   5  25  -3   37.88    7.09   0
  -5  25   3   39.35    5.01   0
   5  25  -3   36.72    6.20   0
  -4  25   3   14.79    4.76   0
   4  25  -3   13.24    4.81   0
   4  25  -3   13.80    6.95   0
   3  25  -3  126.19    6.89   0
  -3  25   3  106.34    5.44   0
   2  25  -3   85.42    5.41   0
  -2  25   3   87.82    6.02   0
  -1  25   3  262.11    6.19   0
   1  25  -3  249.54    6.10   0
   0  25  -3   -2.85    4.68   0
   0  25   3    1.97    4.45   0
   1  25   3  210.92    7.41   0
  -1  25  -3  203.79    5.93   0
   2  25   3  114.57    6.80   0
  -2  25  -3  118.27    5.34   0
   3  25   3   94.81    7.81   0
  -3  25  -3   88.60    5.21   0
   4  25   3   17.00    6.83   0
  -4  25  -3   15.22    4.70   0
   5  25   3   28.53    9.92   0
   5  25   3   30.09    8.25   0
  -5  25  -3   23.07    4.84   0
  -6  25  -3   14.99    4.47   0
  -7  25  -3   -0.94    3.25   0
  -8  25  -3   45.34    4.79   0
  -9  25  -3   61.48    5.11   0
 -10  25  -3    0.78    4.75   0
 -10  26   3    4.51    3.29   0
  -9  26   3    1.37    4.67   0
   8  26  -3   42.58    9.63   0
  -8  26   3   34.50    4.76   0
   8  26  -3   41.28    9.63   0
   7  26  -3    3.73    6.60   0
  -7  26   3    5.90    4.52   0
   7  26  -3    0.51    7.39   0
   6  26  -3   20.46    7.97   0
   6  26  -3   19.40    6.72   0
  -6  26   3   27.75    4.74   0
  -5  26   3    2.27    4.57   0
   5  26  -3    2.79    5.80   0
   5  26  -3    0.57    6.63   0
   4  26  -3   22.10    6.93   0
  -4  26   3   22.60    4.80   0
   4  26  -3   18.00    5.89   0
   3  26  -3   34.24    5.07   0
  -3  26   3   30.53    4.63   0
   2  26  -3   57.15    5.40   0
  -2  26   3   47.89    5.87   0
  -1  26   3    8.77    4.60   0
   1  26  -3   15.96    4.80   0
   0  26  -3    0.78    5.49   0
   0  26   3    6.97    4.59   0
  -1  26  -3    5.85    4.81   0
   1  26   3    7.97    5.85   0
   2  26   3   86.23    6.44   0
  -2  26  -3   77.93    4.88   0
   3  26   3   27.62    6.14   0
  -3  26  -3   32.02    4.99   0
  -4  26  -3   32.25    4.81   0
   4  26   3   27.59    6.19   0
   5  26   3    2.18    8.54   0
   5  26   3    6.01    9.48   0
  -5  26  -3   -0.28    4.65   0
  -6  26  -3    7.03    4.64   0
  -7  26  -3    2.18    3.09   0
  -8  26  -3   21.80    4.79   0
  -9  26  -3    5.12    4.65   0
 -10  26  -3    1.90    3.32   0
   8  27  -3   15.85   10.42   0
   8  27  -3   14.81    9.34   0
  -8  27   3   10.78    4.72   0
   7  27  -3  100.77    8.25   0
  -7  27   3   98.31    5.34   0
   7  27  -3  105.03    8.98   0
  -6  27   3   23.38    4.85   0
   6  27  -3   22.49    6.81   0
   6  27  -3   17.29    6.92   0
  -5  27   3   37.15    4.94   0
   5  27  -3   30.37    7.18   0
   5  27  -3   38.54    6.18   0
   4  27  -3   19.43    5.86   0
   4  27  -3   17.27    6.74   0
  -4  27   3   16.91    4.68   0
   3  27  -3  108.62    5.52   0
  -3  27   3   86.97    5.19   0
  -2  27   3   30.09    5.64   0
   2  27  -3   28.20    4.82   0
  -1  27   3   49.51    5.07   0
   1  27  -3   58.85    5.10   0
   0  27   3   19.69    4.85   0
   0  27  -3   13.84    4.55   0
   1  27   3   62.18    6.38   0
  -1  27  -3   64.02    4.93   0
   2  27   3   42.82    6.08   0
  -2  27  -3   26.02    4.83   0
  -3  27  -3  132.47    5.32   0
   3  27   3  122.54    7.06   0
   4  27   3   14.24    6.96   0
  -4  27  -3   23.89    4.75   0
   5  27   3   43.96    9.27   0
   5  27   3   50.76    8.62   0
  -5  27  -3   54.10    4.89   0
  -6  27  -3   24.96    4.76   0
  -7  27  -3   67.68    5.08   0
  -8  27  -3   10.92    4.81   0
   7  28  -3    6.04    7.80   0
  -7  28   3    8.87    4.78   0
   7  28  -3   11.22    7.89   0
   6  28  -3    6.69    7.67   0
  -6  28   3    0.26    4.68   0
   6  28  -3    2.55    6.64   0
  -5  28   3    2.04    4.75   0
   5  28  -3    1.86    6.85   0
   5  28  -3    3.67    5.93   0
   4  28  -3   14.11    4.78   0
  -4  28   3    8.72    4.77   0
   4  28  -3   16.26    6.86   0
   3  28  -3    2.45    4.78   0
  -3  28   3    4.71    4.57   0
   2  28  -3   87.71    5.48   0
  -2  28   3   74.00    6.06   0
   1  28  -3    8.23    5.76   0
  -1  28   3   13.84    4.63   0
   0  28  -3   43.46    4.82   0
   0  28   3   35.32    5.05   0
  -1  28  -3   10.15    4.53   0
   1  28   3   10.92    4.86   0
   2  28   3   56.07    6.61   0
  -2  28  -3   66.91    4.89   0
   3  28   3    5.16    6.05   0
  -3  28  -3    7.88    4.55   0
   4  28   3   13.20    6.89   0
  -4  28  -3    9.23    4.62   0
   5  28   3    4.48    8.74   0
  -5  28  -3    8.68    4.66   0
   5  28   3    1.77    9.62   0
  -6  28  -3    0.31    4.53   0
  -7  28  -3    3.01    3.40   0
   6  29  -3    5.50    7.88   0
   6  29  -3    4.56    6.74   0
  -6  29   3    0.72    4.95   0
   5  29  -3   58.30    7.60   0
   5  29  -3   45.28    6.60   0
  -5  29   3   55.16    5.38   0
  -4  29   3   22.98    4.79   0
   4  29  -3   25.55    6.15   0
   4  29  -3   36.41    7.12   0
  -3  29   3   34.80    4.70   0
   3  29  -3   19.74    6.22   0
  -2  29   3   19.81    5.93   0
   2  29  -3   27.28    5.05   0
   1  29  -3   30.78    6.00   0
  -1  29   3   33.95    5.05   0
   0  29  -3   -1.24    5.62   0
   0  29   3    3.65    5.95   0
  -1  29  -3   32.18    4.67   0
   1  29   3   32.43    6.23   0
   2  29   3   18.48    6.05   0
  -2  29  -3   21.92    4.73   0
   3  29   3   22.77    6.14   0
  -3  29  -3   28.47    4.95   0
  -4  29  -3   20.01    4.81   0
   4  29   3   23.60    7.24   0
   5  29   3   46.25   10.45   0
   5  29   3   38.11   10.99   0
  -5  29  -3   35.98    3.95   0
  -6  29  -3    7.99    3.40   0
   3  30  -3    5.70    5.91   0
  -3  30   3    4.43    4.63   0
   2  30  -3   15.10    5.95   0
  -2  30   3    9.97    4.77   0
  -1  30   3    2.43    5.66   0
   1  30  -3    8.33    5.83   0
   0  30   3    7.44    5.74   0
   0  30  -3    3.74    4.68   0
  -1  30  -3    3.86    5.49   0
   1  30   3    5.12    5.86   0
   2  30   3   18.03    6.10   0
  -2  30  -3   15.78    4.70   0
   3  30   3    6.12    5.98   0
  -3  30  -3    5.82    4.58   0
 -18   0   4    6.25    4.97   0
 -17   0   4  161.01    5.90   0
 -16   0   4   27.59    4.91   0
 -15   0   4  182.89    5.82   0
  15   0  -4  181.08    5.76   0
  14   0  -4  179.05    5.53   0
 -14   0   4  180.73    5.79   0
 -13   0   4   22.85    4.98   0
  13   0  -4   16.63    4.94   0
  12   0  -4  201.35    5.64   0
 -12   0   4  207.84    5.79   0
 -11   0   4  202.40    5.70   0
  11   0  -4  201.10    5.50   0
 -10   0   4  149.68    5.49   0
  10   0  -4  144.80    4.34   0
   9   0  -4  537.49    7.23   0
  -9   0   4  519.19    6.41   0
  -8   0   4   75.02    5.60   0
   8   0  -4   80.05    5.35   0
   7   0  -4 2017.74   12.44   0
  -7   0   4 2027.12   12.54   0
   6   0  -4  763.72    9.03   0
  -6   0   4  771.72    8.25   0
  -5   0   4 3919.45   18.20   0
   5   0  -4 3866.17   17.89   0
   4   0  -4  373.09    8.78   0
  -4   0   4  374.89    9.09   0
  -3   0   4 1356.78   14.44   0
   3   0  -4 1390.87   14.28   0
  -2   0   4  196.44   10.65   0
   2   0  -4  206.29   10.42   0
   1   0  -4 6187.37   31.59   0
  -1   0   4 5988.29   30.20   0
   0   0  -4  756.24   14.04   0
   0   0   4  703.85   13.72   0
  -7   0  -4 1907.10   13.40   0
  -8   0  -4   56.48    6.15   0
  -9   0  -4  596.25    7.80   0
 -10   0  -4  213.44    6.81   0
 -11   0  -4  245.41    6.31   0
 -12   0  -4  242.60    5.88   0
 -13   0  -4   17.13    4.72   0
 -14   0  -4  209.70    5.86   0
 -15   0  -4  189.69    5.73   0
 -16   0  -4   32.00    4.90   0
 -17   0  -4  203.00    6.00   0
 -18   0  -4    1.28    4.66   0
 -18  -1   4   17.45    5.05   0
 -18   1   4   19.99    4.87   0
 -17  -1   4  198.40    5.98   0
 -17   1   4  189.79    5.96   0
 -16   1   4    4.38    4.82   0
 -16  -1   4    0.55    4.91   0
  15   1  -4  192.14    5.67   0
  15  -1  -4  199.26    5.69   0
 -15  -1   4  187.81    5.81   0
 -15   1   4  194.79    5.79   0
 -14   1   4   80.88    5.29   0
  14  -1  -4   77.85    4.90   0
 -14  -1   4   71.76    5.21   0
  14   1  -4   81.01    5.06   0
  13   1  -4  115.61    5.34   0
 -13   1   4  113.90    4.28   0
  13  -1  -4  119.38    5.34   0
 -13  -1   4  117.17    5.64   0
 -12  -1   4    8.00    5.03   0
  12   1  -4    8.69    4.76   0
 -12   1   4   14.09    4.83   0
  12  -1  -4    4.20    4.77   0
 -11   1   4  585.39    7.08   0
 -11  -1   4  571.34    7.37   0
  11   1  -4  584.59    7.14   0
  11  -1  -4  596.06    6.90   0
  10   1  -4   52.86    5.10   0
 -10   1   4   36.23    4.87   0
 -10  -1   4   25.25    5.28   0
  10  -1  -4   33.73    4.81   0
   9   1  -4 1250.41    9.55   0
  -9  -1   4 1235.32    9.71   0
   9  -1  -4 1262.64    9.26   0
  -9   1   4 1219.36    9.33   0
   8  -1  -4  179.17    5.73   0
   8   1  -4  184.90    5.98   0
  -8   1   4  173.21    6.00   0
  -8  -1   4  169.23    6.02   0
  -7  -1   4  171.22    6.65   0
   7  -1  -4  182.39    6.24   0
  -7   1   4  177.88    6.35   0
   7   1  -4  182.42    6.32   0
  -6   1   4  324.24    7.28   0
   6   1  -4  315.63    7.28   0
  -6  -1   4  326.27    7.59   0
   6  -1  -4  321.08    7.15   0
  -5   1   4 2658.17   14.41   0
  -5  -1   4 2622.34   15.09   0
   5  -1  -4 2695.56   15.01   0
   5   1  -4 2663.32   15.54   0
  -4  -1   4  330.51    9.11   0
  -4   1   4  347.08    8.78   0
   4  -1  -4  359.22    8.55   0
   4   1  -4  351.21    8.80   0
  -3   1   4  719.82   12.11   0
  -3  -1   4  715.23   12.22   0
   3   1  -4  734.44   12.17   0
   3  -1  -4  725.32   10.08   0
  -2  -1   4   17.99   10.19   0
   2   1  -4   15.65    9.85   0
  -2   1   4   18.31    9.22   0
   2  -1  -4   15.92    8.89   0
   1   1  -4 9999.99   39.90   0
   0  -1  -4 1356.08   18.89   0
   0  -1   4 1297.54   16.13   0
   0   1   4 1308.64   18.85   0
   0   1  -4 1279.19   15.99   0
  -7   1  -4  172.58    6.51   0
  -7  -1  -4  169.94    5.96   0
  -8   1  -4  209.95    5.86   0
  -8  -1  -4  214.28    6.16   0
  -9   1  -4 1320.67    9.91   0
  -9  -1  -4 1313.74   11.11   0
 -10  -1  -4   20.29    5.09   0
 -10   1  -4   26.29    5.11   0
 -11   1  -4  640.60    7.44   0
 -11  -1  -4  622.72    7.82   0
 -12  -1  -4   13.29    4.86   0
 -12   1  -4   12.24    4.79   0
 -13  -1  -4  118.89    5.23   0
 -13   1  -4  121.14    5.25   0
 -14  -1  -4   84.54    5.08   0
 -14   1  -4   94.28    5.33   0
 -15  -1  -4  170.40    5.68   0
 -15   1  -4  170.62    5.67   0
 -16  -1  -4    3.46    5.63   0
 -16   1  -4   10.00    4.69   0
 -17  -1  -4  207.08    6.05   0
 -17   1  -4  199.77    6.05   0
 -18  -1  -4   15.19    4.74   0
 -18   1  -4   16.63    5.81   0
 -18  -2   4   11.10    6.00   0
 -18   2   4   -0.77    4.90   0
 -17   2   4   30.83    5.09   0
 -17  -2   4   32.56    5.15   0
 -16   2   4    3.13    4.86   0
 -16  -2   4   -3.95    4.95   0
 -15   2   4  181.23    5.78   0
 -15  -2   4  181.37    6.15   0
  15   2  -4  177.85    5.59   0
  14   2  -4   74.28    6.01   0
 -14  -2   4   71.27    5.36   0
  14  -2  -4   61.81    5.06   0
 -14   2   4   64.92    5.21   0
  13  -2  -4  175.21    5.37   0
 -13  -2   4  172.86    5.77   0
 -13   2   4  176.22    5.53   0
  13   2  -4  163.54    5.72   0
  12  -2  -4   25.94    3.57   0
 -12  -2   4   30.32    5.08   0
  12   2  -4   33.96    4.90   0
 -12   2   4   30.30    5.03   0
  11  -2  -4 1637.08    9.93   0
 -11  -2   4 1629.27   11.36   0
 -11   2   4 1607.15   10.04   0
  11   2  -4 1664.36   10.58   0
 -10   2   4  310.51    6.18   0
  10  -2  -4  303.35    6.31   0
 -10  -2   4  293.28    6.60   0
  10   2  -4  297.69    6.23   0
  -9  -2   4  518.30    7.58   0
   9   2  -4  543.10    7.37   0
   9  -2  -4  567.60    7.21   0
  -9   2   4  583.81    7.38   0
   8  -2  -4  839.64    8.17   0
  -8  -2   4  812.68    8.74   0
  -8   2   4  829.72    8.27   0
   8   2  -4  886.25    9.50   0
  -7   2   4  170.98    6.39   0
  -7  -2   4  161.88    6.78   0
   7   2  -4  160.50    6.21   0
   7  -2  -4  163.95    4.78   0
  -6  -2   4  350.14    7.93   0
   6   2  -4  355.78    7.60   0
  -6   2   4  352.76    7.25   0
   6  -2  -4  362.61    7.10   0
  -5  -2   4   11.18    6.36   0
  -5   2   4   12.93    6.28   0
   5  -2  -4   16.08    6.20   0
   5   2  -4   13.94    5.95   0
  -4  -2   4 1170.38   12.81   0
  -4   2   4 1198.10   11.66   0
   4  -2  -4 1192.23   10.50   0
   4   2  -4 1184.50   12.45   0
   3   2  -4  101.40    9.05   0
  -3   2   4  108.10    9.19   0
   3  -2  -4   97.53    8.71   0
  -3  -2   4  101.84    9.60   0
   2  -2  -4  787.41   13.11   0
  -2  -2   4  750.04   14.57   0
  -2   2   4  767.24   13.37   0
   2   2  -4  785.72   14.16   0
  -1   2   4 8334.69   34.24   0
   1   2  -4 8619.53   37.10   0
  -1  -2   4 8220.35   36.40   0
   0   2   4 1474.69   18.85   0
   0  -2  -4 1515.58   18.64   0
   0   2  -4 1446.83   17.48   0
   1   2   4 8061.52   42.27   0
  -2  -2  -4  684.59   17.81   0
  -6  -2  -4  302.62    7.68   0
  -7   2  -4  215.97    6.45   0
  -7  -2  -4  221.75    6.51   0
  -8   2  -4  828.06    8.39   0
  -8  -2  -4  866.70   10.07   0
  -9  -2  -4  474.13    7.73   0
  -9   2  -4  455.73    6.93   0
 -10  -2  -4  263.78    6.50   0
 -10   2  -4  265.16    5.97   0
 -11   2  -4 1603.34   10.28   0
 -11  -2  -4 1606.26   11.07   0
 -12  -2  -4   37.78    5.82   0
 -12   2  -4   39.20    5.10   0
 -13  -2  -4  197.53    6.78   0
 -13   2  -4  196.57    5.66   0
 -14  -2  -4   77.72    5.12   0
 -14   2  -4   76.34    4.98   0
 -15  -2  -4  197.17    5.60   0
 -15   2  -4  204.15    5.75   0
 -16   2  -4    7.07    4.63   0
 -16  -2  -4    8.58    5.83   0
 -17   2  -4   37.81    4.90   0
 -17  -2  -4   38.99    5.98   0
 -18   2  -4   -4.83    4.61   0
 -18  -2  -4    6.27    4.72   0
 -18   3   4    1.91    4.87   0
 -18  -3   4    5.33    4.96   0
 -17  -3   4   54.44    5.37   0
 -17   3   4   53.17    5.19   0
 -16   3   4    1.78    4.81   0
 -16  -3   4   20.13    6.15   0
 -15  -3   4  284.27    7.38   0
  15   3  -4  297.78    6.21   0
 -15   3   4  292.17    6.22   0
 -14  -3   4   62.47    5.28   0
  14   3  -4   65.25    4.94   0
  14  -3  -4   55.29    4.79   0
 -14   3   4   50.51    5.17   0
  13  -3  -4  461.87    6.35   0
  13   3  -4  454.82    6.88   0
 -13  -3   4  452.32    6.75   0
 -13   3   4  462.92    6.58   0
 -12   3   4   11.68    5.03   0
 -12  -3   4   15.08    5.36   0
  12   3  -4    7.67    5.83   0
  12  -3  -4   15.43    4.68   0
 -11  -3   4 1470.93   10.54   0
  11  -3  -4 1568.72    9.70   0
  11   3  -4 1555.95   10.50   0
 -11   3   4 1547.72    9.80   0
  10   3  -4  183.99    5.92   0
 -10  -3   4  182.16    6.27   0
 -10   3   4  184.38    5.65   0
  10  -3  -4  188.49    5.70   0
   9   3  -4 1924.65   11.93   0
  -9   3   4 1934.88   10.84   0
  -9  -3   4 1902.53   12.18   0
   9  -3  -4 1931.83   10.92   0
  -8  -3   4   31.18    5.43   0
   8   3  -4   35.40    4.98   0
   8  -3  -4   27.20    5.04   0
  -8   3   4   25.09    5.12   0
  -7   3   4  130.49    6.14   0
   7   3  -4  124.06    6.03   0
   7  -3  -4  118.97    5.82   0
  -7  -3   4  128.18    6.31   0
   6   3  -4    9.58    5.71   0
  -6   3   4    9.12    5.79   0
   6  -3  -4    7.52    5.27   0
  -6  -3   4    2.89    7.49   0
  -5   3   4  104.47    6.74   0
  -5  -3   4  100.41    7.43   0
   5  -3  -4  101.85    4.75   0
   5   3  -4   99.74    6.85   0
  -4  -3   4  305.09    9.31   0
  -4   3   4  321.68    8.44   0
   4  -3  -4  318.87    6.72   0
   4   3  -4  305.75    8.80   0
   3  -3  -4  147.54    9.20   0
   3   3  -4   25.90    8.70   0
  -3   3   4  112.75    7.19   0
  -3  -3   4   23.04    9.42   0
   2  -3  -4  557.16   11.40   0
  -2   3   4  575.74   11.90   0
  -2  -3   4  540.00   13.55   0
   2   3  -4  579.90   13.45   0
   1  -3  -4 3913.24   23.16   0
  -1   3   4 3827.81   23.44   0
   1   3  -4 3812.36   25.01   0
   0   3   4  298.55   11.77   0
   0  -3  -4  301.68   11.58   0
  -1  -3  -4 3910.19   30.11   0
   1   3   4 3762.64   31.24   0
  -2  -3  -4  741.59   19.33   0
  -6  -3  -4   10.77    6.46   0
  -7   3  -4  175.15    6.21   0
  -7  -3  -4  178.59    6.54   0
  -8   3  -4   36.69    5.20   0
  -8  -3  -4   38.95    6.38   0
  -9   3  -4 1905.46   11.08   0
  -9  -3  -4 1908.48   13.05   0
 -10  -3  -4  215.92    7.13   0
 -10   3  -4  216.59    5.67   0
 -11  -3  -4 1543.04   11.29   0
 -11   3  -4 1532.29    9.92   0
 -12  -3  -4   13.39    4.90   0
 -12   3  -4    9.12    4.91   0
 -13   3  -4  404.58    6.66   0
 -13  -3  -4  415.94    7.45   0
 -14  -3  -4   77.06    5.02   0
 -14   3  -4   80.22    5.16   0
 -15  -3  -4  289.18    7.14   0
 -15   3  -4  307.72    5.82   0
 -16  -3  -4    4.00    4.70   0
 -16   3  -4   -1.98    4.79   0
 -17   3  -4   65.18    4.98   0
 -17  -3  -4   58.24    5.20   0
 -18  -3  -4    1.07    6.15   0
 -18   3  -4    9.03    4.59   0
 -18   4   4    3.21    4.91   0
 -18  -4   4    1.31    4.84   0
 -17  -4   4   59.74    5.38   0
 -17   4   4   70.03    4.97   0
 -16  -4   4   34.43    5.20   0
 -16   4   4   34.22    5.02   0
 -15   4   4  157.35    5.44   0
 -15  -4   4  160.03    5.92   0
  15   4  -4  156.49    5.36   0
 -14  -4   4   78.39    6.33   0
  14  -4  -4   78.84    5.07   0
  14   4  -4   80.21    5.95   0
 -14   4   4   86.46    5.25   0
  13   4  -4   36.41    4.60   0
  13  -4  -4   43.28    4.69   0
 -13   4   4   39.78    4.83   0
 -13  -4   4   37.60    5.00   0
  12   4  -4  201.67    5.89   0
 -12   4   4  217.58    5.64   0
  12  -4  -4  203.64    5.45   0
 -12  -4   4  220.94    6.47   0
 -11  -4   4  804.28    8.59   0
  11  -4  -4  793.17    6.79   0
  11   4  -4  785.18    8.33   0
 -11   4   4  813.79    7.92   0
 -10  -4   4   22.14    6.53   0
  10   4  -4   19.92    4.93   0
  10  -4  -4   22.98    5.01   0
 -10   4   4   11.65    5.22   0
   9   4  -4  822.30    8.70   0
  -9  -4   4  826.59    9.03   0
  -9   4   4  820.98    8.12   0
   9  -4  -4  804.02    7.86   0
  -8   4   4   90.62    5.62   0
  -8  -4   4   95.13    5.88   0
   8  -4  -4   92.01    5.54   0
   8   4  -4  101.93    5.67   0
  -7   4   4  160.81    4.77   0
  -7  -4   4  155.15    6.42   0
   7   4  -4  158.24    6.15   0
   7  -4  -4  156.59    5.92   0
  -6  -4   4   19.49    6.13   0
   6   4  -4   20.40    5.58   0
   6  -4  -4   22.86    4.00   0
  -6   4   4   21.01    4.13   0
  -5   4   4 1226.47   10.88   0
  -5  -4   4 1209.63   12.61   0
   5  -4  -4 1217.18    9.46   0
   5   4  -4 1216.22   12.03   0
   4   4  -4  402.16    9.30   0
   4  -4  -4  414.08    8.55   0
  -4  -4   4  403.08    9.91   0
  -4   4   4  405.19    8.77   0
  -3  -4   4  702.17   12.80   0
  -3   4   4  700.63   10.57   0
   3   4  -4  701.33   12.32   0
   3  -4  -4  704.81   10.33   0
   2   4  -4  574.33   13.25   0
  -2  -4   4  564.34   13.14   0
   2  -4  -4  569.34   10.81   0
  -2   4   4  577.62   10.97   0
   1  -4  -4  120.65    9.03   0
  -1   4   4  107.24    9.10   0
   1   4  -4  117.16   10.92   0
   0   4   4  429.66   12.29   0
   0  -4  -4  430.66   11.96   0
  -1  -4  -4   79.48   12.19   0
   1   4   4   83.68   11.29   0
  -2  -4  -4  839.97   18.85   0
   2   4   4  824.08   19.57   0
  -3  -4  -4  833.44   19.82   0
  -6  -4  -4   20.99    6.84   0
  -7   4  -4  109.11    4.32   0
  -7  -4  -4  109.66    6.06   0
  -8   4  -4   63.25    5.33   0
  -8  -4  -4   61.32    5.61   0
  -9  -4  -4  991.21   11.04   0
  -9   4  -4  988.61    8.35   0
 -10  -4  -4   19.55    5.13   0
 -10   4  -4   14.86    4.72   0
 -11   4  -4  853.23    7.91   0
 -11  -4  -4  847.32    9.90   0
 -12   4  -4  256.95    5.86   0
 -12  -4  -4  264.27    6.82   0
 -13  -4  -4   32.40    5.43   0
 -13   4  -4   40.67    4.76   0
 -14   4  -4   70.71    4.81   0
 -14  -4  -4   74.11    6.21   0
 -15   4  -4  154.86    5.51   0
 -15  -4  -4  165.30    7.04   0
 -16  -4  -4   29.71    5.18   0
 -16   4  -4   36.46    5.06   0
 -17  -4  -4   65.69    6.26   0
 -17   4  -4   65.86    5.05   0
 -18  -4  -4    1.55    5.19   0
 -18   4  -4    8.13    4.78   0
 -18  -5   4    3.87    5.19   0
 -18   5   4    1.75    4.59   0
 -17  -5   4  287.96    7.21   0
 -17   5   4  270.73    6.43   0
 -16  -5   4  143.34    5.98   0
 -16   5   4  141.74    5.69   0
 -15  -5   4  261.31    6.48   0
  15   5  -4  273.63    6.19   0
 -15   5   4  276.63    6.04   0
 -14   5   4   21.11    5.03   0
  14   5  -4   18.60    4.60   0
 -14  -5   4   17.85    5.01   0
  13  -5  -4   54.36    4.85   0
 -13  -5   4   52.89    6.51   0
 -13   5   4   52.14    4.82   0
  13   5  -4   57.02    5.82   0
  12   5  -4   18.51    4.80   0
 -12  -5   4   12.73    6.25   0
  12  -5  -4   25.81    4.69   0
 -12   5   4    8.12    4.87   0
 -11  -5   4  335.72    6.90   0
 -11   5   4  341.26    6.34   0
  11   5  -4  334.33    6.48   0
  11  -5  -4  350.75    6.10   0
  10  -5  -4   24.41    5.06   0
 -10  -5   4   31.24    5.51   0
  10   5  -4   30.74    6.20   0
 -10   5   4   29.89    5.14   0
  -9   5   4  681.13    7.61   0
   9  -5  -4  692.87    7.50   0
  -9  -5   4  678.58    8.82   0
   9   5  -4  684.12    9.16   0
   8   5  -4  290.14    6.73   0
  -8   5   4  268.83    6.32   0
   8  -5  -4  280.27    5.07   0
  -8  -5   4  285.85    7.38   0
  -7  -5   4  819.69    9.87   0
  -7   5   4  797.96    7.41   0
   7   5  -4  816.01    9.50   0
   7  -5  -4  802.06    8.10   0
  -6  -5   4  521.55    9.10   0
  -6   5   4  520.47    7.59   0
   6   5  -4  523.70    8.21   0
   6  -5  -4  521.54    7.46   0
   5  -5  -4 5039.12   17.72   0
   5   5  -4 5025.18   23.14   0
  -5  -5   4 4950.63   23.43   0
  -5   5   4 5073.33   17.86   0
  -4   5   4  114.65    7.12   0
   4  -5  -4  118.27    6.92   0
  -4  -5   4  114.94    8.37   0
   4   5  -4  120.77    8.74   0
   3   5  -4 4742.20   24.99   0
   3  -5  -4 5102.73   20.40   0
  -3  -5   4 5092.40   26.31   0
  -3   5   4 5048.97   20.14   0
   2  -5  -4  652.86   10.36   0
  -2   5   4  644.96   10.51   0
   2   5  -4  598.66   12.50   0
   1  -5  -4 4485.89   22.55   0
  -1   5   4 4485.09   22.87   0
   0   5   4 1819.53   17.48   0
   0  -5  -4 1835.84   17.26   0
   1   5   4 4536.55   29.93   0
  -2  -5  -4  466.65   14.68   0
   2   5   4  446.47   16.33   0
  -4  -5  -4   88.89   11.07   0
  -6  -5  -4  665.19   13.00   0
  -7  -5  -4  836.89   12.15   0
  -8   5  -4  225.03    5.84   0
  -8  -5  -4  226.22    7.04   0
  -9   5  -4  698.68    7.57   0
  -9  -5  -4  688.57   10.17   0
 -10  -5  -4   38.87    6.21   0
 -10   5  -4   37.92    5.02   0
 -11  -5  -4  390.08    8.33   0
 -11   5  -4  385.70    6.13   0
 -12   5  -4   19.97    4.83   0
 -12  -5  -4   16.34    5.12   0
 -13   5  -4   57.17    5.04   0
 -13  -5  -4   49.77    6.65   0
 -14   5  -4   11.11    4.49   0
 -14  -5  -4   15.02    4.82   0
 -15   5  -4  272.07    6.14   0
 -15  -5  -4  282.33    7.90   0
 -16  -5  -4  177.15    6.24   0
 -16   5  -4  179.23    5.69   0
 -17   5  -4  273.57    6.06   0
 -17  -5  -4  266.83    7.89   0
 -18  -5  -4    9.87    4.77   0
 -18   5  -4    8.07    4.48   0
 -18  -6   4   35.94    5.82   0
 -18   6   4   29.01    5.09   0
 -17   6   4  153.18    5.68   0
 -17  -6   4  159.34    6.58   0
 -16  -6   4   14.97    5.09   0
 -16   6   4   16.16    4.71   0
  15   6  -4  159.17    5.79   0
 -15   6   4  151.98    4.52   0
 -15  -6   4  159.58    7.06   0
 -14  -6   4   91.09    5.47   0
  14   6  -4   93.38    6.24   0
 -14   6   4   89.72    5.07   0
 -13   6   4   62.60    5.04   0
  13  -6  -4   59.65    4.90   0
  13   6  -4   60.16    4.96   0
 -13  -6   4   59.06    5.36   0
  12  -6  -4   75.33    4.98   0
 -12  -6   4   66.15    5.65   0
 -12   6   4   66.21    3.73   0
  12   6  -4   70.09    4.91   0
 -11   6   4   44.20    5.05   0
 -11  -6   4   40.01    5.36   0
  11   6  -4   48.66    4.91   0
  11  -6  -4   41.25    4.84   0
 -10   6   4  233.73    5.94   0
  10  -6  -4  227.08    5.88   0
  10   6  -4  225.96    6.22   0
 -10  -6   4  216.63    6.75   0
  -9  -6   4  100.36    6.47   0
   9  -6  -4  102.99    5.48   0
   9   6  -4  102.48    5.80   0
  -9   6   4  104.63    5.42   0
  -8   6   4  360.64    5.42   0
  -8  -6   4  364.53    8.94   0
   8  -6  -4  345.41    6.46   0
   8   6  -4  361.74    8.01   0
  -7   6   4  902.88    8.49   0
   7   6  -4  913.92   10.47   0
   7  -6  -4  906.67    8.21   0
  -7  -6   4  888.18   10.49   0
  -6  -6   4   83.38    6.71   0
   6   6  -4   73.15    5.92   0
  -6   6   4   79.59    4.20   0
   6  -6  -4   81.91    4.13   0
  -5  -6   4 4815.08   23.26   0
  -5   6   4 4822.62   16.98   0
   5   6  -4 4847.06   22.22   0
   5  -6  -4 4839.58   17.35   0
  -4   6   4   18.30    6.26   0
   4   6  -4   19.15    8.42   0
  -4  -6   4   17.07    7.00   0
   4  -6  -4   18.70    5.89   0
   3  -6  -4 1023.81   10.52   0
  -3  -6   4 1000.41   13.06   0
   3   6  -4  955.47   12.97   0
  -3   6   4  998.69   10.71   0
  -2   6   4  721.58   10.14   0
   2   6  -4  696.30   12.22   0
   2  -6  -4  722.02    9.94   0
  -1   6   4   57.65    7.64   0
   1  -6  -4   51.80    7.26   0
   0  -6  -4   22.76    7.36   0
   0   6   4   21.65    7.48   0
  -1  -6  -4   75.33    9.44   0
   1   6   4   75.92    9.66   0
  -2  -6  -4  784.47   15.68   0
   2   6   4  748.52   17.84   0
  -3  -6  -4  802.72   20.55   0
  -4  -6  -4   19.80   12.86   0
  -6  -6  -4   63.34    9.05   0
  -7  -6  -4 1039.61   14.94   0
  -8  -6  -4  536.79   10.41   0
  -8   6  -4  511.35    6.95   0
  -9  -6  -4  132.55    7.11   0
  -9   6  -4  133.10    4.18   0
 -10  -6  -4  207.59    7.36   0
 -10   6  -4  204.93    5.80   0
 -11  -6  -4   37.94    6.14   0
 -11   6  -4   30.96    5.12   0
 -12  -6  -4   48.77    6.63   0
 -12   6  -4   55.30    4.93   0
 -13   6  -4   88.14    4.92   0
 -13  -6  -4   82.05    6.62   0
 -14   6  -4   79.00    4.78   0
 -14  -6  -4   81.24    5.37   0
 -15  -6  -4  180.37    6.39   0
 -15   6  -4  171.86    5.49   0
 -16  -6  -4   18.09    6.10   0
 -16   6  -4    6.75    4.89   0
 -17  -6  -4  179.32    7.58   0
 -17   6  -4  172.90    5.75   0
 -18   6  -4   32.28    3.87   0
 -18  -6  -4   37.33    6.48   0
 -18  -7   4   24.70    5.62   0
 -18   7   4   30.00    4.92   0
 -17  -7   4  124.21    6.81   0
 -17   7   4  115.21    5.36   0
 -16   7   4    3.17    4.58   0
 -16  -7   4    4.97    6.56   0
  15   7  -4  237.67    5.98   0
 -15  -7   4  237.41    6.93   0
 -15   7   4  224.57    4.63   0
 -14   7   4    9.02    4.51   0
  14   7  -4    0.15    5.52   0
 -14  -7   4    4.97    5.40   0
  13   7  -4  393.44    7.93   0
 -13   7   4  385.33    6.35   0
 -13  -7   4  369.61    7.58   0
 -12   7   4  178.81    5.73   0
  12   7  -4  169.50    6.76   0
  12  -7  -4  174.95    5.57   0
 -12  -7   4  180.39    7.63   0
  11   7  -4  430.61    7.08   0
 -11   7   4  430.72    6.44   0
 -11  -7   4  406.99    8.60   0
  11  -7  -4  436.51    6.25   0
  10  -7  -4   17.65    4.67   0
 -10   7   4   23.99    5.21   0
  10   7  -4   24.69    6.10   0
 -10  -7   4   29.73    5.57   0
  -9   7   4  366.69    6.38   0
   9   7  -4  370.79    7.26   0
   9  -7  -4  377.20    6.22   0
  -9  -7   4  358.79    7.72   0
  -8   7   4  166.06    5.74   0
   8  -7  -4  162.20    5.53   0
  -8  -7   4  160.17    6.93   0
   8   7  -4  164.31    6.16   0
  -7   7   4  602.68    6.51   0
   7  -7  -4  616.04    6.44   0
   7   7  -4  615.80    9.56   0
  -7  -7   4  619.61   10.64   0
   6   7  -4   57.96    6.89   0
   6  -7  -4   64.85    5.23   0
  -6  -7   4   60.27    7.91   0
  -6   7   4   58.83    5.30   0
   5   7  -4 1426.17   12.99   0
   5  -7  -4 1397.98   10.17   0
  -5  -7   4 1346.78   14.26   0
  -5   7   4 1384.27   10.40   0
  -4   7   4   12.27    6.00   0
   4  -7  -4   12.38    3.85   0
   4   7  -4   10.37    6.75   0
  -4  -7   4   13.60    8.44   0
   3   7  -4 1628.10   15.35   0
  -3   7   4 1676.50   12.28   0
   3  -7  -4 1685.07   11.97   0
   2   7  -4  114.13    8.14   0
  -2   7   4  125.86    7.01   0
   2  -7  -4  120.65    6.79   0
   1  -7  -4 4183.03   20.39   0
  -1   7   4 4176.59   20.70   0
   0   7   4  993.04   12.20   0
   0  -7  -4  989.87   12.14   0
  -1  -7  -4 4232.94   25.46   0
   1   7   4 4161.53   26.22   0
   2   7   4  158.34    9.82   0
  -2  -7  -4  171.01   10.34   0
  -3  -7  -4 1722.38   27.82   0
   3   7   4 1600.68   29.69   0
  -6  -7  -4   51.48   10.83   0
  -7  -7  -4  636.30   14.59   0
  -8   7  -4  218.23    5.91   0
  -8  -7  -4  218.30    9.32   0
  -9   7  -4  289.15    6.13   0
  -9  -7  -4  285.66    8.36   0
 -10   7  -4   27.36    5.05   0
 -10  -7  -4   26.40    7.08   0
 -11  -7  -4  430.45    9.08   0
 -11   7  -4  420.71    6.39   0
 -12  -7  -4  220.16    7.69   0
 -12   7  -4  231.77    5.65   0
 -13   7  -4  329.75    5.90   0
 -13  -7  -4  314.49    7.99   0
 -14   7  -4   -3.59    4.83   0
 -14  -7  -4    1.01    6.05   0
 -15   7  -4  259.27    6.03   0
 -15  -7  -4  252.38    8.06   0
 -16   7  -4   -3.46    4.79   0
 -16  -7  -4    9.92    6.17   0
 -17  -7  -4  120.75    6.28   0
 -17   7  -4  125.86    5.41   0
 -18  -7  -4   14.47    6.27   0
 -18   7  -4   24.19    4.92   0
 -18  -8   4   11.65    7.08   0
 -18   8   4   20.47    4.90   0
 -17   8   4    5.16    4.67   0
 -17  -8   4    5.37    5.42   0
 -16  -8   4   10.03    5.43   0
 -16   8   4    7.88    4.62   0
 -15  -8   4   72.97    6.05   0
 -15   8   4   66.25    4.95   0
  15   8  -4   66.59    5.34   0
 -14  -8   4    8.76    5.19   0
  14   8  -4    7.30    4.74   0
 -14   8   4   10.83    4.62   0
 -13   8   4  472.14    6.59   0
 -13  -8   4  475.23    9.23   0
  13   8  -4  466.87    7.49   0
 -12   8   4  420.76    5.47   0
  12   8  -4  421.87    8.55   0
  12  -8  -4  437.43    6.30   0
 -12  -8   4  417.78    8.41   0
 -11  -8   4  461.78    9.46   0
 -11   8   4  483.85    6.58   0
  11   8  -4  478.35    7.87   0
  11  -8  -4  481.51    6.32   0
 -10  -8   4    1.16    5.54   0
 -10   8   4    9.03    4.70   0
  10  -8  -4   10.62    4.66   0
  10   8  -4    5.00    5.96   0
  -9  -8   4  638.71    9.54   0
   9   8  -4  650.46    8.53   0
  -9   8   4  650.21    7.19   0
   9  -8  -4  650.22    6.17   0
  -8  -8   4   20.01    7.60   0
  -8   8   4   12.36    5.13   0
   8   8  -4   17.84    5.32   0
   8  -8  -4   12.52    5.15   0
  -7   8   4  198.34    5.87   0
   7   8  -4  197.94    6.71   0
  -7  -8   4  195.07    7.59   0
   7  -8  -4  181.78    4.52   0
  -6  -8   4  178.77    7.44   0
  -6   8   4  183.69    5.70   0
   6  -8  -4  191.21    5.64   0
   6   8  -4  181.71    6.51   0
  -5   8   4  629.37    6.80   0
   5   8  -4  660.25    9.87   0
  -5  -8   4  636.17   11.24   0
   5  -8  -4  621.66    7.60   0
  -4   8   4   38.68    5.62   0
   4   8  -4   40.05    6.69   0
   4  -8  -4   36.45    5.56   0
   3  -8  -4 1552.69   11.33   0
   3   8  -4 1400.16   13.98   0
  -3   8   4 1541.84   11.49   0
  -2   8   4  721.15    9.33   0
   2  -8  -4  742.44    9.29   0
  -1   8   4 4151.38   19.81   0
   1  -8  -4 4097.77   19.59   0
   0  -8  -4  204.98    7.35   0
   0   8   4  209.38    7.36   0
   1   8   4 4213.93   24.74   0
  -1  -8  -4 4234.92   24.06   0
   2   8   4  649.16   13.12   0
  -2  -8  -4  658.81   12.94   0
   3   8   4 1779.74   29.62   0
  -7   8  -4  268.13    5.04   0
  -7  -8  -4  276.56   16.15   0
  -8  -8  -4   22.37    8.95   0
  -8   8  -4   21.65    5.05   0
  -9   8  -4  603.53    7.12   0
  -9  -8  -4  605.42   12.99   0
 -10  -8  -4    8.68    7.08   0
 -10   8  -4    8.48    4.97   0
 -11   8  -4  472.78    6.51   0
 -11  -8  -4  491.58   10.66   0
 -12  -8  -4  409.73    9.76   0
 -12   8  -4  416.81    6.35   0
 -13   8  -4  548.52    6.65   0
 -13  -8  -4  551.57    9.80   0
 -14   8  -4   10.24    4.77   0
 -14  -8  -4    8.35    6.89   0
 -15  -8  -4   69.55    6.76   0
 -15   8  -4   65.32    5.12   0
 -16  -8  -4   14.03    6.12   0
 -16   8  -4   13.54    4.50   0
 -17   8  -4   16.55    4.80   0
 -17  -8  -4   12.97    6.30   0
 -18   8  -4   12.72    4.90   0
 -18  -8  -4   25.65    6.71   0
 -18   9   4    7.44    3.26   0
 -18  -9   4   11.83    6.71   0
 -17   9   4   18.59    4.88   0
 -17  -9   4   25.58    7.09   0
 -16  -9   4    9.51    5.30   0
 -16   9   4    6.12    4.55   0
 -15  -9   4  188.65    6.93   0
  15   9  -4  182.10    6.30   0
 -15   9   4  185.16    5.39   0
 -14  -9   4   27.23    5.54   0
 -14   9   4   32.23    4.62   0
  14   9  -4   27.13    4.76   0
 -13  -9   4  120.24    6.20   0
  13   9  -4  126.26    6.57   0
 -13   9   4  120.69    5.18   0
 -12  -9   4   53.04    6.17   0
  12   9  -4   61.81    5.25   0
 -12   9   4   58.12    5.04   0
 -11  -9   4  594.39   10.40   0
 -11   9   4  637.81    7.05   0
  11   9  -4  625.34    8.65   0
  11  -9  -4  621.63    6.86   0
 -10   9   4   58.12    5.05   0
  10   9  -4   49.62    5.14   0
 -10  -9   4   55.75    6.39   0
  10  -9  -4   50.80    3.53   0
  -9   9   4 1054.04    8.20   0
   9  -9  -4 1074.93    8.14   0
   9   9  -4 1073.22   11.34   0
  -9  -9   4 1036.66   11.42   0
  -8   9   4  261.53    5.91   0
   8   9  -4  255.23    7.79   0
  -8  -9   4  252.74    7.81   0
   8  -9  -4  266.49    5.78   0
  -7  -9   4  262.02    8.14   0
  -7   9   4  281.60    6.10   0
   7  -9  -4  267.01    4.78   0
   7   9  -4  263.29    7.14   0
   6  -9  -4  164.57    5.71   0
  -6  -9   4  162.68    8.36   0
   6   9  -4  153.43    7.71   0
  -6   9   4  156.11    5.71   0
   5   9  -4 1174.19   12.37   0
  -5   9   4 1145.10    9.17   0
   5  -9  -4 1151.46    9.06   0
  -4   9   4  139.45    6.19   0
   4   9  -4  132.28    7.15   0
   4  -9  -4  142.78    6.02   0
   3   9  -4  322.89    8.72   0
  -3   9   4  324.70    7.07   0
   3  -9  -4  331.83    5.82   0
   2  -9  -4  274.78    7.00   0
  -2   9   4  279.12    7.26   0
   1  -9  -4 8640.39   26.67   0
   0  -9  -4  523.34    9.05   0
   0   9   4  514.99    8.99   0
  -2  -9  -4  406.59   11.15   0
   2   9   4  396.48   10.60   0
   3   9   4  420.12   15.45   0
  -7   9  -4  212.35    5.87   0
  -8   9  -4  173.31    5.67   0
  -9   9  -4  965.30    8.16   0
  -9  -9  -4  985.59   20.50   0
 -10  -9  -4   42.21    9.32   0
 -10   9  -4   48.67    4.80   0
 -11  -9  -4  564.55   12.83   0
 -11   9  -4  524.38    6.58   0
 -12  -9  -4   39.93    7.22   0
 -12   9  -4   40.72    3.58   0
 -13  -9  -4  130.77    8.40   0
 -13   9  -4  130.68    5.21   0
 -14   9  -4   25.28    4.76   0
 -14  -9  -4   24.94    7.19   0
 -15   9  -4  205.51    5.78   0
 -15  -9  -4  207.91    8.77   0
 -16  -9  -4    3.52    6.38   0
 -16   9  -4    1.32    4.46   0
 -17   9  -4   24.03    4.75   0
 -17  -9  -4   14.93    7.46   0
 -18   9  -4    4.69    4.69   0
 -18  -9  -4    3.03    6.58   0
 -17 -10   4   42.18    7.28   0
 -17  10   4   47.56    4.88   0
 -16  10   4   -5.08    4.68   0
 -16 -10   4    4.45    6.32   0
 -15  10   4  226.90    5.54   0
  15  10  -4  218.41    7.60   0
 -15 -10   4  192.83    8.29   0
  14  10  -4   13.64    5.71   0
 -14  10   4    2.26    4.65   0
 -14 -10   4   13.36    5.78   0
 -13 -10   4   33.55    5.76   0
  13  10  -4   29.63    5.81   0
 -13  10   4   34.83    4.69   0
  12  10  -4   20.16    6.21   0
 -12  10   4   30.86    4.85   0
 -12 -10   4   17.98    5.97   0
  11  10  -4   86.03    5.54   0
 -11  10   4   78.85    5.23   0
 -11 -10   4   86.71    6.85   0
 -10  10   4   50.35    3.65   0
  10 -10  -4   48.15    4.79   0
  10  10  -4   51.20    6.35   0
 -10 -10   4   47.00    7.38   0
   9  10  -4  995.96   11.08   0
  -9  10   4  980.09    8.09   0
  -9 -10   4  947.47   12.14   0
   9 -10  -4  997.34    7.80   0
  -8 -10   4  213.27    8.69   0
   8  10  -4  207.43    7.81   0
   8 -10  -4  210.16    4.66   0
  -8  10   4  208.65    5.87   0
  -7  10   4 2418.54   11.18   0
   7  10  -4 2448.14   15.87   0
  -7 -10   4 2481.44   17.74   0
   7 -10  -4 2500.15   11.43   0
  -6  10   4  129.97    5.78   0
   6  10  -4  131.99    7.86   0
   6 -10  -4  123.60    5.50   0
   5  10  -4  983.11   12.36   0
   5 -10  -4 1021.13    7.80   0
  -5  10   4 1018.08    8.73   0
   4  10  -4  407.07   10.04   0
  -4  10   4  431.02    7.51   0
   4 -10  -4  439.88    7.03   0
   3 -10  -4  133.80    4.72   0
  -3  10   4  134.46    6.21   0
   3  10  -4  126.37    7.25   0
  -2  10   4   29.76    5.66   0
   2 -10  -4   29.07    3.97   0
   1 -10  -4  437.31    7.94   0
  -1  10   4  452.69    8.04   0
   0  10   4   26.21    5.60   0
   0 -10  -4   30.42    7.00   0
  -1 -10  -4  522.56    9.15   0
   1  10   4  524.58    9.13   0
   2  10   4   26.68    6.95   0
   3  10   4  131.91   10.72   0
  -7  10  -4 2469.44   11.52   0
  -8  10  -4  260.69    5.86   0
  -9  10  -4 1093.48    8.43   0
 -10  10  -4   56.04    4.99   0
 -10 -10  -4   64.49   14.65   0
 -11  10  -4   53.80    4.92   0
 -11 -10  -4   61.82   11.26   0
 -12  10  -4   14.56    4.82   0
 -12 -10  -4   18.27    8.38   0
 -13 -10  -4   32.15    8.52   0
 -13  10  -4   26.46    4.69   0
 -14 -10  -4   13.46    7.30   0
 -14  10  -4   10.98    4.45   0
 -15 -10  -4  189.32    9.75   0
 -15  10  -4  191.64    5.51   0
 -16  10  -4    3.72    4.62   0
 -16 -10  -4    1.14    7.23   0
 -17 -10  -4   40.11    8.15   0
 -17  10  -4   56.68    4.78   0
 -17  11   4   83.48    4.38   0
 -17 -11   4   85.48    8.02   0
 -16 -11   4    1.92    6.76   0
 -16  11   4    6.18    4.66   0
 -15  11   4  383.41    5.52   0
 -15 -11   4  349.11    9.88   0
  15  11  -4  405.36    8.34   0
  14  11  -4   14.70    5.76   0
 -14  11   4   16.08    4.75   0
 -14 -11   4    3.80    6.85   0
 -13  11   4   21.50    4.58   0
  13  11  -4   18.72    5.83   0
 -13 -11   4   17.35    6.88   0
 -12  11   4    4.01    4.79   0
  12  11  -4    6.59    5.74   0
 -12 -11   4    3.15    6.72   0
 -11 -11   4    1.90    7.37   0
 -11  11   4   11.49    4.88   0
  11  11  -4    5.18    6.24   0
 -10  11   4   48.09    5.09   0
 -10 -11   4   50.02    7.58   0
  10  11  -4   49.62    6.51   0
  -9  11   4  228.34    5.77   0
   9  11  -4  232.36    6.57   0
   9 -11  -4  243.20    5.63   0
  -9 -11   4  232.64    8.50   0
  -8  11   4  225.53    5.89   0
   8 -11  -4  233.28    5.80   0
   8  11  -4  235.06    7.63   0
  -7  11   4 3393.49   13.24   0
   7 -11  -4 3469.56   13.00   0
   7  11  -4 3464.84   19.66   0
   6  11  -4  106.44    7.80   0
   6 -11  -4  107.94    4.10   0
  -6  11   4  112.41    5.50   0
   5 -11  -4 4324.92   15.18   0
  -5  11   4 4196.01   15.27   0
   5  11  -4 4074.20   21.98   0
  -4  11   4    5.62    4.97   0
   4  11  -4   11.92    7.42   0
   4 -11  -4    9.36    3.61   0
   3  11  -4  471.38    9.10   0
  -3  11   4  478.58    7.63   0
   3 -11  -4  488.62    7.30   0
  -2  11   4 1230.55   10.58   0
   2 -11  -4 1230.85   10.39   0
  -1  11   4   65.04    5.45   0
   1 -11  -4   60.54    5.64   0
   0  11   4   28.72    5.14   0
   0 -11  -4   30.15    6.30   0
   1  11   4   78.72    6.38   0
   2  11   4 1450.55   15.59   0
   3  11   4  406.64   12.07   0
  -7  11  -4 3186.91   12.17   0
  -8  11  -4  234.00    4.60   0
  -9  11  -4  195.96    5.51   0
 -10  11  -4   56.58    5.02   0
 -11  11  -4   -2.91    4.80   0
 -12  11  -4    4.53    4.71   0
 -13  11  -4   25.72    4.59   0
 -13 -11  -4   26.27   11.24   0
 -14  11  -4   14.28    4.60   0
 -14 -11  -4   11.58    9.29   0
 -15 -11  -4  366.07   13.99   0
 -15  11  -4  401.92    5.53   0
 -16  11  -4    2.32    4.54   0
 -16 -11  -4    0.93    8.40   0
 -17  11  -4   97.66    5.41   0
 -17 -11  -4   90.01   10.32   0
 -17  12   4   33.50    4.96   0
 -17 -12   4   29.06    7.20   0
 -16 -12   4    5.27    6.68   0
 -16  12   4    7.94    3.20   0
 -15  12   4  178.75    5.52   0
 -15 -12   4  171.45    8.28   0
  15  12  -4  163.45    7.43   0
 -14  12   4   36.54    3.69   0
  14  12  -4   39.95    6.19   0
 -14 -12   4   31.39    7.02   0
 -13 -12   4  110.04    6.55   0
 -13  12   4  133.40    5.11   0
  13  12  -4  114.67    6.80   0
  12  12  -4  298.17    7.88   0
 -12  12   4  302.92    5.79   0
 -12 -12   4  294.53    8.72   0
  11  12  -4   22.79    6.73   0
 -11 -12   4   20.27    6.66   0
 -11  12   4   19.47    3.43   0
 -10  12   4   45.54    4.99   0
  10  12  -4   44.23    6.22   0
 -10 -12   4   42.49    7.43   0
  -9  12   4  492.20    6.45   0
   9  12  -4  489.51    9.36   0
  -8  12   4  454.16    6.61   0
   8  12  -4  466.23    9.06   0
   7 -12  -4  656.79    7.18   0
  -7  12   4  670.03    7.43   0
   7  12  -4  666.94   10.51   0
  -6  12   4   68.19    5.24   0
   6  12  -4   67.63    7.71   0
   6 -12  -4   73.09    3.78   0
   5 -12  -4  107.43    5.39   0
  -5  12   4  111.17    5.55   0
   5  12  -4  115.76    8.16   0
  -4  12   4   48.42    5.16   0
   4  12  -4   42.79    6.34   0
   4 -12  -4   52.27    4.90   0
   3  12  -4  640.87   10.31   0
   3 -12  -4  690.43    7.72   0
  -3  12   4  673.70    7.96   0
  -2  12   4  291.51    6.73   0
   2 -12  -4  303.38    6.61   0
  -1  12   4  221.15    6.58   0
   0  12   4   29.22    6.19   0
   1  12   4   94.69    5.69   0
   2  12   4  231.18    8.24   0
   3  12   4  748.28   14.18   0
  -7  12  -4  746.06    7.57   0
  -8  12  -4  446.22    6.32   0
  -9  12  -4  481.50    5.38   0
 -10  12  -4   38.66    4.96   0
 -11  12  -4   14.46    4.73   0
 -12  12  -4  257.79    5.49   0
 -13  12  -4  104.45    3.79   0
 -14  12  -4   29.29    4.60   0
 -15  12  -4  216.33    5.67   0
 -16  12  -4    9.85    4.44   0
 -17  12  -4   47.10    4.99   0
 -17  13   4   15.24    3.61   0
 -17 -13   4   22.71    8.20   0
 -16 -13   4   -2.71    7.70   0
 -16  13   4   13.01    4.61   0
 -15 -13   4  264.26    9.43   0
  15  13  -4  307.15    8.62   0
 -15  13   4  298.41    5.14   0
 -14  13   4    4.72    4.62   0
 -14 -13   4    2.88    6.54   0
  14  13  -4    2.33    5.71   0
  13  13  -4  432.49    9.97   0
 -13 -13   4  405.20    9.86   0
 -13  13   4  414.87    6.35   0
 -12  13   4   54.99    4.66   0
  12  13  -4   51.87    7.10   0
 -12 -13   4   51.45    6.97   0
  11  13  -4  918.87   11.40   0
 -11  13   4  937.36    7.62   0
  10  13  -4    3.00    6.35   0
 -10  13   4   -3.76    4.74   0
  -9  13   4   87.80    5.06   0
   9  13  -4   88.57    8.00   0
  -8  13   4   49.59    5.00   0
   8  13  -4   51.11    6.62   0
  -7  13   4  284.08    5.92   0
   7  13  -4  277.09    8.37   0
   6  13  -4  418.81    8.75   0
  -6  13   4  414.63    6.54   0
   5  13  -4  147.86    7.12   0
  -5  13   4  150.85    5.68   0
   4  13  -4  194.73    8.58   0
  -4  13   4  202.26    5.92   0
  -3  13   4  120.43    5.42   0
  -2  13   4  366.02    6.68   0
  -1  13   4 1720.37   11.74   0
   0  13   4   90.45    5.57   0
   1  13   4 1472.55   13.34   0
   2  13   4  247.93    8.35   0
   3  13   4  117.39    8.55   0
   4  13   4  173.15   12.72   0
  -7  13  -4  272.28    5.84   0
  -8  13  -4   54.78    4.66   0
  -9  13  -4  127.76    5.19   0
 -10  13  -4    1.97    3.51   0
 -11  13  -4  791.93    7.26   0
 -12  13  -4   70.12    4.88   0
 -13  13  -4  407.38    5.40   0
 -14  13  -4   -2.43    4.72   0
 -15  13  -4  253.33    5.84   0
 -16  13  -4    3.11    3.40   0
 -17  13  -4   15.11    4.94   0
 -16  14   4   10.53    4.79   0
 -15  14   4   39.12    4.84   0
  14  14  -4    6.82    5.85   0
 -14  14   4    3.25    4.63   0
 -13  14   4  475.75    6.62   0
  13  14  -4  465.96   10.04   0
 -12  14   4  115.59    5.24   0
  12  14  -4  106.86    7.76   0
 -11  14   4  569.36    6.72   0
  11  14  -4  577.93   10.77   0
  10  14  -4    3.45    5.97   0
 -10  14   4    7.77    4.72   0
   9  14  -4    7.34    5.72   0
  -9  14   4    8.97    3.44   0
   8  14  -4   17.98    6.53   0
  -8  14   4   12.00    3.37   0
  -7  14   4  136.21    5.47   0
   7  14  -4  147.79    7.49   0
  -6  14   4    8.64    5.11   0
   6  14  -4    3.62    6.91   0
  -5  14   4  213.49    5.86   0
   5  14  -4  204.49    7.48   0
  -4  14   4  547.97    7.28   0
   4  14  -4  525.17    9.44   0
  -3  14   4  144.46    5.71   0
  -2  14   4   10.42    4.82   0
  -1  14   4 3793.18   16.51   0
   0  14   4  504.69    8.15   0
   1  14   4 4111.49   19.54   0
   2  14   4    8.04    6.21   0
   3  14   4  194.16    8.09   0
   4  14   4  626.40   15.83   0
  -6  14  -4    1.69    4.87   0
  -7  14  -4  188.34    5.59   0
  -8  14  -4   24.55    4.83   0
  -9  14  -4   11.86    4.63   0
 -10  14  -4    4.99    4.73   0
 -11  14  -4  696.50    7.07   0
 -12  14  -4  123.77    5.12   0
 -13  14  -4  486.22    6.77   0
 -14  14  -4   13.34    4.69   0
 -15  14  -4   50.70    4.95   0
 -16  14  -4   10.78    3.47   0
 -16  15   4   -5.43    4.79   0
 -15  15   4  117.37    5.19   0
 -14  15   4    8.97    3.21   0
  14  15  -4    3.86    6.57   0
 -13  15   4  420.56    6.32   0
  13  15  -4  387.33    9.74   0
 -12  15   4   24.40    4.77   0
  12  15  -4   20.72    6.03   0
  11  15  -4  692.99   11.51   0
 -11  15   4  670.93    6.30   0
 -10  15   4    8.32    3.29   0
  10  15  -4   15.04    6.93   0
  -9  15   4    4.95    4.79   0
   9  15  -4    7.50    6.19   0
   8  15  -4   27.59    6.74   0
  -8  15   4   28.76    4.90   0
   7  15  -4  515.11   10.05   0
  -7  15   4  492.90    5.68   0
   6  15  -4   61.49    7.37   0
  -6  15   4   59.87    5.34   0
  -5  15   4  244.18    5.96   0
   5  15  -4  234.51    7.79   0
  -4  15   4   12.49    5.10   0
   4  15  -4   20.53    7.84   0
  -3  15   4 1525.36   10.02   0
  -2  15   4  151.13    5.51   0
  -1  15   4  486.17    7.35   0
   0  15   4  572.34    7.98   0
   1  15   4  533.54    8.28   0
   2  15   4  180.27    6.46   0
   3  15   4 1519.78   15.50   0
   4  15   4   17.19    8.94   0
  -6  15  -4   47.38    5.02   0
  -7  15  -4  470.40    6.33   0
  -8  15  -4   32.71    4.95   0
  -9  15  -4    9.04    4.80   0
 -10  15  -4   17.23    4.77   0
 -11  15  -4  609.89    6.83   0
 -12  15  -4   22.41    3.39   0
 -13  15  -4  439.21    6.52   0
 -14  15  -4    1.03    4.54   0
 -15  15  -4  125.88    5.42   0
 -16  15  -4    7.61    3.19   0
 -16  16   4   51.20    4.97   0
 -15  16   4   50.17    5.05   0
 -14  16   4    0.45    4.61   0
  14  16  -4    4.09    6.75   0
 -13  16   4   41.99    4.81   0
  13  16  -4   46.08    7.38   0
  12  16  -4   24.12    6.82   0
 -12  16   4   21.97    4.79   0
  11  16  -4   69.86    7.40   0
 -11  16   4   66.52    3.75   0
 -10  16   4  220.74    5.43   0
  10  16  -4  227.88    7.96   0
  -9  16   4   96.55    5.34   0
   9  16  -4  100.33    7.60   0
   8  16  -4   79.09    7.10   0
  -8  16   4   71.62    5.02   0
   7  16  -4  557.53   10.39   0
  -7  16   4  572.85    6.80   0
   6  16  -4  697.24   11.04   0
  -6  16   4  709.45    7.36   0
   5  16  -4 2028.09   16.13   0
  -5  16   4 2175.16   11.27   0
  -4  16   4  143.86    5.60   0
   4  16  -4  147.69    7.12   0
  -3  16   4 1673.32   10.50   0
  -2  16   4   94.61    5.09   0
  -1  16   4   52.72    6.12   0
   0  16   4  114.77    5.60   0
   1  16   4   70.67    5.35   0
   2  16   4   43.33    6.35   0
   3  16   4 1749.03   15.97   0
   4  16   4  175.34   10.40   0
  -6  16  -4  865.06    7.56   0
  -7  16  -4  517.40    6.75   0
  -8  16  -4   61.92    5.14   0
  -9  16  -4   71.33    4.89   0
 -10  16  -4  204.18    4.37   0
 -11  16  -4   93.85    5.02   0
 -12  16  -4   25.82    4.80   0
 -13  16  -4   37.72    4.82   0
 -14  16  -4    6.09    4.57   0
 -15  16  -4   40.95    4.84   0
 -16  16  -4   45.13    3.88   0
 -15  17   4   61.97    3.82   0
 -14  17   4   15.29    4.74   0
  13  17  -4  183.40    9.88   0
 -13  17   4  168.28    5.41   0
 -12  17   4   18.68    3.39   0
  12  17  -4   20.04    7.77   0
 -11  17   4  146.83    5.34   0
  11  17  -4  148.62    8.40   0
  10  17  -4   94.60    7.91   0
 -10  17   4  100.67    5.12   0
  -9  17   4   93.70    4.97   0
   9  17  -4  102.58    7.77   0
   8  17  -4   17.83    6.25   0
  -8  17   4   22.56    4.76   0
   7  17  -4  518.66    9.83   0
  -7  17   4  514.99    5.83   0
  -6  17   4   28.94    4.79   0
   6  17  -4   32.58    7.31   0
   5  17  -4 1734.65   15.05   0
  -5  17   4 1794.19   10.37   0
  -4  17   4   32.76    4.87   0
   4  17  -4   26.29    6.04   0
  -3  17   4 1544.32   10.16   0
  -2  17   4  143.75    5.21   0
  -1  17   4   14.08    4.73   0
   0  17   4   75.73    5.33   0
   1  17   4   10.76    4.86   0
   2  17   4  137.21    6.00   0
   3  17   4 1625.01   15.31   0
   4  17   4   38.37    8.80   0
  -5  17  -4 1795.26   10.01   0
  -6  17  -4   30.62    4.86   0
  -7  17  -4  484.10    5.70   0
  -8  17  -4   22.01    3.46   0
  -9  17  -4  151.75    5.16   0
 -10  17  -4   91.29    4.94   0
 -11  17  -4  113.19    5.22   0
 -12  17  -4   13.15    4.65   0
 -13  17  -4  173.99    5.38   0
 -14  17  -4   18.57    4.67   0
 -15  17  -4   50.47    4.83   0
 -15  18   4   22.22    3.52   0
 -14  18   4   46.05    5.01   0
 -13  18   4   95.04    5.07   0
  13  18  -4   84.96    9.87   0
 -12  18   4    0.30    3.19   0
  12  18  -4    3.07    7.53   0
  11  18  -4  587.73   12.86   0
 -11  18   4  586.01    7.01   0
  10  18  -4  181.03    8.59   0
 -10  18   4  171.11    5.43   0
   9  18  -4  132.39    8.15   0
  -9  18   4  136.17    5.18   0
   8  18  -4    6.85    7.22   0
  -8  18   4    6.55    4.62   0
   7  18  -4   22.51    6.83   0
  -7  18   4   21.72    4.85   0
  -6  18   4    3.09    4.74   0
   6  18  -4   10.45    7.62   0
   5  18  -4  513.85   10.13   0
  -5  18   4  528.98    6.81   0
  -4  18   4   27.05    4.82   0
   4  18  -4   21.79    7.26   0
  -3  18   4  626.76    7.39   0
  -2  18   4  144.11    5.53   0
  -1  18   4  118.71    5.38   0
   0  18   4  190.36    5.86   0
   1  18   4  127.20    5.62   0
   2  18   4  142.33    6.13   0
   3  18   4  592.36   11.05   0
   4  18   4   14.80    7.20   0
  -5  18  -4  562.56    6.72   0
  -6  18  -4   10.96    5.00   0
  -7  18  -4   24.12    4.79   0
  -8  18  -4    7.15    4.58   0
  -9  18  -4  106.24    5.02   0
 -10  18  -4  135.86    5.35   0
 -11  18  -4  480.46    5.73   0
 -12  18  -4    1.74    3.28   0
 -13  18  -4  107.85    4.06   0
 -14  18  -4   30.25    3.46   0
 -15  18  -4   37.26    4.67   0
 -14  19   4   -0.35    4.58   0
 -13  19   4  251.67    5.93   0
  12  19  -4    8.32    9.01   0
 -12  19   4   10.74    3.35   0
 -11  19   4  341.07    5.28   0
  11  19  -4  359.08   12.47   0
 -10  19   4   32.87    4.71   0
  10  19  -4   25.24    7.15   0
   9  19  -4  681.20   12.58   0
  -9  19   4  641.05    6.23   0
  -8  19   4    2.46    3.27   0
   8  19  -4    5.55    7.05   0
   7  19  -4   30.48    7.26   0
  -7  19   4   21.21    4.83   0
  -6  19   4   10.30    4.61   0
   6  19  -4   23.12    7.39   0
  -5  19   4   34.48    4.78   0
   5  19  -4   38.13    7.65   0
  -4  19   4   87.81    5.06   0
   4  19  -4   85.76    6.72   0
  -3  19   4 1197.83    9.27   0
  -2  19   4  127.60    6.42   0
  -1  19   4  610.90    7.58   0
   0  19   4   61.53    4.91   0
   1  19   4  620.40    8.33   0
   2  19   4  170.92    6.29   0
   3  19   4 1174.62   13.20   0
   4  19   4   75.81    7.77   0
  -4  19  -4   78.03    4.91   0
   5  19   4   26.66   12.77   0
  -5  19  -4   22.01    4.71   0
   5  19   4   23.43   14.09   0
  -6  19  -4   20.28    4.86   0
  -7  19  -4   27.69    4.71   0
  -8  19  -4    0.49    4.75   0
  -9  19  -4  691.23    7.34   0
 -10  19  -4   27.90    4.76   0
 -11  19  -4  342.97    6.10   0
 -12  19  -4    9.22    4.51   0
 -13  19  -4  214.32    5.76   0
 -14  19  -4    6.77    4.61   0
 -14  20   4   13.81    4.67   0
 -13  20   4   34.73    4.81   0
 -12  20   4    1.50    4.42   0
  11  20  -4  274.36   13.47   0
 -11  20   4  262.64    4.96   0
  10  20  -4   91.89    8.99   0
 -10  20   4   84.49    3.80   0
  -9  20   4  289.80    6.03   0
   9  20  -4  313.39   10.10   0
   8  20  -4   84.64    8.04   0
  -8  20   4   85.42    4.98   0
   7  20  -4   31.74    7.65   0
  -7  20   4   33.95    4.57   0
   6  20  -4    7.55    6.81   0
  -6  20   4   12.20    4.74   0
   5  20  -4   88.37    7.54   0
  -5  20   4   92.87    5.03   0
   4  20  -4   83.69    8.06   0
  -4  20   4   85.02    5.01   0
  -3  20   4   70.76    5.20   0
  -2  20   4  437.43    6.70   0
  -1  20   4   70.71    6.04   0
   0  20   4    9.19    4.67   0
   1  20   4   47.62    6.36   0
   2  20   4  534.19    9.31   0
   3  20   4   57.29    6.38   0
   4  20   4  121.04    8.15   0
  -4  20  -4  123.89    5.27   0
   5  20   4   87.00   12.54   0
  -5  20  -4   89.96    4.88   0
   5  20   4   81.47   12.64   0
  -6  20  -4   10.10    4.73   0
  -7  20  -4   11.56    4.68   0
  -8  20  -4   58.53    4.89   0
  -9  20  -4  338.32    6.03   0
 -10  20  -4   82.75    3.90   0
 -11  20  -4  274.09    5.94   0
 -12  20  -4   14.88    4.53   0
 -13  20  -4   35.72    4.95   0
 -14  20  -4   10.92    4.70   0
 -13  21   4   45.86    4.94   0
 -12  21   4    3.97    4.76   0
  11  21  -4   27.79   11.94   0
 -11  21   4   29.64    4.66   0
 -10  21   4   10.24    4.57   0
  10  21  -4    6.52    8.39   0
   9  21  -4  337.90   11.24   0
  -9  21   4  330.63    6.29   0
  -8  21   4    5.65    4.56   0
   8  21  -4    2.08    6.19   0
  -7  21   4  314.70    6.25   0
   7  21  -4  339.44    9.13   0
  -6  21   4   24.56    4.80   0
   6  21  -4   22.16    6.91   0
   5  21  -4  312.15    8.67   0
  -5  21   4  347.32    6.25   0
  -4  21   4   49.52    4.86   0
   4  21  -4   45.09    7.19   0
  -3  21   4  196.10    5.72   0
  -2  21   4   70.97    4.72   0
  -1  21   4  173.04    5.39   0
   0  21   4   69.18    5.12   0
   1  21   4  146.40    6.03   0
   2  21   4   50.45    6.45   0
  -3  21  -4  246.63    5.72   0
   3  21   4  261.32    7.72   0
  -4  21  -4   45.19    4.61   0
   4  21   4   45.86    7.39   0
  -5  21  -4  348.41    6.13   0
   5  21   4  338.29   14.90   0
   5  21   4  314.17   15.32   0
  -6  21  -4   18.26    4.46   0
  -7  21  -4  298.64    5.94   0
  -8  21  -4    4.24    3.25   0
  -9  21  -4  317.15    6.23   0
 -10  21  -4    5.50    4.51   0
 -11  21  -4   33.89    4.85   0
 -12  21  -4    3.60    4.66   0
 -13  21  -4   38.72    4.82   0
 -13  22   4    6.53    4.53   0
 -12  22   4    6.27    4.46   0
 -11  22   4    2.15    4.56   0
 -10  22   4   81.45    4.92   0
  10  22  -4   79.00   11.06   0
  -9  22   4   49.16    4.69   0
   9  22  -4   57.66    8.34   0
   8  22  -4   26.62    7.22   0
  -8  22   4   22.55    4.86   0
  -7  22   4  281.55    6.16   0
   7  22  -4  294.60    8.89   0
  -6  22   4   75.54    4.96   0
   6  22  -4   74.60    7.33   0
   5  22  -4  482.90    8.71   0
  -5  22   4  486.92    7.01   0
   4  22  -4   73.88    7.39   0
  -4  22   4   72.96    5.06   0
  -3  22   4   49.72    4.85   0
  -2  22   4   32.30    4.73   0
  -1  22   4   10.86    4.39   0
   0  22   4   16.46    4.65   0
   1  22   4    1.75    5.78   0
  -2  22  -4   32.39    4.63   0
   2  22   4   30.34    6.08   0
  -3  22  -4   53.54    4.96   0
   3  22   4   61.01    6.20   0
  -4  22  -4   49.89    4.89   0
   4  22   4   54.08    7.48   0
   5  22   4  505.37   15.68   0
  -5  22  -4  488.02    6.65   0
   5  22   4  472.15   15.94   0
  -6  22  -4   91.25    4.94   0
  -7  22  -4  355.24    5.26   0
  -8  22  -4   26.20    4.72   0
  -9  22  -4   74.95    4.90   0
 -10  22  -4   79.32    4.93   0
 -11  22  -4    6.05    3.31   0
 -12  22  -4    9.68    4.64   0
 -13  22  -4    2.10    4.57   0
 -12  23   4   -2.60    4.66   0
 -11  23   4    6.25    4.64   0
  10  23  -4   12.16   12.12   0
  10  23  -4   12.82   10.93   0
 -10  23   4   10.07    4.61   0
   9  23  -4   59.07    9.27   0
  -9  23   4   58.14    3.64   0
  -8  23   4   24.85    4.64   0
   8  23  -4   28.29    7.70   0
   7  23  -4  533.22   10.46   0
  -7  23   4  546.14    7.11   0
   6  23  -4   12.40    7.15   0
  -6  23   4   14.54    4.87   0
  -5  23   4  168.21    5.51   0
   5  23  -4  166.56    6.88   0
  -4  23   4   80.18    5.34   0
   4  23  -4   77.12    7.47   0
  -3  23   4  319.82    6.42   0
  -2  23   4   13.77    4.38   0
  -1  23   4  280.65    6.29   0
   0  23   4  104.72    6.31   0
   1  23   4  258.60    6.52   0
  -1  23  -4  247.69    5.93   0
   2  23   4   16.67    4.96   0
  -2  23  -4   15.16    4.78   0
   3  23   4  320.06    8.36   0
  -3  23  -4  304.25    6.14   0
   4  23   4   62.54    7.49   0
  -4  23  -4   51.37    4.94   0
   5  23   4  156.50   11.56   0
   5  23   4  142.68   11.99   0
  -5  23  -4  136.78    5.41   0
  -6  23  -4   13.36    4.63   0
  -7  23  -4  483.06    5.87   0
  -8  23  -4   33.20    4.70   0
  -9  23  -4   54.28    5.00   0
 -10  23  -4    9.55    3.35   0
 -11  23  -4   17.60    4.79   0
 -12  23  -4    8.60    4.69   0
 -11  24   4   25.82    4.88   0
 -10  24   4   31.17    4.83   0
   9  24  -4   91.95    8.99   0
  -9  24   4   81.87    4.89   0
   9  24  -4   98.17    9.87   0
   8  24  -4   31.39    7.64   0
  -8  24   4   33.95    4.93   0
   7  24  -4   59.69    8.02   0
  -7  24   4   52.26    5.02   0
   6  24  -4   13.63    6.76   0
  -6  24   4   10.77    4.55   0
   5  24  -4   74.84    6.12   0
  -5  24   4   73.48    5.02   0
  -4  24   4    7.61    4.51   0
   4  24  -4    5.20    6.93   0
  -3  24   4   74.87    5.14   0
  -2  24   4  107.46    5.47   0
  -1  24   4  510.22    7.29   0
   1  24  -4  497.62    7.04   0
   0  24  -4   67.62    5.04   0
   0  24   4   67.75    5.07   0
   1  24   4  537.32    8.19   0
  -1  24  -4  539.86    7.06   0
   2  24   4  158.11    7.33   0
  -2  24  -4  138.77    5.25   0
   3  24   4  119.72    7.15   0
  -3  24  -4  105.31    5.19   0
   4  24   4    2.14    6.61   0
  -4  24  -4    4.28    4.69   0
   5  24   4   87.48   10.37   0
  -5  24  -4   75.07    3.96   0
   5  24   4   80.58   11.07   0
  -6  24  -4   11.37    4.63   0
  -7  24  -4   37.01    4.68   0
  -8  24  -4   33.51    4.51   0
  -9  24  -4   66.16    3.81   0
 -10  24  -4   23.54    4.67   0
 -11  24  -4   20.41    4.73   0
 -10  25   4    8.31    4.73   0
  -9  25   4  114.91    4.44   0
   9  25  -4  144.19   11.89   0
   9  25  -4  161.45   12.13   0
  -8  25   4    7.81    4.50   0
   8  25  -4    3.52    7.25   0
   8  25  -4    5.02    6.94   0
   7  25  -4   51.28    6.34   0
   7  25  -4   61.89    7.03   0
  -7  25   4   55.82    4.99   0
   6  25  -4   15.29    6.67   0
  -6  25   4   14.74    4.56   0
   6  25  -4   11.09    6.74   0
  -5  25   4   67.02    3.99   0
   5  25  -4   81.18    7.28   0
   5  25  -4   68.46    6.44   0
   4  25  -4   -1.79    6.89   0
  -4  25   4   -3.95    4.52   0
   4  25  -4    4.51    5.86   0
   3  25  -4  160.15    6.93   0
  -3  25   4  158.60    5.70   0
   2  25  -4   25.62    4.79   0
  -2  25   4   28.56    4.75   0
   1  25  -4  635.72    7.78   0
  -1  25   4  613.37    7.81   0
   0  25   4    2.86    4.63   0
   0  25  -4    1.22    4.46   0
   1  25   4  584.64    8.66   0
  -1  25  -4  521.48    7.44   0
  -2  25  -4   31.41    4.70   0
   2  25   4   30.89    6.21   0
  -3  25  -4  220.65    5.74   0
   3  25   4  196.05    7.59   0
   4  25   4    3.97    6.66   0
  -4  25  -4    6.17    4.46   0
   5  25   4   55.68   10.55   0
   5  25   4   53.06   11.03   0
  -5  25  -4   53.63    4.90   0
  -6  25  -4   13.69    4.71   0
  -7  25  -4   45.85    4.89   0
  -8  25  -4   10.70    4.48   0
  -9  25  -4  132.87    5.64   0
 -10  25  -4    6.46    4.52   0
   9  26  -4  171.05   14.68   0
   9  26  -4  172.59   14.42   0
  -9  26   4  174.71    5.59   0
   8  26  -4   38.55    8.70   0
  -8  26   4   35.59    4.88   0
   8  26  -4   41.21    8.01   0
  -7  26   4   72.56    5.32   0
   7  26  -4   69.60    7.60   0
   7  26  -4   76.93    7.48   0
  -6  26   4   32.03    4.82   0
   6  26  -4   37.60    7.11   0
   6  26  -4   35.93    6.26   0
  -5  26   4   31.80    4.71   0
   5  26  -4   28.99    7.49   0
   5  26  -4   21.80    6.18   0
   4  26  -4   84.39    5.34   0
   4  26  -4   79.68    7.29   0
  -4  26   4   76.28    4.93   0
  -3  26   4   74.35    5.15   0
   3  26  -4   84.38    5.38   0
   2  26  -4    1.33    4.58   0
  -2  26   4    3.43    4.51   0
  -1  26   4  157.63    5.81   0
   1  26  -4  174.90    5.80   0
   0  26  -4   56.19    5.86   0
   0  26   4   61.17    4.92   0
  -1  26  -4  184.96    5.82   0
   1  26   4  220.52    6.60   0
  -2  26  -4    7.20    4.67   0
   2  26   4    5.12    5.90   0
  -3  26  -4   53.64    5.07   0
   3  26   4   51.52    6.65   0
  -4  26  -4   71.61    3.95   0
   4  26   4   72.93    7.81   0
   5  26   4   26.42   10.58   0
   5  26   4   25.99   10.60   0
  -5  26  -4   22.95    4.78   0
  -6  26  -4   44.63    4.66   0
  -7  26  -4   77.04    5.16   0
  -8  26  -4   49.77    4.88   0
  -9  26  -4  168.55    6.05   0
   8  27  -4    2.05    6.69   0
  -8  27   4   -2.95    4.59   0
   8  27  -4    0.35    8.06   0
  -7  27   4  180.25    6.09   0
   7  27  -4  231.41    9.14   0
   7  27  -4  231.80    9.74   0
  -6  27   4   10.77    4.85   0
   6  27  -4   13.83    6.93   0
   6  27  -4   15.75    5.83   0
   5  27  -4  115.73    6.72   0
   5  27  -4  107.09    7.67   0
  -5  27   4  109.71    5.39   0
  -4  27   4   13.40    4.80   0
   4  27  -4   17.53    5.85   0
   4  27  -4   18.40    6.76   0
  -3  27   4   42.56    4.94   0
   3  27  -4   48.82    5.97   0
  -2  27   4   19.97    4.46   0
   2  27  -4   23.40    5.88   0
  -1  27   4   63.36    6.00   0
   1  27  -4   72.88    5.21   0
   0  27   4   -4.08    4.75   0
   0  27  -4   -2.68    4.18   0
   1  27   4   92.22    5.51   0
  -1  27  -4   89.72    4.76   0
   2  27   4   28.35    6.06   0
  -2  27  -4   25.01    4.62   0
  -3  27  -4   56.25    5.00   0
   3  27   4   62.47    6.35   0
   4  27   4   12.82    7.05   0
  -4  27  -4   12.06    4.71   0
  -5  27  -4  108.11    5.32   0
   5  27   4  114.57   11.60   0
   5  27   4  106.26   11.98   0
  -6  27  -4   16.29    4.84   0
  -7  27  -4  143.46    5.44   0
  -8  27  -4    8.91    4.61   0
  -7  28   4   32.19    4.95   0
   7  28  -4   33.80    7.99   0
   7  28  -4   27.82    7.34   0
  -6  28   4   13.00    4.73   0
   6  28  -4    9.47    5.88   0
   6  28  -4    8.76    7.82   0
   5  28  -4   56.29    6.35   0
   5  28  -4   54.51    7.47   0
  -5  28   4   43.44    5.27   0
  -4  28   4   44.92    4.95   0
   4  28  -4   63.81    7.37   0
   4  28  -4   59.86    5.30   0
  -3  28   4   82.26    5.09   0
   3  28  -4   75.71    6.17   0
   2  28  -4   35.65    6.00   0
  -2  28   4   38.17    4.77   0
   1  28  -4   16.59    5.80   0
  -1  28   4   17.33    5.65   0
   0  28  -4    2.57    4.49   0
   0  28   4    8.08    4.68   0
  -1  28  -4    6.65    4.67   0
   1  28   4   15.43    4.83   0
   2  28   4   31.15    6.16   0
  -2  28  -4   28.99    4.73   0
   3  28   4   85.71    7.47   0
  -3  28  -4   81.23    5.19   0
   4  28   4   46.63    7.60   0
  -4  28  -4   51.12    4.97   0
  -5  28  -4   43.24    5.10   0
   5  28   4   59.32   12.23   0
   5  28   4   62.75   11.75   0
  -6  28  -4    9.28    4.91   0
  -7  28  -4   20.14    3.50   0
   5  29  -4   90.92    8.15   0
   5  29  -4   91.99    7.22   0
  -5  29   4   89.28    5.83   0
   4  29  -4    3.77    5.69   0
  -4  29   4    7.00    4.60   0
   4  29  -4    3.71    5.78   0
   3  29  -4   18.71    5.81   0
  -3  29   4   11.01    4.80   0
   2  29  -4   24.93    5.85   0
  -2  29   4   15.74    5.56   0
   1  29  -4   39.28    5.84   0
  -1  29   4   35.79    6.02   0
   0  29  -4    2.44    4.54   0
   0  29   4    3.48    4.75   0
  -1  29  -4   41.40    4.86   0
   1  29   4   51.36    6.31   0
   2  29   4   26.07    6.28   0
  -2  29  -4   13.99    4.66   0
  -3  29  -4   16.18    5.84   0
   3  29   4   12.69    5.99   0
   4  29   4    6.32    7.01   0
  -4  29  -4    3.97    4.70   0
   5  29   4  110.55   14.15   0
  -5  29  -4   89.68    5.50   0
   5  29   4  104.31   15.00   0
   3  30  -4    9.59    7.08   0
  -3  30   4   19.15    4.66   0
   3  30  -4   17.11    4.92   0
  -2  30   4   36.01    5.93   0
   2  30  -4   29.71    6.07   0
  -1  30   4   81.49    6.10   0
   1  30  -4   81.40    5.81   0
   0  30  -4  102.91    6.54   0
   0  30   4  109.20    5.87   0
   1  30   4   78.51    6.80   0
  -1  30  -4   94.78    5.36   0
  -2  30  -4   27.07    4.93   0
   2  30   4   25.82    6.15   0
   3  30   4   16.03    6.43   0
  -3  30  -4   13.85    5.01   0
 -18   0   5   10.90    5.15   0
 -17   0   5    2.97    4.78   0
 -16   0   5    2.61    4.67   0
  16   0  -5    6.34    4.48   0
 -15   0   5    4.67    4.89   0
  15   0  -5    2.22    4.44   0
  14   0  -5    5.98    4.44   0
 -14   0   5   -0.40    4.80   0
 -13   0   5    3.62    4.80   0
  13   0  -5    3.13    4.77   0
  12   0  -5    4.86    4.63   0
 -12   0   5   -3.80    5.10   0
 -11   0   5    2.19    4.90   0
  11   0  -5    0.25    4.50   0
  10   0  -5   -1.57    4.86   0
 -10   0   5    1.15    5.08   0
  -9   0   5    6.79    5.03   0
   9   0  -5   -1.64    4.64   0
   8   0  -5    2.69    4.96   0
  -8   0   5    7.69    5.15   0
   7   0  -5    1.52    3.66   0
  -7   0   5    0.83    5.31   0
   6   0  -5    2.84    5.61   0
  -6   0   5   -1.61    5.71   0
   5   0  -5    1.91    5.91   0
  -5   0   5    0.59    6.29   0
   4   0  -5    2.06    6.70   0
  -4   0   5    2.42    7.09   0
  -3   0   5    3.28    8.55   0
   3   0  -5    0.12    8.07   0
   2   0  -5    8.00    9.75   0
  -2   0   5    6.71   10.10   0
   1   0  -5    4.16    7.44   0
  -1   0   5   14.92   10.41   0
   0   0  -5    2.97    7.79   0
   0   0   5    7.95   10.84   0
  -1   0  -5    8.66   10.10   0
  -8   0  -5    2.93    4.86   0
  -9   0  -5   -0.13    4.72   0
 -10   0  -5   -3.16    4.95   0
 -11   0  -5    2.63    4.66   0
 -12   0  -5    0.04    4.60   0
 -13   0  -5    1.34    4.48   0
 -14   0  -5    0.19    4.60   0
 -15   0  -5    1.27    4.73   0
 -16   0  -5   -1.40    4.61   0
 -17   0  -5    0.07    4.73   0
 -18   0  -5    1.28    4.71   0
 -18  -1   5   -1.72    5.90   0
 -18   1   5   -0.79    4.88   0
 -17  -1   5    8.40    4.96   0
 -17   1   5   -0.59    4.85   0
  16   1  -5   -1.83    4.72   0
 -16  -1   5   10.11    4.87   0
 -16   1   5   -2.12    4.57   0
  16  -1  -5    0.99    4.53   0
  15  -1  -5    2.95    4.57   0
  15   1  -5    4.14    4.64   0
 -15  -1   5    1.99    4.48   0
 -15   1   5    1.47    4.94   0
  14  -1  -5  210.51    5.77   0
  14   1  -5  206.73    5.62   0
 -14  -1   5  194.45    6.00   0
 -14   1   5  204.88    5.84   0
  13  -1  -5   28.75    4.67   0
 -13  -1   5   32.04    5.22   0
 -13   1   5   29.37    4.95   0
  13   1  -5   31.89    4.87   0
 -12  -1   5   12.70    5.01   0
  12  -1  -5    4.65    4.61   0
  12   1  -5    0.82    4.66   0
 -12   1   5   13.10    4.75   0
 -11   1   5  220.04    5.82   0
  11  -1  -5  213.32    5.59   0
 -11  -1   5  221.38    5.97   0
  11   1  -5  218.52    5.67   0
  10  -1  -5  414.22    6.40   0
  10   1  -5  389.18    5.52   0
 -10  -1   5  408.88    6.85   0
 -10   1   5  389.33    5.38   0
   9   1  -5  131.40    5.59   0
  -9   1   5  127.89    4.34   0
  -9  -1   5  138.52    5.87   0
   9  -1  -5  136.61    5.40   0
  -8   1   5   23.76    5.25   0
   8  -1  -5   28.99    4.99   0
   8   1  -5   24.30    5.23   0
  -8  -1   5   21.81    5.17   0
  -7  -1   5  290.73    7.08   0
   7   1  -5  291.85    6.84   0
  -7   1   5  282.19    6.80   0
   7  -1  -5  294.06    6.45   0
   6   1  -5  105.53    6.12   0
  -6  -1   5  107.46    6.35   0
   6  -1  -5  112.47    5.99   0
  -6   1   5  112.88    6.19   0
  -5   1   5  223.16    7.21   0
   5  -1  -5  222.70    7.02   0
  -5  -1   5  211.36    7.35   0
   5   1  -5  213.62    6.91   0
  -4   1   5 1571.57   12.92   0
  -4  -1   5 1537.97   13.35   0
   4  -1  -5 1581.29   12.65   0
   4   1  -5 1559.61   13.06   0
   3   1  -5   41.53    8.53   0
  -3   1   5   36.40    8.82   0
   3  -1  -5   39.09    5.95   0
  -3  -1   5   36.61    8.67   0
   2  -1  -5 1283.27   15.08   0
  -2  -1   5 1253.42   15.75   0
  -2   1   5 1244.00   15.11   0
   2   1  -5 1297.86   14.07   0
   1  -1  -5   87.21   10.48   0
  -1   1   5   78.40   10.45   0
   1   1  -5   80.33    8.44   0
  -1  -1   5   76.50   11.39   0
   0   1  -5   58.19   10.70   0
   0  -1  -5   66.87   10.92   0
   0  -1   5   58.62   10.89   0
   0   1   5   61.56   10.99   0
  -1  -1  -5   86.26   10.65   0
   1   1   5   89.52   11.04   0
  -8   1  -5   24.05    4.79   0
  -8  -1  -5   22.45    5.02   0
  -9  -1  -5  177.34    5.85   0
  -9   1  -5  188.48    5.82   0
 -10   1  -5  394.72    6.67   0
 -10  -1  -5  388.81    6.96   0
 -11  -1  -5  257.17    6.19   0
 -11   1  -5  274.16    6.06   0
 -12   1  -5    7.99    4.78   0
 -12  -1  -5    6.88    5.74   0
 -13  -1  -5   26.00    4.68   0
 -13   1  -5   22.13    4.83   0
 -14   1  -5  175.07    5.59   0
 -14  -1  -5  172.69    5.48   0
 -15   1  -5    7.34    4.42   0
 -15  -1  -5    6.03    4.72   0
 -16   1  -5    6.42    4.63   0
 -16  -1  -5    3.85    4.67   0
 -17   1  -5    8.25    5.76   0
 -17  -1  -5    6.40    4.81   0
 -18  -1  -5    5.27    4.79   0
 -18   1  -5    2.69    4.73   0
 -18   2   5   27.56    5.17   0
 -18  -2   5   31.48    5.29   0
 -17   2   5   13.96    4.90   0
 -17  -2   5   16.77    4.97   0
 -16  -2   5   36.16    4.97   0
 -16   2   5   34.94    5.04   0
  16   2  -5   26.50    4.74   0
  15  -2  -5   43.32    4.94   0
  15   2  -5   46.47    5.69   0
 -15  -2   5   45.37    4.99   0
 -15   2   5   40.74    5.04   0
  14   2  -5  576.43    8.05   0
 -14  -2   5  590.66    7.71   0
  14  -2  -5  598.57    7.25   0
 -14   2   5  594.28    7.50   0
  13  -2  -5   95.34    5.10   0
  13   2  -5   92.04    5.16   0
 -13  -2   5   99.07    5.44   0
 -13   2   5   91.95    5.27   0
  12  -2  -5  603.61    6.92   0
 -12   2   5  599.75    6.35   0
 -12  -2   5  594.61    7.69   0
  12   2  -5  610.75    7.39   0
 -11   2   5  124.10    5.48   0
 -11  -2   5  115.94    4.38   0
  11  -2  -5  140.18    5.33   0
  11   2  -5  135.80    5.43   0
  10  -2  -5  875.16    8.13   0
 -10  -2   5  864.15    8.62   0
  10   2  -5  904.34    8.38   0
 -10   2   5  888.94    8.24   0
   9   2  -5   96.35    5.37   0
   9  -2  -5  101.81    5.52   0
  -9   2   5   92.43    5.48   0
  -9  -2   5   98.09    5.63   0
  -8   2   5   31.88    5.14   0
   8   2  -5   33.87    5.18   0
  -8  -2   5   31.33    5.47   0
   8  -2  -5   38.59    4.94   0
  -7  -2   5 1965.27   12.56   0
  -7   2   5 1956.95   10.94   0
   7   2  -5 1964.52   12.29   0
   7  -2  -5 1949.80   11.31   0
  -6  -2   5   41.88    6.10   0
   6  -2  -5   37.10    5.66   0
  -6   2   5   38.21    4.26   0
   6   2  -5   41.79    5.72   0
   5   2  -5 1273.76   11.39   0
  -5  -2   5 1248.35   11.68   0
   5  -2  -5 1275.94    9.78   0
  -5   2   5 1250.08   10.74   0
   4  -2  -5 2659.56   14.40   0
   4   2  -5 2662.60   16.38   0
  -4  -2   5 2613.53   16.61   0
  -4   2   5 2649.64   14.55   0
   3  -2  -5 2396.23   16.09   0
   3   2  -5 2357.24   16.99   0
  -3   2   5 2302.30   16.24   0
  -3  -2   5 2263.87   16.98   0
  -1  -2   5  338.95   12.67   0
   1   2  -5  390.22   13.04   0
  -1   2   5  376.66   11.83   0
   1  -2  -5  391.18   11.48   0
   0   2  -5  129.57   11.51   0
   0   2   5  129.35   11.11   0
   0  -2  -5  133.41   10.67   0
  -1  -2  -5  350.09   12.94   0
   1   2   5  321.57   12.72   0
  -8  -2  -5   44.79    6.26   0
  -8   2  -5   42.67    6.22   0
  -9  -2  -5  124.12    5.89   0
  -9   2  -5  120.56    5.32   0
 -10   2  -5  785.82    8.14   0
 -10  -2  -5  845.99    8.93   0
 -11  -2  -5   90.47    5.49   0
 -11   2  -5   88.47    5.22   0
 -12  -2  -5  577.93    7.52   0
 -12   2  -5  588.93    7.34   0
 -13  -2  -5  105.09    5.27   0
 -13   2  -5  113.83    5.15   0
 -14  -2  -5  627.07    7.84   0
 -14   2  -5  608.36    7.27   0
 -15   2  -5   49.60    4.91   0
 -15  -2  -5   44.40    4.72   0
 -16  -2  -5   35.04    5.20   0
 -16   2  -5   38.89    4.92   0
 -17  -2  -5   10.88    4.93   0
 -17   2  -5   18.29    4.69   0
 -18  -2  -5   21.52    5.36   0
 -18   2  -5   25.84    5.02   0
 -18  -3   5    7.62    5.09   0
 -18   3   5   -0.45    5.09   0
 -17   3   5    8.12    4.83   0
 -17  -3   5    9.80    4.93   0
 -16   3   5   21.09    4.83   0
 -16  -3   5   19.77    5.17   0
  16   3  -5   19.28    4.81   0
  15  -3  -5   43.16    4.93   0
 -15  -3   5   30.81    4.93   0
  15   3  -5   41.31    4.65   0
 -15   3   5   35.83    5.07   0
  14   3  -5   13.70    4.58   0
 -14   3   5   12.87    4.52   0
  14  -3  -5    0.52    4.54   0
 -14  -3   5   11.15    4.87   0
 -13   3   5   14.02    4.72   0
 -13  -3   5   11.87    5.07   0
  13  -3  -5   16.50    4.45   0
  13   3  -5   11.19    4.82   0
  12  -3  -5   11.48    4.62   0
 -12  -3   5   19.18    6.37   0
  12   3  -5    5.67    4.85   0
 -12   3   5    1.85    4.77   0
  11   3  -5   85.01    5.20   0
 -11   3   5   81.87    5.43   0
 -11  -3   5   82.76    6.63   0
  11  -3  -5   90.58    5.27   0
 -10  -3   5   36.27    5.28   0
  10  -3  -5   34.64    5.05   0
  10   3  -5   32.98    4.91   0
 -10   3   5   25.32    5.14   0
   9  -3  -5   43.33    5.20   0
  -9  -3   5   38.74    5.45   0
   9   3  -5   38.35    5.11   0
  -9   3   5   40.08    5.25   0
  -8  -3   5   28.57    5.52   0
  -8   3   5   30.89    5.52   0
   8   3  -5   27.57    5.19   0
   8  -3  -5   26.47    5.10   0
   7   3  -5  609.30    8.16   0
   7  -3  -5  608.46    7.76   0
  -7  -3   5  610.21    8.57   0
  -7   3   5  617.00    7.82   0
  -6   3   5  853.76    8.96   0
   6  -3  -5  856.77    8.77   0
  -6  -3   5  840.46    9.87   0
   6   3  -5  853.77    9.51   0
  -5   3   5  257.35    7.07   0
  -5  -3   5  260.86    7.96   0
   5  -3  -5  269.47    7.13   0
   5   3  -5  261.37    7.49   0
  -4  -3   5  401.90    9.37   0
   4  -3  -5  421.50    7.08   0
  -4   3   5  415.19    8.73   0
   4   3  -5  406.63    8.92   0
  -3  -3   5  667.28   11.82   0
  -3   3   5  666.99   10.56   0
   3  -3  -5  683.69   10.25   0
   3   3  -5  666.55   11.32   0
  -2  -3   5  123.24   10.13   0
   2   3  -5  124.57    7.80   0
   2  -3  -5  164.89    9.40   0
  -2   3   5  130.38    9.57   0
  -1  -3   5  706.24   13.99   0
  -1   3   5  642.09   12.32   0
   1   3  -5  680.79   13.66   0
   1  -3  -5  667.95   11.98   0
   0   3   5  498.11   12.56   0
   0  -3  -5  504.18   11.98   0
   1   3   5  815.22   15.61   0
  -1  -3  -5  852.44   15.43   0
  -2  -3  -5  161.24   11.44   0
  -3  -3  -5  481.49   12.23   0
  -7  -3  -5  802.07   10.49   0
  -8  -3  -5   44.63    5.22   0
  -8   3  -5   38.82    5.09   0
  -9   3  -5   48.86    4.98   0
  -9  -3  -5   50.66    5.35   0
 -10   3  -5   38.28    4.96   0
 -10  -3  -5   44.94    6.28   0
 -11   3  -5   79.39    5.13   0
 -11  -3  -5   82.47    6.33   0
 -12  -3  -5    4.71    4.81   0
 -12   3  -5    4.32    4.87   0
 -13   3  -5    8.93    4.79   0
 -13  -3  -5   12.74    5.83   0
 -14  -3  -5    8.59    5.85   0
 -14   3  -5    6.48    4.73   0
 -15  -3  -5   31.82    5.97   0
 -15   3  -5   30.65    4.56   0
 -16   3  -5   23.72    4.85   0
 -16  -3  -5   13.73    6.07   0
 -17  -3  -5    7.14    5.84   0
 -17   3  -5    0.83    4.68   0
 -18   3  -5    4.16    4.47   0
 -18  -3  -5    4.14    4.85   0
 -18  -4   5   -1.39    5.13   0
 -18   4   5    3.03    4.92   0
 -17  -4   5   20.57    5.01   0
 -17   4   5   16.07    4.90   0
 -16  -4   5   25.32    5.27   0
 -16   4   5   33.83    4.97   0
  16   4  -5   38.82    5.02   0
  15  -4  -5   43.72    4.64   0
  15   4  -5   41.26    5.61   0
 -15  -4   5   41.42    6.10   0
 -15   4   5   43.32    5.08   0
  14   4  -5   76.49    5.16   0
 -14  -4   5   86.53    5.47   0
  14  -4  -5   82.01    3.84   0
 -14   4   5   81.12    5.26   0
  13  -4  -5  709.37    7.32   0
  13   4  -5  742.75    7.92   0
 -13   4   5  749.92    7.43   0
 -13  -4   5  703.19    7.98   0
 -12  -4   5   20.50    5.16   0
  12  -4  -5   27.84    4.62   0
  12   4  -5   17.98    4.77   0
 -12   4   5   17.36    4.94   0
  11  -4  -5  156.79    5.45   0
  11   4  -5  149.59    5.49   0
 -11  -4   5  142.78    5.87   0
 -11   4   5  150.41    5.63   0
 -10  -4   5   14.36    5.43   0
  10  -4  -5   25.17    5.05   0
  10   4  -5   16.51    4.96   0
 -10   4   5   14.32    3.62   0
  -9   4   5   38.92    5.23   0
  -9  -4   5   23.41    5.53   0
   9  -4  -5   26.36    4.95   0
   9   4  -5   21.75    5.02   0
  -8   4   5 2165.28   11.57   0
  -8  -4   5 2119.48   13.61   0
   8   4  -5 2176.78   12.66   0
   8  -4  -5 2164.51   11.34   0
  -7  -4   5 4379.43   18.39   0
   7   4  -5 4478.28   17.90   0
  -7   4   5 4330.65   15.83   0
   7  -4  -5 4463.26   15.76   0
   6  -4  -5 2429.50   12.53   0
  -6  -4   5 2342.08   14.95   0
   6   4  -5 2411.33   14.44   0
  -6   4   5 2412.30   12.66   0
  -5  -4   5  988.20   11.34   0
   5   4  -5 1017.27   10.92   0
   5  -4  -5 1000.73    9.56   0
  -5   4   5  979.42    9.72   0
   4  -4  -5 1092.97    9.54   0
   4   4  -5 1109.43   11.97   0
  -4   4   5 1075.90   10.84   0
  -4  -4   5 1095.69   12.64   0
  -3  -4   5   42.89    8.34   0
   3  -4  -5   46.70    7.19   0
  -3   4   5   45.96    7.33   0
   3   4  -5   46.89    8.02   0
  -2   4   5 6097.83   24.16   0
  -2  -4   5 5978.52   27.13   0
   2   4  -5 5987.94   27.09   0
   2  -4  -5 6118.63   23.76   0
  -1   4   5 1201.22   13.69   0
   1  -4  -5 1220.08   13.35   0
   1   4  -5 1224.62   14.99   0
   0  -4  -5    3.55    8.10   0
   0   4   5    3.60    8.76   0
  -1  -4  -5  925.09   14.67   0
   1   4   5  935.30   15.48   0
  -3  -4  -5   53.67   10.18   0
  -7  -4  -5 4155.05   21.66   0
  -8   4  -5 2274.40   11.85   0
  -8  -4  -5 2336.34   15.40   0
  -9   4  -5   31.65    4.86   0
  -9  -4  -5   27.44    6.19   0
 -10  -4  -5   11.32    6.13   0
 -10   4  -5   12.14    3.20   0
 -11   4  -5  138.32    5.31   0
 -11  -4  -5  133.69    6.74   0
 -12   4  -5   20.63    4.73   0
 -12  -4  -5   20.36    4.86   0
 -13  -4  -5  754.98    9.63   0
 -13   4  -5  740.79    7.46   0
 -14  -4  -5   72.23    6.14   0
 -14   4  -5   66.63    4.78   0
 -15  -4  -5   37.67    6.00   0
 -15   4  -5   35.65    4.86   0
 -16   4  -5   28.44    4.97   0
 -16  -4  -5   34.11    6.11   0
 -17   4  -5   18.95    4.85   0
 -17  -4  -5   20.28    5.06   0
 -18  -4  -5    0.98    6.02   0
 -18   4  -5   -2.24    3.23   0
 -18  -5   5    4.96    5.16   0
 -18   5   5    1.83    4.59   0
 -17  -5   5    3.70    5.28   0
 -17   5   5    4.48    4.84   0
  16   5  -5   28.06    5.87   0
 -16  -5   5   23.90    5.30   0
 -16   5   5   23.55    4.71   0
 -15  -5   5   11.93    5.08   0
  15   5  -5   16.23    4.39   0
 -15   5   5   11.82    4.79   0
 -14  -5   5    8.40    4.80   0
  14   5  -5    2.83    4.50   0
 -14   5   5    8.99    4.71   0
  14  -5  -5    9.31    3.37   0
 -13   5   5    6.75    4.72   0
 -13  -5   5    3.18    4.98   0
  13  -5  -5    9.15    4.59   0
  13   5  -5    6.97    4.62   0
 -12  -5   5  144.29    6.00   0
  12   5  -5  144.63    5.52   0
 -12   5   5  133.59    5.44   0
  12  -5  -5  140.42    5.35   0
  11   5  -5   76.92    5.21   0
  11  -5  -5   81.93    5.03   0
 -11  -5   5   70.28    6.56   0
 -11   5   5   80.28    5.28   0
 -10   5   5   14.38    5.02   0
 -10  -5   5   19.91    6.50   0
  10   5  -5    4.70    5.94   0
  10  -5  -5   13.64    4.90   0
  -9  -5   5  308.59    7.17   0
   9   5  -5  315.15    6.78   0
   9  -5  -5  309.68    5.04   0
  -9   5   5  318.01    6.45   0
  -8   5   5  247.06    6.14   0
  -8  -5   5  236.10    6.94   0
   8   5  -5  246.66    6.34   0
   8  -5  -5  246.63    6.07   0
  -7   5   5  540.71    7.50   0
   7   5  -5  545.47    7.95   0
  -7  -5   5  531.67    8.55   0
   7  -5  -5  556.53    6.26   0
   6  -5  -5   33.54    5.24   0
   6   5  -5   33.44    5.64   0
  -6   5   5   30.95    5.44   0
  -6  -5   5   32.85    6.29   0
   5  -5  -5   44.25    5.87   0
  -5   5   5   44.96    6.09   0
   5   5  -5   47.92    6.48   0
  -5  -5   5   47.22    7.02   0
   4   5  -5  101.77    7.52   0
  -4   5   5   99.27    6.82   0
   4  -5  -5  114.10    6.63   0
  -4  -5   5  107.34    8.19   0
   3  -5  -5   34.58    6.87   0
  -3   5   5   30.41    7.00   0
   3   5  -5   33.70    7.85   0
  -3  -5   5   35.36    8.20   0
   2   5  -5  131.66    8.99   0
  -2   5   5  138.14    7.54   0
   2  -5  -5  137.76    7.24   0
   1  -5  -5  500.28    9.64   0
  -1   5   5  489.55   10.45   0
   1   5  -5  557.97   11.46   0
   0  -5  -5  115.21    8.29   0
   0   5   5  106.75    8.86   0
   1   5   5  498.08   11.99   0
  -1  -5  -5  505.05   11.18   0
  -2  -5  -5  200.86   10.96   0
   2   5   5  180.88   11.81   0
  -3  -5  -5   29.11    9.54   0
  -4  -5  -5   78.18    9.35   0
  -7  -5  -5  401.31    9.55   0
  -8   5  -5  262.67    4.87   0
  -8  -5  -5  265.49    8.04   0
  -9  -5  -5  312.17    8.05   0
  -9   5  -5  315.70    6.24   0
 -10   5  -5   17.49    5.01   0
 -10  -5  -5   14.51    5.87   0
 -11   5  -5   59.56    4.98   0
 -11  -5  -5   57.34    6.32   0
 -12  -5  -5  109.35    6.87   0
 -12   5  -5  105.07    4.04   0
 -13  -5  -5    6.03    6.07   0
 -13   5  -5   14.16    4.64   0
 -14   5  -5    5.81    4.74   0
 -14  -5  -5    4.04    5.90   0
 -15  -5  -5    6.27    6.08   0
 -15   5  -5   10.65    4.67   0
 -16   5  -5   18.58    4.57   0
 -16  -5  -5   16.43    5.01   0
 -17   5  -5    1.20    4.78   0
 -17  -5  -5    9.44    4.89   0
 -18   5  -5    5.41    3.48   0
 -18  -5  -5    4.48    4.91   0
 -18   6   5    1.58    4.82   0
 -18  -6   5   14.13    6.43   0
 -17   6   5   10.76    4.70   0
 -17  -6   5   -3.10    5.11   0
 -16  -6   5   38.46    5.37   0
  16   6  -5   39.82    4.70   0
 -16   6   5   36.85    4.95   0
 -15   6   5   67.84    5.26   0
 -15  -6   5   57.54    6.46   0
  15   6  -5   75.54    5.00   0
 -14   6   5   13.86    3.49   0
  14   6  -5   16.41    4.38   0
  14  -6  -5   13.39    4.58   0
 -14  -6   5   12.94    5.39   0
 -13  -6   5  791.56    8.82   0
  13   6  -5  815.26    8.46   0
  13  -6  -5  791.87    7.48   0
 -13   6   5  809.48    6.91   0
 -12  -6   5  162.30    6.27   0
  12  -6  -5  132.07    5.42   0
  12   6  -5  143.29    5.63   0
 -12   6   5  135.66    5.60   0
 -11   6   5  125.69    5.30   0
 -11  -6   5  126.01    7.09   0
  11  -6  -5  130.25    5.10   0
  11   6  -5  122.29    5.29   0
 -10   6   5  666.08    6.52   0
  10  -6  -5  672.45    7.31   0
 -10  -6   5  653.09    8.69   0
  10   6  -5  674.14    8.20   0
   9  -6  -5  770.10    7.59   0
   9   6  -5  719.02    9.11   0
  -9  -6   5  749.35   10.12   0
  -9   6   5  786.36    7.86   0
  -8   6   5  470.24    6.83   0
   8   6  -5  492.87    7.80   0
   8  -6  -5  475.19    6.79   0
  -8  -6   5  491.96    8.34   0
   7   6  -5  185.71    7.20   0
   7  -6  -5  183.40    5.91   0
  -7   6   5  188.38    5.83   0
  -7  -6   5  187.01    8.12   0
  -6  -6   5  858.87   10.47   0
   6   6  -5  862.89    9.72   0
   6  -6  -5  861.55    7.35   0
  -6   6   5  855.11    8.34   0
   5   6  -5  229.58    7.34   0
   5  -6  -5  238.20    6.48   0
  -5  -6   5  232.60    8.26   0
  -5   6   5  231.72    5.31   0
   4  -6  -5  558.94    7.10   0
  -4   6   5  566.43    7.23   0
   4   6  -5  567.47    9.96   0
  -4  -6   5  554.29   11.55   0
  -3   6   5  246.53    7.61   0
  -3  -6   5  241.52    8.90   0
   3   6  -5  238.78    8.98   0
   3  -6  -5  244.74    7.20   0
  -2   6   5  934.13   10.71   0
   2  -6  -5  934.66   10.48   0
   2   6  -5  889.40   12.32   0
   1  -6  -5  325.83    8.42   0
  -1   6   5  318.12    8.63   0
   0  -6  -5   53.97    6.96   0
   0   6   5   51.79    7.39   0
   1   6   5  338.83    9.69   0
  -1  -6  -5  346.63   10.45   0
  -2  -6  -5  901.62   14.71   0
   2   6   5  877.12   16.21   0
  -3  -6  -5  175.52   10.90   0
  -4  -6  -5  707.44   17.67   0
  -5  -6  -5  207.87   12.16   0
  -6  -6  -5  879.95   14.79   0
  -7  -6  -5  148.04    8.88   0
  -8  -6  -5  573.53   10.50   0
  -9  -6  -5  744.05   11.00   0
  -9   6  -5  718.68    7.67   0
 -10  -6  -5  655.02   10.03   0
 -10   6  -5  639.11    7.38   0
 -11  -6  -5  132.39    7.01   0
 -11   6  -5  135.70    5.03   0
 -12   6  -5  156.08    5.48   0
 -12  -6  -5  149.66    5.95   0
 -13   6  -5  922.79    7.87   0
 -13  -6  -5  918.72   10.83   0
 -14   6  -5   19.81    4.61   0
 -14  -6  -5   19.64    5.92   0
 -15   6  -5   61.63    5.03   0
 -15  -6  -5   57.66    6.27   0
 -16  -6  -5   53.36    5.33   0
 -16   6  -5   56.68    4.81   0
 -17   6  -5    5.54    4.64   0
 -17  -6  -5    1.54    6.07   0
 -18  -6  -5   13.87    6.33   0
 -18   6  -5   15.08    4.68   0
 -18  -7   5    7.83    5.47   0
 -18   7   5   14.35    4.85   0
 -17  -7   5    8.33    5.29   0
 -17   7   5    7.32    4.58   0
  16   7  -5   33.32    5.00   0
 -16  -7   5   35.46    5.53   0
 -16   7   5   45.08    5.07   0
 -15  -7   5    9.20    5.15   0
  15   7  -5    9.80    5.64   0
 -15   7   5    9.18    4.44   0
  14   7  -5   37.80    4.97   0
 -14  -7   5   42.35    5.34   0
  14  -7  -5   48.04    4.52   0
 -14   7   5   49.91    3.43   0
 -13   7   5    4.28    4.89   0
 -13  -7   5    8.04    5.52   0
  13   7  -5   -4.42    4.49   0
  13  -7  -5    3.44    3.38   0
  12   7  -5   44.58    5.98   0
 -12   7   5   38.02    5.13   0
  12  -7  -5   41.56    4.92   0
 -12  -7   5   43.33    5.65   0
 -11   7   5   39.55    4.98   0
 -11  -7   5   54.19    5.73   0
  11   7  -5   56.37    5.04   0
  11  -7  -5   58.19    4.82   0
  10   7  -5  153.69    6.67   0
 -10  -7   5  143.25    6.49   0
  10  -7  -5  161.03    5.35   0
 -10   7   5  148.13    5.61   0
   9   7  -5   66.78    6.55   0
  -9  -7   5   61.87    7.35   0
   9  -7  -5   66.83    5.16   0
  -9   7   5   69.66    4.05   0
   8   7  -5  963.58    9.63   0
  -8   7   5  963.47    8.39   0
  -8  -7   5  947.77   11.39   0
   8  -7  -5  959.64    8.22   0
  -7  -7   5   33.36    6.07   0
   7   7  -5   31.05    5.35   0
   7  -7  -5   39.40    5.13   0
  -7   7   5   34.47    3.79   0
  -6  -7   5  494.60    9.15   0
   6   7  -5  499.01    8.36   0
  -6   7   5  475.64    6.05   0
   6  -7  -5  480.92    6.85   0
  -5   7   5  268.27    6.49   0
   5   7  -5  265.87    8.48   0
  -5  -7   5  257.48    8.07   0
   5  -7  -5  264.34    6.36   0
   4  -7  -5  116.63    5.91   0
  -4  -7   5  106.57    7.52   0
  -4   7   5  110.96    6.10   0
   4   7  -5  112.93    7.56   0
   3   7  -5  512.79   10.22   0
   3  -7  -5  528.76    8.05   0
  -3   7   5  528.13    8.30   0
  -2   7   5  348.40    8.00   0
   2   7  -5  329.44    9.62   0
   2  -7  -5  356.96    7.75   0
  -1   7   5  209.53    7.67   0
   1  -7  -5  218.04    7.46   0
   0  -7  -5    2.74    6.01   0
   0   7   5    1.03    6.22   0
  -1  -7  -5  210.05    8.91   0
   1   7   5  202.85    9.08   0
   2   7   5  297.83   10.62   0
  -2  -7  -5  295.84    9.85   0
   3   7   5  481.00   15.21   0
  -3  -7  -5  511.56   13.84   0
  -4  -7  -5  140.38   12.27   0
  -5  -7  -5  365.47   16.49   0
  -6  -7  -5  727.40   16.56   0
  -6  -7  -5  680.57   17.68   0
  -7  -7  -5   32.57    8.44   0
  -8  -7  -5  992.48   14.72   0
  -8   7  -5  970.97    7.49   0
  -9   7  -5   77.08    5.24   0
  -9  -7  -5   76.97    6.39   0
 -10  -7  -5  110.28    6.97   0
 -10   7  -5   97.87    5.33   0
 -11   7  -5   69.94    3.63   0
 -11  -7  -5   72.66    6.67   0
 -12  -7  -5   27.97    6.15   0
 -12   7  -5   24.23    3.56   0
 -13   7  -5    4.82    4.65   0
 -13  -7  -5    5.81    5.86   0
 -14   7  -5   61.10    5.14   0
 -14  -7  -5   62.23    7.26   0
 -15   7  -5    3.70    4.83   0
 -15  -7  -5   10.10    6.11   0
 -16   7  -5   38.92    4.74   0
 -16  -7  -5   37.05    6.43   0
 -17   7  -5   10.87    4.70   0
 -17  -7  -5    8.98    6.13   0
 -18   7  -5    6.37    4.91   0
 -18  -7  -5   13.20    6.35   0
 -18   8   5    4.89    4.87   0
 -18  -8   5    3.94    5.55   0
 -17  -8   5    5.32    6.41   0
 -17   8   5    2.51    4.74   0
 -16  -8   5   18.27    5.42   0
 -16   8   5   27.73    4.67   0
  16   8  -5   21.67    4.81   0
 -15  -8   5   37.37    6.84   0
  15   8  -5   40.43    6.18   0
 -15   8   5   41.47    4.55   0
 -14  -8   5   88.86    6.83   0
 -14   8   5   98.03    3.79   0
  14   8  -5   97.36    6.36   0
  13  -8  -5   42.21    4.70   0
 -13  -8   5   37.40    5.31   0
  13   8  -5   41.63    5.10   0
 -13   8   5   29.77    4.96   0
  12  -8  -5   35.27    4.96   0
 -12   8   5   42.56    5.07   0
  12   8  -5   43.12    6.40   0
 -12  -8   5   35.36    6.20   0
 -11   8   5   10.34    4.81   0
  11   8  -5   14.37    5.74   0
 -11  -8   5   13.63    5.50   0
  11  -8  -5   13.90    4.81   0
  10  -8  -5    5.54    4.80   0
  10   8  -5    4.64    4.80   0
 -10  -8   5    2.39    5.66   0
 -10   8   5    0.74    4.75   0
   9   8  -5  205.88    6.26   0
  -9   8   5  196.50    5.74   0
  -9  -8   5  199.69    8.50   0
   9  -8  -5  195.89    4.59   0
  -8  -8   5  585.18    9.21   0
  -8   8   5  586.31    7.22   0
   8  -8  -5  601.72    7.04   0
   8   8  -5  605.62    8.31   0
  -7  -8   5   94.77    6.73   0
   7  -8  -5   84.91    5.27   0
  -7   8   5   98.89    5.37   0
   7   8  -5   96.72    5.93   0
  -6  -8   5  113.01    6.98   0
   6   8  -5  118.56    6.16   0
  -6   8   5  124.15    5.59   0
   6  -8  -5  115.67    5.36   0
   5   8  -5   11.13    5.98   0
  -5  -8   5    8.57    6.27   0
   5  -8  -5    7.27    4.99   0
  -5   8   5    7.22    5.05   0
  -4   8   5   21.87    5.50   0
   4  -8  -5   21.40    5.43   0
   4   8  -5   21.09    6.46   0
   3  -8  -5  620.06    8.38   0
   3   8  -5  566.14   10.16   0
  -3   8   5  614.92    8.34   0
   2   8  -5  263.58    8.83   0
  -2   8   5  280.96    7.43   0
   2  -8  -5  297.52    7.27   0
  -1   8   5  689.18    9.70   0
   1  -8  -5  703.77    9.59   0
   0  -8  -5   31.16    6.99   0
   0   8   5   27.16    6.93   0
   1   8   5  591.97   10.87   0
  -1  -8  -5  595.02   10.04   0
   2   8   5  197.32    9.31   0
  -2  -8  -5  194.99    8.69   0
  -3  -8  -5  656.58   14.68   0
   3   8   5  580.39   15.78   0
  -4  -8  -5   30.90   11.91   0
  -7  -8  -5  136.22   11.62   0
  -7  -8  -5  126.34   14.32   0
  -8  -8  -5  585.46   14.46   0
  -8   8  -5  569.24    7.11   0
  -9  -8  -5  281.86    9.76   0
  -9   8  -5  268.73    5.88   0
 -10  -8  -5    3.68    6.97   0
 -10   8  -5    4.60    4.84   0
 -11  -8  -5   12.85    7.02   0
 -11   8  -5    7.89    4.70   0
 -12   8  -5   28.25    4.67   0
 -12  -8  -5   30.57    6.07   0
 -13  -8  -5   44.72    6.41   0
 -13   8  -5   44.75    4.91   0
 -14  -8  -5  113.30    6.77   0
 -14   8  -5  116.18    5.39   0
 -15   8  -5   35.85    3.59   0
 -15  -8  -5   33.47    6.06   0
 -16   8  -5   38.13    4.69   0
 -16  -8  -5   31.16    7.18   0
 -17  -8  -5    2.55    5.99   0
 -17   8  -5    7.90    4.95   0
 -18  -8  -5    1.48    6.41   0
 -18   8  -5    8.58    4.74   0
 -17  -9   5    6.51    5.16   0
 -17   9   5    6.33    4.73   0
 -16  -9   5   45.41    6.81   0
  16   9  -5   53.78    5.96   0
 -16   9   5   56.15    4.84   0
 -15   9   5   18.85    4.35   0
  15   9  -5   17.04    5.96   0
 -15  -9   5   12.64    6.84   0
  14   9  -5   14.85    4.86   0
 -14   9   5   17.69    4.67   0
 -14  -9   5   18.03    5.69   0
 -13  -9   5   27.44    6.93   0
  13   9  -5   28.93    5.81   0
 -13   9   5   25.48    3.42   0
 -12  -9   5   26.40    7.37   0
  12   9  -5   14.27    5.13   0
  12  -9  -5   17.33    4.68   0
 -12   9   5   19.29    4.94   0
  11   9  -5   34.83    6.50   0
  11  -9  -5   41.92    4.88   0
 -11   9   5   45.51    5.02   0
 -11  -9   5   38.97    6.18   0
  10  -9  -5   38.40    4.86   0
  10   9  -5   38.01    6.10   0
 -10   9   5   37.38    4.96   0
 -10  -9   5   35.85    6.11   0
  -9  -9   5  131.53    6.79   0
  -9   9   5  131.45    5.32   0
   9   9  -5  138.89    5.93   0
   9  -9  -5  126.68    5.12   0
   8  -9  -5  464.43    6.54   0
  -8   9   5  470.80    6.74   0
  -8  -9   5  441.25    9.73   0
   8   9  -5  485.32    8.83   0
   7  -9  -5    1.36    4.89   0
  -7  -9   5   12.28    6.16   0
   7   9  -5    3.98    5.32   0
  -7   9   5    9.68    5.08   0
   6  -9  -5  238.62    5.91   0
  -6  -9   5  239.30    8.91   0
  -6   9   5  242.43    6.31   0
   6   9  -5  240.51    7.16   0
   5   9  -5   84.06    6.51   0
  -5   9   5   90.68    5.47   0
   5  -9  -5   90.16    5.46   0
   4  -9  -5  249.56    6.47   0
  -4   9   5  261.52    6.61   0
   4   9  -5  247.16    7.77   0
  -3   9   5  127.34    6.19   0
   3   9  -5  113.91    7.11   0
   3  -9  -5  126.21    5.80   0
  -2   9   5  876.72    9.59   0
   2  -9  -5  905.26    9.48   0
   1  -9  -5  385.46    8.01   0
  -1   9   5  385.10    8.15   0
   0  -9  -5   12.25    5.51   0
   0   9   5    9.49    5.61   0
   1   9   5  303.65    8.05   0
  -1  -9  -5  297.67    7.89   0
   2   9   5  652.79   12.21   0
  -2  -9  -5  656.10   11.92   0
  -3  -9  -5  100.18    9.84   0
   3   9   5   98.47   11.22   0
  -8   9  -5  631.18    7.21   0
  -9  -9  -5  130.31   12.52   0
  -9   9  -5  127.63    5.61   0
 -10  -9  -5   52.02    8.99   0
 -10   9  -5   50.38    4.91   0
 -11   9  -5   57.05    4.94   0
 -11  -9  -5   57.71    8.76   0
 -12   9  -5   22.36    4.71   0
 -12  -9  -5   21.12    7.17   0
 -13  -9  -5   36.37    7.44   0
 -13   9  -5   35.40    4.73   0
 -14   9  -5   15.15    3.42   0
 -14  -9  -5   17.38    7.11   0
 -15  -9  -5   26.41    7.19   0
 -15   9  -5   27.62    4.91   0
 -16   9  -5   38.80    4.64   0
 -16  -9  -5   43.70    7.30   0
 -17  -9  -5    2.30    7.28   0
 -17   9  -5    1.28    4.69   0
 -17 -10   5    4.06    5.39   0
 -17  10   5   -3.71    4.46   0
 -16 -10   5   28.96    5.72   0
  16  10  -5   26.37    6.14   0
 -16  10   5   29.41    4.76   0
 -15 -10   5   31.88    5.92   0
  15  10  -5   34.72    6.07   0
 -15  10   5   35.90    4.93   0
 -14  10   5   20.02    4.62   0
 -14 -10   5    6.26    6.43   0
  14  10  -5    4.80    4.60   0
  13  10  -5  132.43    6.37   0
 -13  10   5  128.67    5.15   0
 -13 -10   5  130.88    6.44   0
 -12  10   5   12.53    3.47   0
  12  10  -5   17.32    4.96   0
  12 -10  -5   16.98    4.67   0
 -12 -10   5   12.92    7.05   0
 -11  10   5   14.32    3.64   0
 -11 -10   5    9.82    7.56   0
  11  10  -5   16.03    6.39   0
  11 -10  -5   17.22    4.86   0
 -10  10   5  742.00    6.43   0
  10  10  -5  767.79    9.87   0
  10 -10  -5  731.34    7.15   0
 -10 -10   5  710.73   10.95   0
   9 -10  -5   58.13    4.87   0
  -9  10   5   47.19    3.72   0
   9  10  -5   49.14    6.48   0
  -9 -10   5   44.04    6.04   0
  -8 -10   5 1437.43   13.90   0
   8  10  -5 1471.67   12.73   0
   8 -10  -5 1478.49    8.52   0
  -8  10   5 1454.97    9.41   0
  -7  10   5  162.85    5.84   0
   7 -10  -5  166.89    5.74   0
   7  10  -5  175.69    6.69   0
  -7 -10   5  178.12    7.21   0
  -6  10   5   54.55    5.35   0
   6 -10  -5   62.60    5.24   0
   6  10  -5   62.32    6.16   0
  -5  10   5   90.85    5.61   0
   5  10  -5   93.71    6.66   0
   5 -10  -5   99.18    5.55   0
  -4  10   5 3093.36   14.19   0
   4 -10  -5 3127.77   13.94   0
   4  10  -5 2994.64   17.80   0
  -3  10   5 2145.81   12.75   0
   3 -10  -5 2171.44   12.43   0
   3  10  -5 2110.38   14.92   0
  -2  10   5 5691.45   20.32   0
   2 -10  -5 5732.99   20.22   0
  -1  10   5  105.99    6.00   0
   1 -10  -5  100.73    6.00   0
   0 -10  -5    8.58    5.36   0
   0  10   5    4.99    5.14   0
  -1 -10  -5  143.89    7.40   0
   1  10   5  138.91    7.29   0
   3  10   5 2404.23   25.01   0
  -8  10  -5 1465.73    9.29   0
  -9  10  -5   42.98    4.89   0
 -10  10  -5  838.51    7.42   0
 -11  10  -5   12.52    4.75   0
 -11 -10  -5   21.24   11.00   0
 -12  10  -5   20.17    4.74   0
 -12 -10  -5   15.69    9.41   0
 -13 -10  -5  120.29    9.67   0
 -13  10  -5  122.77    4.86   0
 -14  10  -5    2.14    4.47   0
 -14 -10  -5    4.19    8.08   0
 -15 -10  -5   28.79    7.61   0
 -15  10  -5   34.33    4.44   0
 -16 -10  -5   27.90    8.30   0
 -16  10  -5   31.55    4.71   0
 -17 -10  -5    4.72    7.61   0
 -17  10  -5    0.05    4.71   0
 -17 -11   5    2.19    6.77   0
 -17  11   5    4.44    3.45   0
 -16  11   5  -13.43    4.63   0
 -16 -11   5    2.72    6.85   0
  16  11  -5    4.83    4.84   0
 -15 -11   5    9.35    6.70   0
  15  11  -5    8.16    5.88   0
 -15  11   5   11.17    4.66   0
  14  11  -5   30.80    5.01   0
 -14  11   5   34.20    4.87   0
 -14 -11   5   38.16    5.92   0
 -13  11   5   -2.14    4.60   0
 -13 -11   5    6.76    5.34   0
  13  11  -5   -1.91    4.84   0
 -12  11   5   94.56    5.03   0
  12  11  -5   98.90    6.44   0
 -12 -11   5   78.41    7.47   0
  11 -11  -5   34.99    4.75   0
 -11 -11   5   25.23    7.54   0
  11  11  -5   23.71    6.35   0
 -11  11   5   21.72    5.10   0
  10 -11  -5   56.65    5.04   0
  10  11  -5   67.68    5.81   0
 -10 -11   5   73.54    8.00   0
 -10  11   5   69.03    5.23   0
  -9  11   5   73.62    5.15   0
  -9 -11   5   72.27    7.55   0
   9 -11  -5   73.44    3.52   0
   9  11  -5   74.17    6.47   0
   8 -11  -5   23.84    4.85   0
  -8  11   5   18.34    5.02   0
   8  11  -5   18.59    6.33   0
  -8 -11   5   19.69    7.09   0
  -7  11   5  462.43    5.85   0
   7  11  -5  459.58    9.26   0
   7 -11  -5  468.03    6.78   0
  -6  11   5  181.05    5.76   0
   6 -11  -5  175.31    5.75   0
   6  11  -5  176.35    8.03   0
   5 -11  -5    9.20    5.03   0
  -5  11   5    5.59    5.23   0
   5  11  -5    6.68    6.10   0
   4 -11  -5  109.10    4.23   0
  -4  11   5  109.02    5.52   0
   4  11  -5  109.97    6.93   0
   3 -11  -5  104.47    5.48   0
  -3  11   5   96.52    4.26   0
   3  11  -5  101.20    6.80   0
   2 -11  -5  348.92    6.98   0
  -2  11   5  349.66    7.13   0
   1 -11  -5   54.58    5.20   0
  -1  11   5   53.02    6.56   0
   0  11   5    1.56    5.85   0
   0 -11  -5    0.90    4.80   0
   1  11   5   76.71    6.48   0
  -1 -11  -5   77.22    5.50   0
  -2 -11  -5  343.01    8.99   0
   2  11   5  336.09    9.33   0
   3  11   5  132.46    9.59   0
  -8  11  -5   18.01    4.91   0
  -9  11  -5   56.90    4.87   0
 -10  11  -5   82.49    3.73   0
 -11  11  -5   21.35    4.67   0
 -12  11  -5   65.15    5.00   0
 -12 -11  -5   -0.06    3.76   0
 -13 -11  -5    0.54   14.22   0
 -13  11  -5   -2.28    3.18   0
 -14 -11  -5   22.07   10.39   0
 -14  11  -5   23.75    4.50   0
 -15 -11  -5    7.35   10.22   0
 -15  11  -5   13.43    3.34   0
 -16  11  -5    7.35    4.63   0
 -16 -11  -5    8.61    9.99   0
 -17 -11  -5    5.06    9.63   0
 -17  11  -5    6.34    4.68   0
 -17 -12   5   11.34    6.83   0
 -17  12   5    7.96    4.73   0
 -16 -12   5   40.20    7.21   0
  16  12  -5   50.07    6.29   0
 -16  12   5   45.60    3.74   0
  15  12  -5   11.41    4.85   0
 -15  12   5    2.28    4.69   0
 -15 -12   5   11.24    7.06   0
 -14 -12   5   32.66    6.96   0
 -14  12   5   35.42    4.77   0
  14  12  -5   31.18    5.07   0
 -13 -12   5  192.67    8.42   0
  13  12  -5  223.75    7.52   0
 -13  12   5  219.02    4.42   0
 -12 -12   5    7.70    6.86   0
 -12  12   5   13.71    4.60   0
  12  12  -5   12.12    5.89   0
 -11  12   5  289.07    5.73   0
  11  12  -5  280.12    7.76   0
 -11 -12   5  279.39    8.81   0
  10  12  -5    3.23    6.20   0
 -10  12   5    4.25    4.77   0
 -10 -12   5    5.53    7.13   0
  10 -12  -5    3.44    4.59   0
   9 -12  -5   35.96    4.91   0
  -9  12   5   44.92    4.96   0
   9  12  -5   48.56    5.36   0
   8 -12  -5   81.85    4.99   0
  -8  12   5   72.64    3.90   0
   8  12  -5   69.10    6.90   0
   7  12  -5  551.37    8.77   0
   7 -12  -5  524.97    6.74   0
  -7  12   5  540.31    6.95   0
   6  12  -5  318.81    7.91   0
  -6  12   5  324.24    5.23   0
   6 -12  -5  335.34    6.29   0
   5  12  -5  247.53    8.93   0
   5 -12  -5  257.11    4.85   0
  -5  12   5  254.04    6.08   0
   4 -12  -5 1163.58    9.02   0
   4  12  -5 1097.25   11.57   0
  -4  12   5 1182.11    9.26   0
  -3  12   5   30.79    5.21   0
   3 -12  -5   35.13    4.99   0
   3  12  -5   31.57    6.05   0
  -2  12   5  176.19    6.20   0
   2 -12  -5  171.83    5.91   0
   1 -12  -5  437.15    7.19   0
  -1  12   5  459.62    7.35   0
   0  12   5   87.42    5.55   0
   0 -12  -5   92.26    5.39   0
  -1 -12  -5  625.95    9.69   0
   1  12   5  630.20    9.71   0
   2  12   5  249.14    8.66   0
   3  12   5   22.18    7.97   0
   4  12   5 1128.11   26.63   0
  -8  12  -5   67.19    4.97   0
  -9  12  -5   40.27    4.75   0
 -10  12  -5    6.33    4.83   0
 -11  12  -5  378.72    6.06   0
 -12  12  -5   17.37    4.61   0
 -13  12  -5  166.04    4.13   0
 -14  12  -5   37.43    4.55   0
 -15  12  -5   17.29    4.53   0
 -16  12  -5   60.51    4.83   0
 -17  12  -5    3.86    4.68   0
 -16  13   5   18.75    4.85   0
  16  13  -5   18.28    5.96   0
 -16 -13   5   15.50    6.84   0
 -15 -13   5    8.45    6.53   0
 -15  13   5    8.62    4.71   0
  15  13  -5   10.60    5.93   0
 -14  13   5   10.69    4.70   0
  14  13  -5    6.23    5.93   0
 -14 -13   5    7.73    6.71   0
 -13 -13   5   18.26    5.53   0
 -13  13   5   33.32    4.68   0
  13  13  -5   21.36    6.21   0
 -12  13   5   23.11    4.78   0
 -12 -13   5   21.92    6.81   0
  12  13  -5   24.56    6.17   0
 -11  13   5  127.17    5.31   0
  11  13  -5  135.26    6.92   0
 -10  13   5   38.34    5.02   0
  10  13  -5   36.41    6.63   0
  -9  13   5   22.49    4.95   0
   9  13  -5   31.78    6.40   0
  -8  13   5   58.41    4.93   0
   8  13  -5   52.08    6.82   0
   8 -13  -5   53.05    4.76   0
  -7  13   5   39.59    5.10   0
   7  13  -5   40.12    6.81   0
   7 -13  -5   40.20    5.02   0
   6 -13  -5  127.35    5.27   0
  -6  13   5  125.29    5.52   0
   6  13  -5  126.92    7.80   0
   5 -13  -5   22.75    4.94   0
   5  13  -5   24.52    6.24   0
  -5  13   5   25.78    5.07   0
   4  13  -5  548.87    9.15   0
  -4  13   5  578.90    7.49   0
   4 -13  -5  603.31    7.27   0
   3 -13  -5  534.90    6.96   0
   3  13  -5  532.62    8.82   0
  -3  13   5  537.22    7.08   0
  -2  13   5  185.87    5.85   0
   2 -13  -5  182.13    5.72   0
   1 -13  -5   17.03    4.80   0
  -1  13   5   11.65    4.72   0
   0  13   5   28.02    5.09   0
   1  13   5   10.39    6.02   0
   2  13   5  203.86    7.92   0
   3  13   5  515.26   10.92   0
   4  13   5  519.52   17.16   0
  -8  13  -5   46.20    4.87   0
  -9  13  -5   40.06    3.57   0
 -10  13  -5   30.49    4.94   0
 -11  13  -5   96.18    4.01   0
 -12  13  -5   18.43    4.60   0
 -13  13  -5   16.46    3.49   0
 -14  13  -5   14.36    4.75   0
 -15  13  -5    8.53    4.65   0
 -16  13  -5   10.15    4.81   0
 -16  14   5    9.81    4.74   0
 -16 -14   5    4.61    6.52   0
 -15  14   5   22.81    4.78   0
  15  14  -5   16.31    6.10   0
 -14  14   5    9.76    4.63   0
  14  14  -5    7.69    6.72   0
 -13  14   5   51.88    4.89   0
  13  14  -5   58.66    6.30   0
 -12  14   5   17.71    3.43   0
  12  14  -5   17.11    6.28   0
 -11  14   5   81.43    5.12   0
  11  14  -5   92.52    6.49   0
 -10  14   5   34.95    4.86   0
  10  14  -5   42.50    6.16   0
   9  14  -5  242.90    7.89   0
  -9  14   5  234.93    4.81   0
  -8  14   5   12.49    4.80   0
   8  14  -5   13.81    6.47   0
  -7  14   5  136.83    5.30   0
   7  14  -5  137.55    7.58   0
  -6  14   5   72.47    4.09   0
   6 -14  -5   67.56    5.29   0
   6  14  -5   75.63    7.37   0
   5 -14  -5   33.38    4.89   0
   5  14  -5   27.27    6.46   0
  -5  14   5   29.84    5.11   0
   4  14  -5  126.81    6.89   0
  -4  14   5  131.58    5.51   0
   4 -14  -5  137.35    5.20   0
   3 -14  -5   92.04    5.08   0
   3  14  -5   84.52    6.55   0
  -3  14   5   89.80    4.07   0
  -2  14   5   48.37    5.08   0
  -1  14   5  249.51    7.24   0
   0  14   5  413.04    7.48   0
   1  14   5  365.90    7.54   0
   2  14   5   32.87    6.45   0
   3  14   5  107.29    8.03   0
   4  14   5  107.68   10.70   0
  -7  14  -5  196.76    4.46   0
  -8  14  -5   15.65    4.74   0
  -9  14  -5  194.50    5.50   0
 -10  14  -5   42.84    4.89   0
 -11  14  -5  127.58    5.23   0
 -12  14  -5   14.34    4.67   0
 -13  14  -5   44.07    4.85   0
 -14  14  -5    9.91    4.71   0
 -15  14  -5   21.19    4.82   0
 -16  14  -5    0.61    4.67   0
 -16  15   5   20.98    4.78   0
 -15  15   5    7.32    4.54   0
  15  15  -5    7.14    6.67   0
 -14  15   5   68.07    5.06   0
  14  15  -5   85.99    7.72   0
  13  15  -5    5.46    5.79   0
 -13  15   5   -3.96    4.61   0
  12  15  -5   29.75    6.04   0
 -12  15   5   43.98    4.73   0
 -11  15   5  194.83    5.52   0
  11  15  -5  200.25    8.34   0
 -10  15   5  220.39    5.50   0
  10  15  -5  212.14    7.55   0
   9  15  -5   16.53    6.77   0
  -9  15   5   13.25    4.84   0
  -8  15   5   22.13    3.45   0
   8  15  -5   18.02    6.84   0
   7  15  -5   75.73    5.97   0
  -7  15   5   76.63    5.07   0
  -6  15   5  193.26    5.61   0
   6  15  -5  169.39    8.20   0
  -5  15   5  160.93    5.78   0
   5  15  -5  148.34    8.23   0
  -4  15   5  343.80    6.27   0
   4  15  -5  335.14    7.98   0
  -3  15   5   36.32    4.73   0
  -2  15   5  202.19    5.84   0
  -1  15   5  437.85    6.94   0
   0  15   5  142.37    5.79   0
   1  15   5  434.55    7.75   0
   2  15   5  169.42    7.32   0
   3  15   5   21.30    6.21   0
   4  15   5  265.35   12.35   0
  -7  15  -5   72.96    5.02   0
  -8  15  -5   16.84    4.92   0
  -9  15  -5   16.70    4.77   0
 -10  15  -5  201.24    5.29   0
 -11  15  -5  217.90    5.48   0
 -12  15  -5   31.21    3.45   0
 -13  15  -5    8.54    4.61   0
 -14  15  -5   51.27    4.86   0
 -15  15  -5    7.38    4.62   0
 -16  15  -5   24.86    4.65   0
 -15  16   5   22.32    4.76   0
  15  16  -5   25.39    6.07   0
  14  16  -5   36.01    6.96   0
 -14  16   5   31.08    4.83   0
 -13  16   5   70.28    4.84   0
  13  16  -5   63.86    7.37   0
 -12  16   5   75.68    5.04   0
  12  16  -5   79.66    7.35   0
  11  16  -5  126.38    7.02   0
 -11  16   5  127.00    5.31   0
 -10  16   5  109.87    5.02   0
  10  16  -5  105.34    7.74   0
  -9  16   5  167.65    5.49   0
   9  16  -5  174.72    7.47   0
  -8  16   5  244.31    5.80   0
   8  16  -5  244.88    8.42   0
  -7  16   5  129.32    4.05   0
   7  16  -5  144.54    8.14   0
  -6  16   5  150.54    5.44   0
   6  16  -5  144.75    7.25   0
   5  16  -5  454.22    8.66   0
  -5  16   5  476.34    6.85   0
  -4  16   5  122.49    5.67   0
   4  16  -5  119.01    7.95   0
  -3  16   5  887.89    8.06   0
  -2  16   5   22.80    4.93   0
  -1  16   5   15.98    4.78   0
   0  16   5   11.88    6.03   0
   1  16   5   16.71    6.05   0
   2  16   5   20.97    5.00   0
   3  16   5  636.82   10.95   0
   4  16   5   90.77    9.89   0
  -7  16  -5  190.33    5.68   0
  -8  16  -5  239.03    4.58   0
  -9  16  -5  218.58    5.44   0
 -10  16  -5  104.44    4.91   0
 -11  16  -5  154.68    4.25   0
 -12  16  -5   55.32    4.78   0
 -13  16  -5   61.68    4.84   0
 -14  16  -5   35.87    4.84   0
 -15  16  -5   21.20    3.46   0
 -15  17   5    7.48    3.18   0
  14  17  -5    6.45    6.79   0
 -14  17   5    2.16    4.74   0
  13  17  -5    4.44    6.64   0
 -13  17   5    2.15    4.56   0
 -12  17   5   78.92    4.95   0
  12  17  -5   82.27    7.51   0
 -11  17   5   46.88    4.90   0
  11  17  -5   41.42    6.37   0
 -10  17   5   60.28    4.95   0
  10  17  -5   58.42    6.55   0
  -9  17   5  110.52    5.07   0
   9  17  -5  113.68    6.76   0
  -8  17   5  126.88    5.19   0
   8  17  -5  128.25    7.59   0
   7  17  -5   39.58    7.31   0
  -7  17   5   40.16    3.62   0
   6  17  -5  168.50    8.15   0
  -6  17   5  176.81    5.41   0
  -5  17   5   11.90    4.97   0
   5  17  -5   15.30    6.44   0
  -4  17   5   94.97    5.18   0
   4  17  -5   92.00    6.49   0
  -3  17   5  115.63    5.40   0
  -2  17   5  473.22    7.65   0
  -1  17   5   30.36    4.73   0
   0  17   5   66.45    6.07   0
   1  17   5   39.65    5.07   0
   2  17   5  695.80   10.05   0
   3  17   5   99.94    8.04   0
   4  17   5  111.43    9.60   0
  -6  17  -5  187.56    4.43   0
  -7  17  -5   23.83    5.06   0
  -8  17  -5  116.45    5.21   0
  -9  17  -5  122.03    3.92   0
 -10  17  -5   40.39    4.75   0
 -11  17  -5   45.07    4.86   0
 -12  17  -5   84.61    4.98   0
 -13  17  -5    1.42    4.52   0
 -14  17  -5   15.91    3.24   0
 -15  17  -5    8.20    4.68   0
 -15  18   5   -3.01    3.29   0
 -14  18   5   65.80    5.12   0
  14  18  -5   54.33    8.69   0
  13  18  -5   28.33    7.21   0
 -13  18   5   36.94    4.74   0
  12  18  -5   15.88    7.02   0
 -12  18   5   14.96    4.72   0
 -11  18   5  106.37    5.06   0
  11  18  -5  100.38    7.85   0
 -10  18   5   20.69    4.65   0
  10  18  -5   22.26    6.93   0
  -9  18   5  286.78    5.86   0
   9  18  -5  297.16    8.47   0
   8  18  -5   93.36    7.01   0
  -8  18   5   94.39    5.01   0
   7  18  -5    8.66    6.85   0
  -7  18   5    8.03    3.33   0
  -6  18   5   15.66    4.60   0
   6  18  -5   16.94    7.60   0
  -5  18   5   44.32    5.10   0
   5  18  -5   43.98    6.63   0
   4  18  -5  482.29    8.97   0
  -4  18   5  473.29    6.70   0
  -3  18   5  482.74    7.06   0
  -2  18   5  520.88    7.15   0
  -1  18   5  105.45    5.24   0
   0  18   5   46.91    4.96   0
   1  18   5   79.75    5.45   0
   2  18   5  497.57    9.30   0
   3  18   5  369.02   10.19   0
   4  18   5  670.58   13.25   0
  -6  18  -5   11.91    3.58   0
  -7  18  -5    9.38    4.65   0
  -8  18  -5   80.39    5.15   0
  -9  18  -5  206.68    5.43   0
 -10  18  -5   17.81    4.74   0
 -11  18  -5  142.92    5.29   0
 -12  18  -5   14.69    3.33   0
 -13  18  -5   36.89    5.00   0
 -14  18  -5   83.08    4.99   0
 -15  18  -5   -1.56    4.70   0
 -14  19   5   12.00    4.53   0
  13  19  -5   23.15    7.72   0
 -13  19   5   26.43    4.91   0
 -12  19   5   -1.94    4.60   0
  12  19  -5    4.71    6.45   0
 -11  19   5    2.74    4.66   0
  11  19  -5    4.31    6.75   0
 -10  19   5   22.34    5.01   0
  10  19  -5   27.09    6.16   0
  -9  19   5    3.51    4.68   0
   9  19  -5    2.26    6.97   0
   8  19  -5   88.55    7.01   0
  -8  19   5   78.60    5.09   0
   7  19  -5   27.35    6.66   0
  -7  19   5   33.70    4.86   0
   6  19  -5   65.50    7.44   0
  -6  19   5   82.15    4.90   0
  -5  19   5   34.50    4.73   0
   5  19  -5   24.77    6.47   0
  -4  19   5  184.36    5.46   0
   4  19  -5  186.01    8.63   0
  -3  19   5  198.61    5.89   0
  -2  19   5   17.43    4.88   0
  -1  19   5   55.30    5.11   0
   0  19   5  105.69    6.24   0
   1  19   5   49.73    5.28   0
   2  19   5   14.53    6.34   0
   3  19   5  168.96    7.95   0
   4  19   5  151.74    9.67   0
  -6  19  -5   49.01    3.63   0
  -7  19  -5   30.16    4.63   0
  -8  19  -5   57.43    4.83   0
  -9  19  -5    8.87    4.74   0
 -10  19  -5   31.20    4.78   0
 -11  19  -5    0.01    4.59   0
 -12  19  -5    5.31    4.60   0
 -13  19  -5   23.51    4.68   0
 -14  19  -5    7.05    4.68   0
 -14  20   5   -2.22    4.64   0
 -13  20   5   10.30    4.75   0
  13  20  -5   13.03    9.82   0
 -12  20   5   21.82    4.64   0
  12  20  -5   20.51    7.67   0
 -11  20   5   33.90    4.67   0
  11  20  -5   35.94    7.99   0
 -10  20   5   64.19    5.05   0
  10  20  -5   64.97    7.53   0
   9  20  -5  303.72    9.36   0
  -9  20   5  287.50    6.10   0
  -8  20   5   71.08    3.73   0
   8  20  -5   78.68    6.96   0
   7  20  -5   81.42    7.16   0
  -7  20   5   71.66    4.93   0
   6  20  -5   31.09    7.01   0
  -6  20   5   31.40    4.70   0
  -5  20   5   45.29    4.73   0
   5  20  -5   31.47    7.72   0
  -4  20   5   91.05    5.23   0
   4  20  -5   95.94    6.54   0
  -3  20   5  258.72    6.26   0
  -2  20   5    2.43    4.62   0
  -1  20   5  164.64    5.76   0
   0  20   5   29.04    6.10   0
   1  20   5  225.44    6.54   0
   2  20   5    7.27    6.16   0
   3  20   5  213.46    8.60   0
   4  20   5  108.34    8.38   0
  -5  20  -5   34.20    4.73   0
  -6  20  -5   31.89    3.45   0
  -7  20  -5   97.88    3.76   0
  -8  20  -5   89.29    3.78   0
  -9  20  -5  188.59    4.37   0
 -10  20  -5   91.98    3.97   0
 -11  20  -5   16.01    3.39   0
 -12  20  -5   28.50    3.39   0
 -13  20  -5   13.88    3.48   0
 -14  20  -5    0.26    3.24   0
 -13  21   5   -1.39    4.58   0
  12  21  -5   18.82    9.23   0
 -12  21   5   24.00    4.86   0
  11  21  -5   19.95    7.77   0
 -11  21   5   22.60    4.68   0
  10  21  -5   26.30    7.89   0
 -10  21   5   27.75    4.66   0
  -9  21   5   19.88    4.47   0
   9  21  -5   16.07    7.05   0
   8  21  -5   84.67    6.94   0
  -8  21   5   62.44    5.13   0
   7  21  -5    9.87    6.86   0
  -7  21   5    3.14    4.39   0
   6  21  -5   59.23    7.25   0
  -6  21   5   58.65    4.90   0
  -5  21   5   62.29    3.99   0
   5  21  -5   63.06    5.99   0
   4  21  -5  107.20    6.22   0
  -4  21   5   96.85    5.14   0
  -3  21   5    6.14    4.87   0
  -2  21   5   11.67    4.41   0
  -1  21   5  260.99    6.12   0
   0  21   5    8.48    4.77   0
   1  21   5  209.53    7.33   0
   2  21   5   24.81    6.35   0
   3  21   5   16.21    6.99   0
   4  21   5  151.07    8.76   0
  -4  21  -5  157.26    5.30   0
  -5  21  -5   40.69    4.77   0
   5  21   5   45.30   14.84   0
   5  21   5   51.30   14.53   0
  -6  21  -5   37.69    3.44   0
  -7  21  -5    2.61    3.29   0
  -8  21  -5  107.66    5.06   0
  -9  21  -5   21.16    4.71   0
 -10  21  -5   14.46    4.60   0
 -11  21  -5   15.56    4.62   0
 -12  21  -5   19.78    4.69   0
 -13  21  -5    4.52    4.59   0
 -12  22   5    2.30    4.72   0
 -11  22   5    8.19    4.61   0
  11  22  -5    4.59    8.27   0
 -10  22   5   21.44    4.65   0
  10  22  -5   20.80    7.13   0
  -9  22   5   55.28    3.68   0
   9  22  -5   66.55    7.94   0
  -8  22   5   24.82    4.51   0
   8  22  -5   20.86    7.64   0
   7  22  -5   68.03    7.15   0
  -7  22   5   64.86    5.02   0
  -6  22   5   43.31    4.77   0
   6  22  -5   39.47    7.25   0
  -5  22   5  196.75    5.78   0
   5  22  -5  185.18    7.09   0
   4  22  -5  136.88    6.49   0
  -4  22   5  132.54    5.33   0
  -3  22   5  186.46    5.43   0
  -2  22   5   45.13    4.92   0
  -1  22   5   39.11    4.71   0
   0  22   5    7.33    5.78   0
   1  22   5   47.72    6.10   0
   2  22   5   68.48    5.27   0
   3  22   5  133.74    7.94   0
  -4  22  -5  188.77    5.53   0
   4  22   5  179.59    9.76   0
   5  22   5  164.07   15.32   0
  -5  22  -5  146.77    5.71   0
   5  22   5  149.95   15.00   0
  -6  22  -5   34.50    4.54   0
  -7  22  -5   89.05    4.84   0
  -8  22  -5   11.12    4.73   0
  -9  22  -5   78.99    4.99   0
 -10  22  -5   20.39    4.82   0
 -11  22  -5    4.62    4.63   0
 -12  22  -5    3.24    3.28   0
 -12  23   5   25.67    4.80   0
 -11  23   5   16.84    3.42   0
  11  23  -5   14.55   10.48   0
  10  23  -5   63.77    9.08   0
 -10  23   5   58.94    4.85   0
  -9  23   5   -1.02    4.55   0
   9  23  -5    3.14    7.22   0
  -8  23   5   26.01    4.74   0
   8  23  -5   36.31    7.50   0
  -7  23   5   30.21    5.02   0
   7  23  -5   28.66    6.87   0
  -6  23   5   19.66    4.57   0
   6  23  -5   19.33    6.95   0
  -5  23   5   34.00    4.82   0
   5  23  -5   35.48    6.70   0
  -4  23   5   62.35    5.05   0
   4  23  -5   69.88    6.14   0
  -3  23   5   51.33    4.80   0
  -2  23   5    4.44    4.50   0
  -1  23   5   36.67    4.93   0
   0  23   5   95.84    5.34   0
   1  23   5   23.07    4.94   0
   2  23   5    4.91    5.76   0
   3  23   5   74.22    6.59   0
  -3  23  -5   68.59    5.04   0
  -4  23  -5   95.18    5.08   0
   4  23   5   92.84    8.61   0
   5  23   5   30.45   11.59   0
  -5  23  -5   30.60    4.60   0
   5  23   5   28.78   11.98   0
  -6  23  -5   27.94    4.48   0
  -7  23  -5   30.85    4.85   0
  -8  23  -5   25.89    4.45   0
  -9  23  -5    3.70    4.37   0
 -10  23  -5   35.85    3.42   0
 -11  23  -5    5.15    4.52   0
 -12  23  -5   34.92    4.79   0
 -11  24   5   44.69    5.04   0
 -10  24   5   65.34    5.06   0
  10  24  -5   64.16    9.38   0
  -9  24   5   31.09    4.60   0
   9  24  -5   24.32    7.43   0
  -8  24   5   55.29    5.06   0
   8  24  -5   85.57    8.00   0
  -7  24   5   65.52    4.85   0
   7  24  -5   69.97    7.16   0
   6  24  -5   35.27    7.00   0
  -6  24   5   37.78    4.80   0
   5  24  -5  104.83    6.32   0
  -5  24   5   98.48    5.45   0
  -4  24   5    7.26    4.67   0
   4  24  -5    8.10    6.66   0
  -3  24   5   21.43    4.74   0
  -2  24   5   34.80    4.88   0
  -1  24   5  256.40    6.24   0
   0  24   5    8.80    5.65   0
   1  24   5  315.65    7.78   0
   2  24   5   26.30    5.06   0
  -2  24  -5   26.89    4.84   0
  -3  24  -5   26.65    4.82   0
   3  24   5   27.84    6.31   0
  -4  24  -5    9.33    4.82   0
   4  24   5    2.89    6.59   0
   5  24   5  135.80   13.61   0
  -5  24  -5  142.11    5.31   0
   5  24   5  132.84   14.35   0
  -6  24  -5   20.80    4.75   0
  -7  24  -5   74.27    4.94   0
  -8  24  -5   50.82    4.83   0
  -9  24  -5   27.88    4.71   0
 -10  24  -5   53.83    5.05   0
 -11  24  -5   42.00    4.83   0
 -10  25   5   -0.82    4.60   0
  10  25  -5    1.71    9.84   0
  10  25  -5    0.82    8.99   0
  -9  25   5   12.38    4.91   0
   9  25  -5   22.95    8.22   0
  -8  25   5   55.73    5.05   0
   8  25  -5   77.24    7.86   0
   7  25  -5    5.77    6.68   0
  -7  25   5   12.20    4.65   0
  -6  25   5   40.57    4.93   0
   6  25  -5   52.35    7.13   0
  -5  25   5    3.00    4.45   0
   5  25  -5    5.29    5.56   0
   4  25  -5   26.34    7.03   0
  -4  25   5   20.80    4.81   0
  -3  25   5   31.86    4.99   0
  -2  25   5  140.42    6.74   0
  -1  25   5    9.03    5.81   0
   0  25   5    2.56    4.65   0
   0  25  -5    9.11    4.52   0
  -1  25  -5   11.16    4.70   0
   1  25   5   12.70    6.18   0
   2  25   5  101.98    6.70   0
  -2  25  -5  108.88    5.06   0
  -3  25  -5   45.15    4.93   0
   3  25   5   45.85    6.32   0
  -4  25  -5   13.37    4.56   0
   4  25   5   21.02    7.21   0
  -5  25  -5   -2.35    4.67   0
   5  25   5    3.35   12.26   0
   5  25   5    0.57   11.10   0
  -6  25  -5   41.18    4.86   0
  -7  25  -5   14.06    4.52   0
  -8  25  -5   84.56    5.10   0
  -9  25  -5   19.18    3.39   0
 -10  25  -5   10.38    4.64   0
   9  26  -5   47.11    8.26   0
  -9  26   5   36.82    5.11   0
   9  26  -5   50.85    8.81   0
   8  26  -5    3.16    6.37   0
   8  26  -5    4.78    6.65   0
  -8  26   5    0.31    4.59   0
  -7  26   5   45.45    5.24   0
   7  26  -5   59.26    7.32   0
  -6  26   5   -0.63    4.73   0
   6  26  -5   -0.72    6.96   0
   5  26  -5   39.20    6.91   0
  -5  26   5   31.47    4.96   0
   4  26  -5  117.43    6.51   0
  -4  26   5  108.48    5.27   0
  -3  26   5   37.24    5.91   0
  -2  26   5   50.28    4.76   0
   2  26  -5   50.80    5.01   0
  -1  26   5  116.33    6.45   0
   1  26  -5  110.62    5.36   0
   0  26   5   62.09    5.04   0
   0  26  -5   57.92    5.91   0
  -1  26  -5   86.46    5.12   0
   1  26   5   99.86    6.57   0
   2  26   5   34.46    6.23   0
  -2  26  -5   43.79    4.83   0
  -3  26  -5   56.26    5.11   0
   3  26   5   50.33    6.40   0
   4  26   5   95.99    8.32   0
  -4  26  -5   88.94    4.94   0
   5  26   5   53.51   13.95   0
   5  26   5   48.38   13.76   0
  -5  26  -5   47.73    4.82   0
  -6  26  -5    8.75    4.38   0
  -7  26  -5   52.34    5.00   0
  -8  26  -5    3.69    4.47   0
  -9  26  -5   59.47    3.93   0
  -8  27   5   10.16    4.80   0
   8  27  -5    7.35    7.40   0
   8  27  -5    4.97    6.64   0
  -7  27   5    2.57    4.71   0
   7  27  -5   -0.12    6.72   0
   7  27  -5    1.58    6.56   0
  -6  27   5   15.23    4.69   0
   6  27  -5   12.69    7.16   0
   6  27  -5   12.74    5.88   0
  -5  27   5    2.14    4.57   0
   5  27  -5    3.32    5.82   0
   5  27  -5    0.48    5.60   0
  -4  27   5    5.37    4.66   0
   4  27  -5   10.15    6.96   0
   4  27  -5    5.04    5.73   0
  -3  27   5   12.76    4.60   0
   3  27  -5   11.50    5.49   0
   2  27  -5   42.72    4.85   0
  -2  27   5   39.01    4.73   0
   1  27  -5   36.58    4.70   0
  -1  27   5   43.27    4.93   0
   0  27   5   54.29    5.07   0
   0  27  -5   48.59    4.82   0
  -1  27  -5   30.35    4.48   0
   1  27   5   36.25    5.02   0
  -2  27  -5   45.54    4.72   0
   2  27   5   35.80    6.49   0
   3  27   5    3.73    6.06   0
  -3  27  -5    3.36    4.51   0
  -4  27  -5    9.45    4.68   0
   4  27   5    7.36    6.90   0
  -5  27  -5    1.11    4.75   0
  -6  27  -5   16.17    4.68   0
  -7  27  -5   -2.51    3.30   0
  -8  27  -5    5.79    4.61   0
   7  28  -5   23.47    6.97   0
  -7  28   5   24.13    5.99   0
   7  28  -5   24.05    6.20   0
   6  28  -5   30.69    7.14   0
  -6  28   5   27.17    4.70   0
   6  28  -5   17.08    6.10   0
   5  28  -5   39.76    7.07   0
   5  28  -5   39.04    6.38   0
  -5  28   5   48.49    5.00   0
   4  28  -5   15.27    4.96   0
  -4  28   5   15.62    5.81   0
   4  28  -5   14.18    6.97   0
   3  28  -5   38.88    5.69   0
  -3  28   5   37.15    4.97   0
   3  28  -5   43.80    5.10   0
  -2  28   5   21.62    4.79   0
   2  28  -5   20.80    4.98   0
   1  28  -5   23.14    4.75   0
  -1  28   5   25.37    4.83   0
   0  28   5    0.12    4.76   0
   0  28  -5   -2.20    4.49   0
   1  28   5   15.51    4.92   0
  -1  28  -5   16.00    4.68   0
  -2  28  -5   34.90    4.92   0
   2  28   5   31.08    6.34   0
  -3  28  -5   31.37    4.76   0
   3  28   5   31.19    6.29   0
  -4  28  -5    9.21    4.76   0
   4  28   5   18.41    7.37   0
  -5  28  -5   48.43    4.99   0
  -6  28  -5   33.02    4.99   0
  -7  28  -5   27.76    3.70   0
  -5  29   5   17.75    4.78   0
   5  29  -5   13.34    5.99   0
   5  29  -5   10.85    7.19   0
   4  29  -5    6.59    5.75   0
  -4  29   5   11.23    4.75   0
   4  29  -5    8.75    5.90   0
  -3  29   5    7.44    4.67   0
   3  29  -5    9.89    5.88   0
   3  29  -5   11.56    5.81   0
   2  29  -5   36.11    5.09   0
  -2  29   5   24.45    4.87   0
   1  29  -5    7.18    5.63   0
  -1  29   5    9.92    4.73   0
   0  29   5   -0.13    4.95   0
   0  29  -5    6.70    4.42   0
  -1  29  -5    3.58    4.62   0
   1  29   5   -1.00    4.93   0
  -2  29  -5   49.46    5.15   0
   2  29   5   43.70    6.44   0
   3  29   5    5.34    6.00   0
  -3  29  -5   13.47    4.73   0
   4  29   5   15.45    8.32   0
  -4  29  -5   18.28    4.83   0
  -5  29  -5    9.18    4.89   0
   2  30  -5   17.20    5.04   0
  -2  30   5   19.83    4.85   0
   1  30  -5   42.59    6.03   0
  -1  30   5   66.67    5.32   0
   0  30  -5   19.12    4.85   0
   0  30   5   23.24    5.20   0
  -1  30  -5   32.10    5.06   0
   1  30   5   48.55    6.34   0
  -2  30  -5   37.28    4.84   0
   2  30   5   35.00    6.29   0
 -18   0   6   91.66    6.65   0
 -17   0   6  185.52    6.27   0
  17   0  -6  169.47    5.82   0
  16   0  -6  367.28    6.60   0
 -16   0   6  364.89    6.94   0
 -15   0   6   83.16    5.37   0
  15   0  -6   83.65    5.02   0
  14   0  -6  904.17    8.05   0
 -14   0   6  902.42    8.28   0
  13   0  -6   38.47    4.87   0
 -13   0   6   49.04    5.18   0
  12   0  -6   20.96    4.88   0
 -12   0   6   31.58    5.18   0
 -11   0   6   23.05    5.17   0
  11   0  -6   29.52    4.93   0
  10   0  -6  417.65    6.50   0
 -10   0   6  416.14    6.67   0
  -9   0   6    7.13    4.96   0
   9   0  -6   11.36    4.91   0
  -8   0   6  643.48    7.74   0
   8   0  -6  667.24    7.56   0
  -7   0   6  869.56    8.04   0
   7   0  -6  885.17    8.59   0
   6   0  -6 1489.59   10.88   0
  -6   0   6 1433.53   10.24   0
  -5   0   6 3742.66   16.92   0
   5   0  -6 3750.47   16.07   0
  -4   0   6 2385.89   14.85   0
   4   0  -6 2478.28   14.75   0
  -3   0   6 5351.01   22.22   0
   3   0  -6 5421.19   22.06   0
  -2   0   6  126.95   10.16   0
   2   0  -6  127.03    9.79   0
  -9   0  -6    9.18    4.95   0
 -10   0  -6  428.28    7.73   0
 -11   0  -6   27.18    4.85   0
 -12   0  -6   34.69    5.70   0
 -13   0  -6   54.12    4.88   0
 -14   0  -6  856.92    9.10   0
 -15   0  -6  103.73    5.21   0
 -16   0  -6  412.22    7.07   0
 -17   0  -6  228.04    6.04   0
 -18   0  -6  114.19    5.77   0
 -18  -1   6    6.96    3.44   0
 -18   1   6    8.08    5.06   0
 -17  -1   6    5.78    4.94   0
 -17   1   6    5.75    4.82   0
  17  -1  -6    8.16    4.64   0
  17   1  -6   11.82    4.64   0
  16  -1  -6    2.31    4.56   0
 -16   1   6   -1.64    4.81   0
  16   1  -6    7.94    4.60   0
 -16  -1   6   12.56    5.00   0
 -15  -1   6   29.16    5.06   0
  15  -1  -6   38.80    4.71   0
  15   1  -6   23.59    4.57   0
 -15   1   6   22.34    3.72   0
 -14  -1   6   46.51    5.13   0
  14  -1  -6   61.22    4.97   0
 -14   1   6   42.76    5.17   0
  14   1  -6   52.23    5.04   0
  13  -1  -6    8.80    3.18   0
 -13  -1   6    9.93    5.03   0
  13   1  -6    2.77    3.38   0
 -13   1   6    6.08    4.75   0
 -12   1   6    8.27    5.13   0
  12   1  -6    1.44    4.93   0
 -12  -1   6   11.88    5.42   0
  12  -1  -6    6.97    4.67   0
  11  -1  -6    0.78    4.66   0
 -11   1   6    5.31    5.04   0
 -11  -1   6    7.34    5.21   0
  11   1  -6   11.42    4.79   0
  10  -1  -6   35.46    3.60   0
 -10  -1   6   40.60    5.18   0
 -10   1   6   38.94    5.13   0
  10   1  -6   38.78    4.83   0
   9  -1  -6    9.39    4.83   0
  -9  -1   6    1.15    5.00   0
   9   1  -6    5.10    4.82   0
  -9   1   6    8.40    5.04   0
   8   1  -6    9.26    4.96   0
  -8   1   6    5.89    3.64   0
  -8  -1   6    5.95    5.27   0
   8  -1  -6    7.50    3.47   0
   7   1  -6    3.98    5.23   0
   7  -1  -6    0.56    3.50   0
  -7  -1   6    0.79    5.45   0
  -7   1   6    2.75    3.86   0
  -6  -1   6    6.64    5.80   0
  -6   1   6   14.71    5.68   0
   6   1  -6    8.96    5.51   0
   6  -1  -6   12.47    5.51   0
   5  -1  -6  120.17    6.40   0
  -5  -1   6  117.37    6.86   0
  -5   1   6  117.58    6.57   0
   5   1  -6  122.75    6.49   0
  -4  -1   6   16.42    6.87   0
   4  -1  -6   20.13    6.60   0
  -4   1   6   16.28    7.13   0
   4   1  -6   17.64    6.71   0
   3  -1  -6  579.51    9.86   0
   3   1  -6  580.81   10.20   0
  -3  -1   6  563.23    8.79   0
  -3   1   6  580.27   10.30   0
   2   1  -6  265.71   10.76   0
  -2  -1   6  265.12   10.60   0
   2  -1  -6  275.75   10.35   0
  -2   1   6  258.94   10.34   0
   1  -1  -6  608.40   12.59   0
  -1  -1   6  571.50   13.34   0
  -1   1   6  581.65   13.08   0
   1   1  -6  614.13   13.58   0
   0   1  -6 4605.15   25.32   0
   0   1   6 4704.89   25.60   0
   0  -1   6 4952.04   26.20   0
   0  -1  -6 5024.96   26.29   0
  -1   1  -6  523.98   12.55   0
   1   1   6  540.05   12.74   0
  -1  -1  -6  540.56   12.81   0
  -2  -1  -6  187.35   10.07   0
  -9  -1  -6    7.71    4.85   0
  -9   1  -6    6.27    4.71   0
 -10  -1  -6   39.96    5.24   0
 -10   1  -6   40.72    5.07   0
 -11  -1  -6    2.15    4.74   0
 -11   1  -6   11.29    4.71   0
 -12  -1  -6    5.74    4.71   0
 -12   1  -6    5.45    4.66   0
 -13   1  -6   14.56    4.53   0
 -13  -1  -6    9.86    4.57   0
 -14  -1  -6   42.80    4.83   0
 -14   1  -6   46.59    5.03   0
 -15   1  -6   37.66    4.85   0
 -15  -1  -6   37.92    5.71   0
 -16  -1  -6    3.55    5.74   0
 -16   1  -6    8.97    4.62   0
 -17  -1  -6   15.66    5.86   0
 -17   1  -6    8.94    4.62   0
 -18   1  -6   11.31    4.90   0
 -18  -1  -6    9.93    5.96   0
 -18  -2   6  144.22    7.22   0
 -18   2   6  154.47    6.22   0
 -17   2   6    6.80    4.81   0
  17   2  -6    7.08    4.40   0
 -17  -2   6   17.95    5.95   0
 -16   2   6  580.40    7.41   0
  16  -2  -6  557.66    7.11   0
 -16  -2   6  546.16    8.02   0
  16   2  -6  576.34    7.65   0
  15   2  -6   78.16    5.07   0
  15  -2  -6   86.30    5.19   0
 -15  -2   6   72.32    5.39   0
 -15   2   6   79.47    5.23   0
  14  -2  -6  554.86    7.09   0
  14   2  -6  541.19    6.95   0
 -14   2   6  532.11    6.93   0
 -14  -2   6  549.26    7.17   0
  13  -2  -6  134.68    5.13   0
 -13  -2   6  133.03    6.50   0
  13   2  -6  134.33    5.19   0
 -13   2   6  126.09    5.24   0
 -12   2   6   36.15    5.11   0
  12  -2  -6   48.35    4.71   0
 -12  -2   6   39.07    5.27   0
  12   2  -6   44.43    5.00   0
  11  -2  -6  484.28    6.61   0
  11   2  -6  485.29    6.82   0
 -11  -2   6  482.29    7.10   0
 -11   2   6  479.71    6.74   0
  10   2  -6 1481.91    9.86   0
  10  -2  -6 1529.08    9.56   0
 -10  -2   6 1506.75   10.22   0
 -10   2   6 1455.02    8.84   0
  -9   2   6  571.90    6.26   0
   9  -2  -6  584.55    7.11   0
  -9  -2   6  575.49    7.56   0
   9   2  -6  586.14    7.26   0
   8  -2  -6 1449.11    9.76   0
  -8  -2   6 1368.27   10.21   0
  -8   2   6 1398.26    9.66   0
   8   2  -6 1433.19   10.17   0
   7   2  -6  292.37    6.76   0
  -7  -2   6  286.22    7.02   0
   7  -2  -6  287.31    6.34   0
  -7   2   6  298.15    6.53   0
   6  -2  -6 1251.54    9.97   0
  -6   2   6 1258.35   10.18   0
  -6  -2   6 1221.06   10.79   0
   6   2  -6 1268.38   10.54   0
  -5   2   6 1544.77   11.37   0
  -5  -2   6 1519.14   12.05   0
   5  -2  -6 1555.52   10.39   0
   5   2  -6 1569.75   11.89   0
   4  -2  -6  808.91    8.57   0
   4   2  -6  807.87   10.15   0
  -4  -2   6  778.04   10.43   0
  -4   2   6  810.34   10.03   0
   3   2  -6 2578.43   16.68   0
  -3   2   6 2537.23   15.92   0
   3  -2  -6 2586.05   14.79   0
  -3  -2   6 2525.07   16.77   0
   2   2  -6  338.19   10.63   0
  -2   2   6  297.98   10.07   0
   2  -2  -6  321.57    7.82   0
  -2  -2   6  314.99   10.97   0
  -1   2   6 7544.10   28.76   0
  -1  -2   6 7509.19   30.22   0
   1   2  -6 7699.30   30.38   0
  -1  -2  -6 7504.09   32.61   0
  -2  -2  -6  258.55   10.69   0
  -8  -2  -6 1202.60   10.68   0
  -9  -2  -6  599.55    8.76   0
  -9   2  -6  600.14    7.41   0
 -10   2  -6 1528.68    9.91   0
 -10  -2  -6 1512.94   11.06   0
 -11   2  -6  482.10    6.82   0
 -11  -2  -6  481.27    7.13   0
 -12  -2  -6   31.40    4.73   0
 -12   2  -6   33.01    4.93   0
 -13   2  -6  184.39    6.48   0
 -13  -2  -6  195.34    5.63   0
 -14   2  -6  575.95    7.48   0
 -14  -2  -6  586.05    7.62   0
 -15  -2  -6   76.50    5.86   0
 -15   2  -6   79.00    5.24   0
 -16  -2  -6  591.98    9.10   0
 -16   2  -6  564.89    7.34   0
 -17   2  -6    5.94    4.69   0
 -17  -2  -6    8.35    5.68   0
 -18   2  -6  179.69    6.10   0
 -18  -2  -6  158.53    7.36   0
 -18  -3   6    5.58    5.29   0
 -18   3   6   -0.84    5.30   0
 -17  -3   6   12.17    5.11   0
  17   3  -6    7.48    4.66   0
 -17   3   6   11.73    3.43   0
 -16  -3   6   89.65    5.57   0
  16   3  -6   86.28    5.25   0
 -16   3   6   80.35    5.34   0
  16  -3  -6   79.83    4.97   0
  15  -3  -6   17.43    4.54   0
  15   3  -6   17.44    4.67   0
 -15  -3   6   17.86    4.92   0
 -15   3   6   16.57    4.45   0
  14   3  -6  111.67    5.37   0
 -14  -3   6  115.64    6.72   0
 -14   3   6  107.08    5.41   0
  14  -3  -6  110.64    5.20   0
  13  -3  -6  118.20    5.21   0
  13   3  -6  120.31    5.22   0
 -13  -3   6  128.08    5.63   0
 -13   3   6  114.38    5.18   0
 -12   3   6   14.59    3.38   0
 -12  -3   6   12.68    5.41   0
  12   3  -6    9.66    5.02   0
  12  -3  -6    4.67    4.60   0
 -11   3   6   27.37    5.18   0
 -11  -3   6   18.56    6.48   0
  11   3  -6   27.62    4.88   0
  11  -3  -6   23.70    3.54   0
 -10   3   6   23.05    3.77   0
  10  -3  -6   27.20    5.09   0
  10   3  -6   28.65    4.76   0
 -10  -3   6   21.50    5.60   0
   9  -3  -6  179.38    5.68   0
  -9  -3   6  187.07    6.26   0
   9   3  -6  189.05    5.86   0
  -9   3   6  191.95    4.66   0
   8   3  -6  353.27    6.52   0
  -8   3   6  335.94    5.33   0
  -8  -3   6  336.33    6.84   0
   8  -3  -6  359.13    6.53   0
   7  -3  -6  166.52    4.41   0
  -7  -3   6  165.35    6.59   0
   7   3  -6  173.66    6.17   0
  -7   3   6  166.95    6.03   0
  -6  -3   6   26.06    6.16   0
   6   3  -6   17.55    5.94   0
   6  -3  -6   21.75    5.49   0
  -6   3   6   18.63    5.81   0
   5  -3  -6   84.69    6.09   0
  -5   3   6   81.71    6.40   0
   5   3  -6   80.09    6.37   0
  -5  -3   6   85.52    6.90   0
   4  -3  -6  213.21    7.36   0
   4   3  -6  216.83    7.65   0
  -4  -3   6  206.87    7.93   0
  -4   3   6  206.56    7.74   0
   3  -3  -6   28.41    6.98   0
   3   3  -6   34.15    5.60   0
  -3   3   6   31.77    5.25   0
  -3  -3   6   38.99    8.23   0
   2  -3  -6  180.37    8.55   0
  -2   3   6  182.23    9.25   0
  -2  -3   6  162.66    9.18   0
   2   3  -6  191.39    9.66   0
  -1  -3   6   55.65   10.27   0
   1  -3  -6   52.27    8.14   0
   1   3  -6   48.51   10.01   0
  -1   3   6   50.29    8.62   0
   0  -3  -6  136.37    9.61   0
   0   3  -6  131.87   10.81   0
   0   3   6  128.61    9.86   0
  -1  -3  -6   74.28   11.59   0
   1   3   6   65.28   10.07   0
  -2  -3  -6  256.27   12.21   0
  -3  -3  -6   35.50    7.93   0
  -8  -3  -6  301.57    7.78   0
  -9   3  -6  184.09    5.55   0
  -9  -3  -6  187.59    6.06   0
 -10  -3  -6   30.40    5.01   0
 -10   3  -6   27.04    4.79   0
 -11   3  -6   16.47    4.79   0
 -11  -3  -6   21.85    4.78   0
 -12  -3  -6   22.87    5.95   0
 -12   3  -6   14.53    5.09   0
 -13  -3  -6  131.40    6.13   0
 -13   3  -6  150.13    6.29   0
 -14  -3  -6  147.32    6.59   0
 -14   3  -6  142.63    5.41   0
 -15  -3  -6   17.83    4.80   0
 -15   3  -6   17.84    4.69   0
 -16  -3  -6   97.41    5.78   0
 -16   3  -6  103.33    5.36   0
 -17  -3  -6   16.99    5.09   0
 -17   3  -6   11.29    4.72   0
 -18  -3  -6    5.35    4.86   0
 -18   3  -6    7.53    4.75   0
 -18  -4   6   71.21    5.55   0
 -18   4   6   54.81    5.19   0
 -17  -4   6   27.81    5.24   0
 -17   4   6   31.32    4.88   0
  17   4  -6   31.72    4.68   0
  16  -4  -6  465.49    6.87   0
 -16  -4   6  421.80    7.58   0
  16   4  -6  459.94    7.39   0
 -16   4   6  455.90    6.78   0
  15   4  -6   44.08    4.92   0
 -15  -4   6   48.39    5.35   0
 -15   4   6   52.15    5.05   0
  15  -4  -6   43.65    3.61   0
 -14  -4   6   66.72    5.48   0
  14  -4  -6   71.55    4.69   0
 -14   4   6   78.67    5.04   0
  14   4  -6   62.36    5.24   0
  13   4  -6  209.21    5.63   0
 -13  -4   6  208.36    6.16   0
  13  -4  -6  205.88    5.58   0
 -13   4   6  204.78    5.66   0
  12   4  -6  173.06    5.58   0
 -12  -4   6  172.42    5.95   0
 -12   4   6  169.73    5.69   0
  12  -4  -6  178.52    5.39   0
  11  -4  -6  766.83    7.38   0
 -11  -4   6  755.88    8.49   0
  11   4  -6  783.40    8.15   0
 -11   4   6  773.09    7.75   0
  10  -4  -6 2466.93   11.50   0
  10   4  -6 2478.61   13.17   0
 -10  -4   6 2369.35   12.98   0
 -10   4   6 2439.10   11.75   0
   9  -4  -6  253.95    6.02   0
  -9  -4   6  237.79    6.76   0
   9   4  -6  248.06    6.23   0
  -9   4   6  241.83    4.97   0
   8   4  -6  639.67    7.98   0
   8  -4  -6  624.59    7.35   0
  -8   4   6  621.17    6.46   0
  -8  -4   6  633.35    8.40   0
  -7  -4   6 1745.27   12.08   0
   7   4  -6 1734.38   11.58   0
  -7   4   6 1718.03   10.65   0
   7  -4  -6 1731.17   10.44   0
  -6  -4   6 3141.16   16.54   0
   6   4  -6 3196.49   16.03   0
  -6   4   6 3153.21   13.44   0
   6  -4  -6 3213.53   13.83   0
  -5  -4   6   52.92    6.90   0
   5   4  -6   54.21    6.32   0
  -5   4   6   59.83    6.12   0
   5  -4  -6   53.73    5.85   0
   4  -4  -6 3489.55   15.99   0
   4   4  -6 3329.88   17.81   0
  -4   4   6 3397.58   16.09   0
  -4  -4   6 3354.28   18.53   0
  -3  -4   6  991.34   12.25   0
   3   4  -6 1042.74   12.07   0
  -3   4   6  905.35   10.55   0
   3  -4  -6 1070.01   10.63   0
  -2   4   6 1042.25   11.59   0
  -2  -4   6 1015.68   13.01   0
   2   4  -6 1008.92   12.93   0
   2  -4  -6 1022.48   10.11   0
  -1   4   6   97.54    8.21   0
   1  -4  -6  101.83    7.81   0
   1   4  -6   95.60    9.47   0
   0  -4  -6  306.18    9.65   0
   0   4   6  304.98   10.37   0
   1   4   6   76.90    9.25   0
  -1  -4  -6   75.09   10.25   0
  -2  -4  -6 1262.10   15.80   0
   2   4   6 1199.52   15.67   0
  -3  -4  -6  826.39   14.82   0
  -4  -4  -6 2746.95   21.83   0
  -8  -4  -6  711.43   10.04   0
  -9  -4  -6  241.40    7.33   0
  -9   4  -6  231.82    5.63   0
 -10   4  -6 2371.55   11.36   0
 -10  -4  -6 2417.88   15.22   0
 -11   4  -6  836.85    7.97   0
 -11  -4  -6  821.77    9.42   0
 -12  -4  -6  201.30    6.39   0
 -12   4  -6  200.97    5.75   0
 -13   4  -6  179.05    5.54   0
 -13  -4  -6  182.26    6.65   0
 -14  -4  -6   77.42    5.15   0
 -14   4  -6   69.61    4.87   0
 -15  -4  -6   65.01    6.25   0
 -15   4  -6   64.85    4.70   0
 -16  -4  -6  441.36    8.71   0
 -16   4  -6  454.10    6.95   0
 -17  -4  -6   31.23    5.95   0
 -17   4  -6   32.24    4.86   0
 -18   4  -6   51.32    5.19   0
 -18  -4  -6   58.44    6.69   0
 -18   5   6    3.43    5.07   0
 -18  -5   6    5.22    5.17   0
 -17  -5   6    0.76    4.99   0
  17   5  -6   -1.24    4.62   0
 -17   5   6    4.46    4.69   0
 -16  -5   6    5.65    4.98   0
 -16   5   6    3.55    3.40   0
  16   5  -6   12.64    5.77   0
 -15  -5   6   17.79    6.56   0
  15   5  -6   15.89    4.54   0
  15  -5  -6   20.12    4.53   0
 -15   5   6   11.72    4.66   0
  14   5  -6   25.55    4.97   0
 -14  -5   6   25.02    5.20   0
  14  -5  -6   26.78    5.00   0
 -14   5   6   25.73    4.84   0
 -13  -5   6   28.26    4.95   0
  13   5  -6   29.48    4.70   0
  13  -5  -6   32.33    4.68   0
 -13   5   6   32.87    4.91   0
 -12  -5   6  135.83    6.83   0
  12  -5  -6  141.69    5.35   0
 -12   5   6  139.96    5.57   0
  12   5  -6  152.95    5.85   0
 -11  -5   6   78.12    5.69   0
  11  -5  -6   66.19    4.97   0
  11   5  -6   66.61    5.17   0
 -11   5   6   57.16    5.15   0
 -10  -5   6  197.91    6.42   0
  10   5  -6  196.74    5.92   0
  10  -5  -6  209.96    5.65   0
 -10   5   6  209.11    6.05   0
  -9  -5   6    9.92    5.38   0
   9  -5  -6   16.57    3.57   0
   9   5  -6    8.49    5.04   0
  -9   5   6   13.72    5.24   0
  -8  -5   6  450.89    7.98   0
  -8   5   6  447.74    6.85   0
   8  -5  -6  439.78    6.62   0
   8   5  -6  446.59    7.31   0
  -7   5   6   31.91    5.46   0
   7   5  -6   36.84    5.61   0
  -7  -5   6   39.05    5.75   0
   7  -5  -6   32.44    5.20   0
  -6  -5   6   18.47    6.46   0
  -6   5   6   15.66    5.27   0
   6   5  -6   11.94    5.79   0
   6  -5  -6   15.74    5.09   0
  -5  -5   6   51.49    6.97   0
   5   5  -6   52.83    6.38   0
   5  -5  -6   49.04    5.69   0
  -5   5   6   53.30    5.89   0
  -4   5   6  535.42    8.39   0
  -4  -5   6  508.28    9.83   0
   4  -5  -6  547.95    8.32   0
   4   5  -6  530.81    9.34   0
  -3  -5   6  324.61    9.43   0
   3   5  -6  321.12    9.14   0
  -3   5   6  318.64    7.97   0
   3  -5  -6  321.83    7.81   0
   2  -5  -6   17.52    6.45   0
   2   5  -6   12.91    5.59   0
  -2   5   6   15.34    4.98   0
  -1   5   6  117.78    7.62   0
   1   5  -6  128.40    8.76   0
   1  -5  -6  125.12    7.24   0
   0   5   6   21.79    7.82   0
   0  -5  -6   28.39    7.30   0
   1   5   6   97.57    9.80   0
  -1  -5  -6   91.38    8.96   0
   2   5   6   22.07    9.42   0
  -2  -5  -6   20.63    8.81   0
  -3  -5  -6  320.75   11.29   0
  -4  -5  -6  470.46   12.30   0
  -8  -5  -6  584.72    9.79   0
  -9   5  -6   11.50    4.94   0
  -9  -5  -6    8.42    6.14   0
 -10  -5  -6  269.90    6.73   0
 -10   5  -6  271.53    5.80   0
 -11  -5  -6   97.05    6.67   0
 -11   5  -6   94.77    3.87   0
 -12   5  -6  119.27    5.38   0
 -12  -5  -6  119.45    6.96   0
 -13  -5  -6   34.85    5.04   0
 -13   5  -6   25.14    4.73   0
 -14   5  -6   29.36    4.82   0
 -14  -5  -6   19.51    5.94   0
 -15   5  -6   23.17    4.75   0
 -15  -5  -6   13.54    5.84   0
 -16  -5  -6    7.86    6.02   0
 -16   5  -6    4.32    4.78   0
 -17  -5  -6   -0.02    6.09   0
 -17   5  -6    9.31    4.62   0
 -18  -5  -6    7.73    6.02   0
 -18   5  -6   10.17    4.87   0
 -18  -6   6   16.28    5.27   0
 -18   6   6   16.93    4.99   0
  17   6  -6  117.93    5.60   0
 -17   6   6  118.87    5.46   0
 -17  -6   6  111.71    7.13   0
 -16  -6   6   42.79    5.63   0
  16   6  -6   40.14    4.86   0
 -16   6   6   36.28    4.98   0
 -15  -6   6   98.79    6.98   0
 -15   6   6   97.83    5.13   0
  15  -6  -6   93.33    4.95   0
  15   6  -6   99.50    5.30   0
  14  -6  -6   88.29    4.68   0
 -14  -6   6   81.58    7.01   0
  14   6  -6   75.88    5.25   0
 -14   6   6   85.16    4.99   0
  13   6  -6   15.68    4.60   0
 -13  -6   6   12.12    6.49   0
 -13   6   6   11.56    4.94   0
  13  -6  -6   16.94    4.69   0
  12   6  -6 1940.81   11.92   0
 -12  -6   6 1848.01   11.80   0
  12  -6  -6 1897.13   10.02   0
 -12   6   6 1885.05   10.09   0
  11  -6  -6  175.12    5.39   0
 -11  -6   6  162.16    6.38   0
 -11   6   6  165.12    5.53   0
  11   6  -6  163.20    5.70   0
 -10  -6   6 3313.68   15.66   0
  10   6  -6 3330.22   14.93   0
  10  -6  -6 3368.45   12.19   0
 -10   6   6 3233.01   12.90   0
  -9   6   6 1079.84    8.50   0
   9   6  -6 1096.10    9.56   0
   9  -6  -6 1126.77    8.40   0
  -9  -6   6 1079.55   10.29   0
  -8   6   6   61.99    5.28   0
  -8  -6   6   73.80    7.37   0
   8   6  -6   64.21    5.43   0
   8  -6  -6   70.28    5.21   0
   7  -6  -6 1596.11    9.26   0
  -7  -6   6 1593.92   12.40   0
   7   6  -6 1605.97   11.52   0
  -7   6   6 1615.91   10.15   0
   6  -6  -6 1917.39   10.85   0
   6   6  -6 1908.44   12.87   0
  -6  -6   6 1915.64   13.70   0
  -6   6   6 1876.09   10.97   0
   5   6  -6  962.81   10.77   0
   5  -6  -6  964.40    8.78   0
  -5  -6   6  933.05   11.21   0
  -5   6   6  956.87    8.89   0
   4   6  -6 2330.23   15.57   0
  -4   6   6 2266.75   13.07   0
   4  -6  -6 2295.27   12.77   0
  -4  -6   6 2304.00   16.03   0
   3   6  -6  195.03    8.36   0
  -3  -6   6  190.02    8.29   0
   3  -6  -6  189.47    6.62   0
  -3   6   6  183.62    7.01   0
   2  -6  -6 1531.27   12.05   0
   2   6  -6 1387.88   13.37   0
  -2   6   6 1478.31   12.15   0
  -1   6   6   52.94    6.81   0
   1   6  -6   46.09    7.98   0
   1  -6  -6   52.81    6.51   0
   0   6   6  153.64    7.83   0
   0  -6  -6  150.85    7.41   0
  -1  -6  -6   67.70    8.13   0
   1   6   6   72.10    8.92   0
   2   6   6 1309.59   16.97   0
  -2  -6  -6 1384.95   16.12   0
  -3  -6  -6  192.98    9.51   0
  -4  -6  -6 2567.06   25.24   0
  -5  -6  -6  996.62   17.21   0
  -7  -6  -6 1655.45   16.29   0
  -8  -6  -6   52.24    6.41   0
  -9  -6  -6 1154.69   12.64   0
  -9   6  -6 1148.64    8.77   0
 -10  -6  -6 3495.20   19.57   0
 -10   6  -6 3360.05   13.42   0
 -11  -6  -6  139.84    7.15   0
 -11   6  -6  137.37    5.27   0
 -12  -6  -6 1875.19   14.33   0
 -12   6  -6 1855.07   10.22   0
 -13  -6  -6    8.94    5.94   0
 -13   6  -6   15.29    3.33   0
 -14  -6  -6   83.09    6.46   0
 -14   6  -6   81.03    3.76   0
 -15  -6  -6   94.17    5.62   0
 -15   6  -6   93.02    5.04   0
 -16  -6  -6   35.66    6.19   0
 -16   6  -6   37.02    4.69   0
 -17  -6  -6  151.19    6.41   0
 -17   6  -6  143.60    5.33   0
 -18  -6  -6   18.13    6.26   0
 -18   6  -6   18.93    5.13   0
 -18   7   6    9.73    4.73   0
 -18  -7   6    6.30    5.51   0
 -17   7   6    9.16    4.57   0
 -17  -7   6    3.42    6.29   0
  17   7  -6    8.64    4.58   0
 -16  -7   6    3.23    5.46   0
 -16   7   6    4.38    4.68   0
  16   7  -6   10.98    4.64   0
  15   7  -6    1.03    4.66   0
 -15  -7   6    0.79    5.28   0
  15  -7  -6    4.27    4.26   0
 -15   7   6    1.66    4.74   0
  14   7  -6   24.53    5.86   0
  14  -7  -6   22.21    4.40   0
 -14  -7   6   26.91    5.34   0
 -14   7   6   32.55    4.72   0
  13  -7  -6   31.97    4.71   0
 -13  -7   6   33.46    5.42   0
  13   7  -6   30.66    4.86   0
 -13   7   6   35.71    4.88   0
 -12  -7   6   75.13    6.06   0
 -12   7   6   77.82    5.43   0
  12  -7  -6   88.57    5.11   0
  12   7  -6   84.88    5.25   0
 -11   7   6   68.70    5.07   0
  11  -7  -6   69.30    5.24   0
  11   7  -6   70.87    5.05   0
 -11  -7   6   76.26    5.74   0
 -10  -7   6  130.77    6.31   0
  10  -7  -6  122.36    5.32   0
 -10   7   6  119.56    5.47   0
  10   7  -6  124.82    5.57   0
  -9  -7   6  149.41    7.99   0
   9  -7  -6  161.88    5.47   0
  -9   7   6  152.92    5.58   0
   9   7  -6  154.83    5.98   0
  -8   7   6  161.31    4.52   0
   8  -7  -6  157.18    5.66   0
   8   7  -6  156.02    6.12   0
  -8  -7   6  153.91    6.81   0
   7  -7  -6  156.61    5.59   0
   7   7  -6  152.87    7.23   0
  -7   7   6  153.54    4.44   0
  -7  -7   6  149.95    7.01   0
   6  -7  -6  143.15    4.32   0
  -6   7   6  144.11    5.69   0
   6   7  -6  152.15    7.37   0
  -6  -7   6  144.71    6.98   0
   5   7  -6   98.26    6.55   0
  -5  -7   6   90.92    6.79   0
   5  -7  -6   98.55    5.56   0
  -5   7   6   93.98    5.66   0
   4  -7  -6  405.26    7.16   0
  -4  -7   6  400.15    9.00   0
  -4   7   6  393.63    6.21   0
   4   7  -6  392.18    8.72   0
  -3   7   6   50.90    6.06   0
   3   7  -6   47.58    7.34   0
   3  -7  -6   45.98    5.79   0
   2   7  -6  177.44    8.27   0
   2  -7  -6  192.05    6.70   0
  -2   7   6  184.98    6.92   0
  -1   7   6  210.83    7.52   0
   1  -7  -6  212.79    7.22   0
   0  -7  -6   77.98    7.61   0
   0   7   6   76.86    6.98   0
   1   7   6  245.39    8.21   0
  -1  -7  -6  247.79    7.71   0
   2   7   6  154.36    9.16   0
  -2  -7  -6  154.46    8.09   0
  -3  -7  -6   59.09    7.64   0
   3   7   6   61.47    9.08   0
  -4  -7  -6  344.59   12.42   0
  -5  -7  -6  117.50   11.62   0
  -6  -7  -6  160.90   10.74   0
  -7  -7  -6  140.04    9.20   0
  -8  -7  -6  206.29    8.62   0
  -9  -7  -6  122.11    7.71   0
  -9   7  -6  116.64    5.34   0
 -10   7  -6  119.30    4.21   0
 -10  -7  -6  118.78    7.84   0
 -11  -7  -6   86.51    7.58   0
 -11   7  -6   79.94    4.93   0
 -12  -7  -6   77.17    6.93   0
 -12   7  -6   81.75    5.15   0
 -13  -7  -6   34.28    5.99   0
 -13   7  -6   36.91    4.98   0
 -14  -7  -6   36.27    6.10   0
 -14   7  -6   44.34    5.06   0
 -15   7  -6   -3.60    4.77   0
 -15  -7  -6    2.09    6.01   0
 -16  -7  -6    6.08    5.88   0
 -16   7  -6    2.34    4.53   0
 -17   7  -6    3.36    4.64   0
 -17  -7  -6    1.73    5.99   0
 -18   7  -6    0.61    4.99   0
 -18  -7  -6    1.97    7.06   0
  17   8  -6   15.40    4.90   0
 -17  -8   6   12.04    5.62   0
 -17   8   6   10.57    4.95   0
 -16   8   6  145.36    5.35   0
  16   8  -6  157.78    5.90   0
 -16  -8   6  137.96    7.53   0
 -15  -8   6   29.40    5.45   0
 -15   8   6   23.53    4.58   0
  15   8  -6   32.67    4.70   0
  14  -8  -6  100.16    4.81   0
 -14   8   6   95.76    5.06   0
 -14  -8   6   95.14    7.09   0
  14   8  -6   97.50    5.32   0
  13  -8  -6  560.73    6.61   0
  13   8  -6  553.03    8.54   0
 -13  -8   6  534.84    8.41   0
 -13   8   6  569.24    6.80   0
  12  -8  -6 1344.54    7.97   0
  12   8  -6 1373.78   10.34   0
 -12   8   6 1337.36    8.92   0
 -12  -8   6 1297.15   11.06   0
 -11   8   6  536.00    6.86   0
  11   8  -6  530.45    7.48   0
  11  -8  -6  526.58    5.77   0
 -11  -8   6  533.99    8.43   0
 -10  -8   6 1770.28   12.58   0
  10   8  -6 1821.99   12.37   0
  10  -8  -6 1828.21    9.72   0
 -10   8   6 1850.03    9.95   0
   9   8  -6  162.14    6.07   0
  -9   8   6  150.18    5.51   0
  -9  -8   6  153.77    6.98   0
   9  -8  -6  161.77    5.37   0
   8   8  -6  560.90    9.10   0
   8  -8  -6  563.84    6.79   0
  -8  -8   6  562.99    9.30   0
  -8   8   6  553.47    7.07   0
  -7   8   6  263.69    6.17   0
   7  -8  -6  278.76    5.94   0
   7   8  -6  284.95    6.99   0
  -7  -8   6  263.24    7.66   0
  -6   8   6 1977.99   10.90   0
   6  -8  -6 1962.23   10.86   0
   6   8  -6 1972.28   13.47   0
  -6  -8   6 1938.04   14.24   0
   5   8  -6   17.58    5.96   0
  -5  -8   6   14.85    6.32   0
   5  -8  -6   12.54    4.87   0
  -5   8   6   13.54    5.11   0
   4   8  -6 2058.15   14.54   0
  -4   8   6 2133.62   12.29   0
   4  -8  -6 2194.98   12.12   0
   3   8  -6 1866.86   14.30   0
   3  -8  -6 1980.90   12.14   0
  -3   8   6 1957.73   12.27   0
  -2   8   6 1903.14   12.87   0
   2  -8  -6 1880.65   12.58   0
   2   8  -6 1842.08   14.11   0
   1  -8  -6 2013.58   13.69   0
  -1   8   6 2040.31   13.89   0
   0  -8  -6  699.73    9.75   0
   0   8   6  688.45   10.04   0
   1   8   6 2269.46   16.73   0
  -1  -8  -6 2375.44   16.60   0
  -2  -8  -6 2220.97   18.51   0
   2   8   6 2108.91   18.66   0
   3   8   6 1318.68   19.41   0
  -3  -8  -6 1525.55   17.97   0
  -4  -8  -6 1838.61   23.12   0
  -5  -8  -6   19.31   10.07   0
  -6  -8  -6 2185.53   31.49   0
  -6  -8  -6 2243.35   28.88   0
  -7  -8  -6  302.90   14.04   0
  -7  -8  -6  328.20   12.45   0
  -8  -8  -6  693.26   14.55   0
  -9   8  -6  172.42    5.62   0
  -9  -8  -6  176.91    8.95   0
 -10   8  -6 1766.72    9.21   0
 -10  -8  -6 1820.15   17.72   0
 -11  -8  -6  697.60   11.81   0
 -11   8  -6  672.06    7.06   0
 -12  -8  -6 1261.64   14.04   0
 -12   8  -6 1251.14    8.83   0
 -13  -8  -6  503.61    9.64   0
 -13   8  -6  489.13    6.57   0
 -14   8  -6   74.99    5.02   0
 -14  -8  -6   78.36    7.26   0
 -15  -8  -6   40.38    6.15   0
 -15   8  -6   50.29    4.95   0
 -16  -8  -6  143.00    7.54   0
 -16   8  -6  152.73    5.47   0
 -17  -8  -6   13.18    7.15   0
 -17   8  -6    8.62    4.75   0
 -17  -9   6    5.17    6.76   0
  17   9  -6   11.08    4.91   0
 -17   9   6    1.32    4.65   0
  16   9  -6   12.90    4.81   0
 -16   9   6    5.00    4.75   0
 -16  -9   6   10.59    5.46   0
 -15  -9   6   -0.84    5.66   0
 -15   9   6    5.18    4.73   0
  15   9  -6    6.02    4.61   0
 -14   9   6   11.17    4.79   0
  14   9  -6   10.02    5.45   0
  14  -9  -6    5.73    4.66   0
 -14  -9   6   12.06    6.52   0
 -13  -9   6   55.20    5.75   0
 -13   9   6   64.13    4.95   0
  13  -9  -6   62.47    3.58   0
  13   9  -6   57.70    5.09   0
  12   9  -6   62.50    5.16   0
  12  -9  -6   56.09    4.85   0
 -12   9   6   59.06    5.08   0
 -12  -9   6   62.63    5.99   0
 -11   9   6   60.94    5.16   0
  11  -9  -6   66.15    4.97   0
 -11  -9   6   62.75    7.38   0
  11   9  -6   64.31    5.25   0
 -10   9   6   64.40    4.98   0
 -10  -9   6   72.02    7.36   0
  10   9  -6   70.31    5.20   0
  10  -9  -6   62.71    4.85   0
  -9   9   6   20.63    5.02   0
   9   9  -6   17.48    6.31   0
   9  -9  -6   19.36    3.47   0
  -9  -9   6   19.01    6.03   0
  -8  -9   6  227.22    8.66   0
   8  -9  -6  244.47    5.94   0
   8   9  -6  249.71    7.77   0
  -8   9   6  244.88    6.01   0
  -7   9   6  191.56    5.91   0
   7  -9  -6  192.39    5.80   0
  -7  -9   6  191.84    8.69   0
   7   9  -6  213.50    7.73   0
  -6   9   6 1695.12   10.33   0
  -6  -9   6 1728.91   13.53   0
   6  -9  -6 1726.03   10.18   0
   6   9  -6 1681.22   12.71   0
  -5   9   6   45.29    5.34   0
   5   9  -6   38.19    5.97   0
   5  -9  -6   42.57    5.14   0
   4  -9  -6  606.69    7.77   0
   4   9  -6  605.52    9.44   0
  -4   9   6  620.99    8.24   0
  -3   9   6   31.83    5.69   0
   3  -9  -6   31.50    5.41   0
   3   9  -6   34.85    6.88   0
   2  -9  -6  472.46    7.82   0
  -2   9   6  472.37    7.99   0
   2   9  -6  460.54    8.92   0
  -1   9   6  446.09    8.13   0
   1  -9  -6  466.19    7.99   0
   0   9   6  106.56    7.28   0
   0  -9  -6  114.97    7.30   0
  -1  -9  -6  350.94    7.88   0
   1   9   6  358.33    8.09   0
   2   9   6  603.60   11.73   0
  -2  -9  -6  651.50   11.28   0
  -3  -9  -6   43.80    8.20   0
   3   9   6   41.14    9.93   0
  -4  -9  -6  872.52   17.76   0
  -8  -9  -6  228.66   17.68   0
  -9   9  -6   18.54    4.80   0
  -9  -9  -6   19.89   11.60   0
  -9  -9  -6   23.19    9.43   0
 -10   9  -6   51.04    4.92   0
 -10  -9  -6   54.02    8.75   0
 -11   9  -6   40.53    4.89   0
 -11  -9  -6   49.38    8.41   0
 -12  -9  -6   55.86    7.72   0
 -12   9  -6   62.69    4.98   0
 -13  -9  -6   48.06    7.54   0
 -13   9  -6   41.13    3.49   0
 -14   9  -6   -4.01    4.26   0
 -14  -9  -6    3.68    6.82   0
 -15   9  -6   18.73    4.75   0
 -15  -9  -6    3.69    7.10   0
 -16  -9  -6   11.50    6.38   0
 -16   9  -6   11.02    4.64   0
 -17  -9  -6    8.80    7.21   0
 -17   9  -6    3.99    4.81   0
  17  10  -6   28.47    5.18   0
 -17  10   6   32.73    5.22   0
 -17 -10   6   29.37    5.90   0
  16  10  -6  136.24    6.08   0
 -16  10   6  124.11    5.43   0
 -16 -10   6  153.01    6.74   0
  15  10  -6   98.85    5.63   0
 -15 -10   6  107.52    6.33   0
 -15  10   6   99.59    4.00   0
 -14  10   6  467.15    6.58   0
  14  10  -6  464.80    9.07   0
 -14 -10   6  435.13    9.97   0
  13 -10  -6   67.73    4.62   0
 -13  10   6   66.49    4.81   0
 -13 -10   6   65.03    7.01   0
  13  10  -6   67.53    6.09   0
 -12  10   6  454.25    6.63   0
  12 -10  -6  454.11    6.37   0
  12  10  -6  448.41    8.38   0
 -12 -10   6  434.28    9.44   0
  11  10  -6   47.70    6.48   0
  11 -10  -6   36.92    3.67   0
 -11  10   6   39.47    5.22   0
 -11 -10   6   47.06    6.68   0
 -10  10   6  271.96    4.95   0
  10  10  -6  275.68    7.81   0
  10 -10  -6  289.97    5.83   0
 -10 -10   6  254.22    8.55   0
  -9  10   6  755.69    7.37   0
   9 -10  -6  724.03    7.13   0
   9  10  -6  745.61    8.85   0
  -9 -10   6  687.27   10.43   0
   8  10  -6 1616.82   12.92   0
  -8 -10   6 1610.39   13.22   0
  -8  10   6 1645.26    9.79   0
   8 -10  -6 1616.43    9.61   0
   7 -10  -6  570.65    7.03   0
  -7  10   6  573.63    7.20   0
  -7 -10   6  577.06    9.20   0
   7  10  -6  587.47    8.64   0
   6 -10  -6 3311.47   13.01   0
  -6  10   6 3287.34   13.32   0
   6  10  -6 3326.75   17.86   0
   5  10  -6 1865.30   13.86   0
   5 -10  -6 1946.27   10.88   0
  -5  10   6 1911.03   11.01   0
  -4  10   6 1646.93   10.87   0
   4  10  -6 1601.17   13.91   0
   4 -10  -6 1672.33   10.75   0
   3 -10  -6  226.86    6.18   0
  -3  10   6  209.40    6.29   0
   3  10  -6  216.03    7.39   0
   2  10  -6  617.94    9.36   0
   2 -10  -6  634.13    8.34   0
  -2  10   6  616.91    8.54   0
   1 -10  -6  530.99    8.35   0
  -1  10   6  510.31    9.21   0
   0  10   6   39.16    5.40   0
   0 -10  -6   41.35    5.44   0
  -1 -10  -6  350.43    8.54   0
   1  10   6  365.19    8.53   0
   2  10   6  531.37   10.72   0
  -2 -10  -6  550.36   10.39   0
  -3 -10  -6  153.76    9.04   0
   3  10   6  154.66   10.34   0
  -4 -10  -6 2033.56   25.85   0
  -9  10  -6  837.34    7.54   0
 -10  10  -6  258.55    5.71   0
 -11 -10  -6   58.48   11.54   0
 -11  10  -6   58.74    5.05   0
 -12  10  -6  341.07    6.14   0
 -12 -10  -6  373.38   13.46   0
[truncated: 1,011,172 more chars]
