# Supplementary material for: Crystal structure of 210,220-bis­(2,6-di­chloro­phen­yl)-4,7,12,15-tetra­oxa-2(5,15)-nickel(II)porpyhrina-1,3(1,2)-dibenzena-cyclo­hepta­deca­phane-9-yne di­chloro­methane monosolvate
Source: Acta Crystallogr E Crystallogr Commun. 2019 May 31;75(Pt 6):925–9. doi: 10.1107/S2056989019007527 (PMC6658935; doi:10.1107/S2056989019007527)
Supplement: Supplementary file 2 [file e-75-00925-Isup2.hkl]

#
# h,k,l, Fc-squared, Fo-squared, sigma(Fo-squared), status flag
#
data_I
_shelx_title ' Porphyrin_Dichlormethansolvat in P2(1)/c'
_shelx_refln_list_code          4
_shelx_F_calc_maximum      309.20
_exptl_crystal_F_000      4352.00
_reflns_d_resolution_high  0.8105

loop_
 _space_group_symop_operation_xyz
 'x, y, z'
 '-x, y+1/2, -z+1/2'
 '-x, -y, -z'
 'x, -y-1/2, z-1/2'

_cell_length_a    15.4185
_cell_length_b    24.9658
_cell_length_c    24.3053
_cell_angle_alpha  90.000
_cell_angle_beta   90.039
_cell_angle_gamma  90.000

_shelx_F_squared_multiplier     1.000

loop_
 _refln_index_h
 _refln_index_k
 _refln_index_l
 _refln_F_squared_calc
 _refln_F_squared_meas
 _refln_F_squared_sigma
 _refln_observed_status
   1   0   0         98.36        122.80        74.75 o
   2   0   0      28011.21      35831.48       220.68 o
   3   0   0        160.05        283.35        64.92 o
   5   0   0        160.67        186.98        49.31 o
   7   0   0        238.79        240.90        44.31 o
   8   0   0      38673.56      39095.40       132.50 o
   9   0   0          0.49        -11.38        51.84 o
  10   0   0      64162.91      64060.59       201.78 o
  11   0   0        160.15        109.16        50.26 o
  12   0   0      10724.19      11678.40        94.09 o
  13   0   0         26.04         12.75        51.63 o
  14   0   0       1936.76       1995.57        60.06 o
  15   0   0         14.63          9.80        47.31 o
  16   0   0       2594.16       2579.42        65.75 o
  17   0   0          0.47        186.82        59.22 o
  18   0   0         21.45         55.32        36.98 o
  19   0   0         16.83         48.05        50.05 o
   1   1   0       1010.64       1168.02        84.30 o
   2   1   0        128.44        519.61        55.41 o
   3   1   0        247.73        345.24        47.97 o
   4   1   0         48.23         22.11        44.87 o
   5   1   0         29.91         35.22        34.06 o
   6   1   0          0.43         23.95        31.83 o
   7   1   0       1350.04       1430.02        31.21 o
   8   1   0         26.58         31.25        27.34 o
   9   1   0       3122.13       3019.75        39.00 o
  10   1   0         20.51         20.56        37.21 o
  11   1   0       1243.35       1331.07        41.96 o
  12   1   0        266.42        268.11        36.43 o
  13   1   0        267.00        250.30        38.74 o
  14   1   0          2.21         26.31        35.17 o
  15   1   0        248.65        241.73        35.88 o
  16   1   0          0.50         24.05        39.16 o
  17   1   0         17.93         36.96        34.67 o
  18   1   0          0.62         -5.94        35.31 o
  19   1   0        128.07        111.25        41.27 o
   1   2   0         92.29         76.18        74.60 o
   2   2   0        601.09       1123.46        61.43 o
   3   2   0         65.47         85.70        49.57 o
   5   2   0         92.86        128.65        34.90 o
   7   2   0         56.70         55.88        29.73 o
   8   2   0      12184.63      10485.79        59.76 o
   9   2   0        179.22        224.33        31.29 o
  10   2   0        109.46        162.23        37.29 o
  11   2   0         23.23         24.82        38.37 o
  12   2   0         84.86        104.93        36.04 o
  13   2   0        152.62        129.71        35.71 o
  14   2   0        785.28        677.45        45.20 o
  15   2   0         27.38         74.11        34.88 o
  16   2   0      16731.28      18332.08       691.11 o
  17   2   0         58.60         74.96        38.16 o
  18   2   0       2057.97       1866.99        55.32 o
   2   3   0       2749.67       2230.67        79.29 o
   3   3   0       7754.53       7642.90        73.53 o
   4   3   0        192.84        237.40        40.33 o
   5   3   0       2704.30       2567.06        43.91 o
   6   3   0        374.49        318.00        32.41 o
   7   3   0      12115.19      11611.88        64.79 o
   8   3   0        535.11        503.40        34.50 o
   9   3   0       6667.95       6641.80        59.06 o
  10   3   0          4.44          6.33        37.93 o
  11   3   0        765.19        841.50        39.78 o
  12   3   0        359.46        384.35        36.40 o
  13   3   0       1747.42       1917.17        46.39 o
  14   3   0          3.05          9.56        34.71 o
  15   3   0        124.65        148.83        39.44 o
  16   3   0         72.75        115.38        68.17 o
  17   3   0        280.26        298.09        37.41 o
  18   3   0         84.41         78.10        35.99 o
   2   4   0       2739.40       2069.83        88.64 o
   3   4   0       9968.30       9639.35       103.38 o
   4   4   0       1113.35        552.56        54.91 o
   5   4   0        951.00        871.94        41.38 o
   6   4   0      83897.20      82903.50       237.08 o
   7   4   0         14.68         26.55        29.25 o
   8   4   0      33374.11      33219.84       152.18 o
   9   4   0        970.50        980.29        35.45 o
  10   4   0      42198.48      43734.84       257.91 o
  11   4   0         90.37         84.95        40.66 o
  12   4   0        969.43        980.24        64.64 o
  13   4   0        156.47        190.54        39.70 o
  14   4   0       5214.33       6359.12       170.01 o
  15   4   0         74.04         60.58        38.44 o
  16   4   0       6428.02       7118.28        60.05 o
  17   4   0         19.19         75.98        36.43 o
  18   4   0       1379.64       1375.90       152.42 o
   2   5   0       1447.78       1237.40        80.25 o
   3   5   0       4135.68       4274.38        71.04 o
   4   5   0       2899.04       2395.75        61.13 o
   5   5   0       3894.69       3792.01        51.28 o
   6   5   0         81.08         68.47        38.30 o
   7   5   0       5467.23       5179.19        53.24 o
   8   5   0         90.29         92.94        27.96 o
   9   5   0       9699.89       9479.43        57.45 o
  10   5   0        295.89        264.41        33.16 o
  11   5   0       1608.98       1833.07        47.84 o
  12   5   0          6.59         28.39        37.87 o
  13   5   0      15824.49      16361.83        78.85 o
  14   5   0        310.31        330.53        39.63 o
  15   5   0        100.59        155.13        35.40 o
  16   5   0          0.29        -15.59        36.14 o
  17   5   0       1125.77       1064.84        40.73 o
  18   5   0         17.42         43.48        39.42 o
   3   6   0       1410.03       1548.47        73.39 o
   4   6   0       6692.12       8010.49        80.71 o
   5   6   0        632.51        472.41        38.49 o
   6   6   0        181.20        193.85        40.11 o
   7   6   0       1781.14       1776.49        43.18 o
   8   6   0        380.63        351.14        30.10 o
   9   6   0        502.93        484.66        37.10 o
  10   6   0      84352.92      88960.81       212.95 o
  11   6   0        134.72        112.05        41.54 o
  12   6   0      57803.29      58793.55       262.37 o
  13   6   0        433.02        332.18        38.94 o
  14   6   0       6247.31       6609.72       108.11 o
  15   6   0        156.21        117.93        36.98 o
  16   6   0         34.27        119.58        39.80 o
  17   6   0        114.35        122.41        35.76 o
  18   6   0        257.02        221.05        43.31 o
   2   7   0         72.17        111.48        73.76 o
   3   7   0        591.99        589.10        62.95 o
   4   7   0       1108.78        908.31        57.59 o
   5   7   0       4644.80       4588.04        62.41 o
   6   7   0       2408.85       2357.03        52.19 o
   7   7   0        391.86        447.86        33.21 o
   8   7   0        242.67        192.21        37.25 o
   9   7   0       5803.84       5221.48        50.64 o
  10   7   0        248.17        283.49        35.40 o
  11   7   0       3419.63       3722.20        53.36 o
  12   7   0         46.94         25.76        41.02 o
  13   7   0       2650.54       2441.53        47.17 o
  14   7   0         54.01         75.17        38.13 o
  15   7   0        431.02        410.27        41.94 o
  16   7   0         59.75         48.12        57.11 o
  17   7   0        880.95        744.34        40.93 o
  18   7   0         22.02         46.83        37.72 o
   2   8   0       1315.81       1741.53        75.87 o
   3   8   0       1602.24       1228.14        61.04 o
   5   8   0         88.10         44.57        38.08 o
   7   8   0        730.51        679.22        42.80 o
   8   8   0      17537.94      16916.20       102.93 o
   9   8   0        210.54        223.71        36.34 o
  10   8   0       6581.63       6461.88        63.49 o
  11   8   0          0.89         29.67        30.94 o
  12   8   0         17.58         78.38        41.39 o
  13   8   0          0.69         25.29        36.66 o
  14   8   0       7155.19       8395.36        73.34 o
  15   8   0        271.71        261.70        44.99 o
  16   8   0       2648.86       2485.32        44.49 o
  17   8   0        116.41        109.96        35.09 o
  18   8   0       6945.80       5896.54       214.48 o
   2   9   0        204.73         70.81        61.75 o
   3   9   0         33.22         51.63        59.01 o
   4   9   0        109.71        163.21        52.07 o
   5   9   0        618.72        508.29        49.70 o
   6   9   0         42.23         63.30        35.93 o
   7   9   0        435.60        664.52       127.00 o
   8   9   0        354.65        400.19        44.70 o
   9   9   0        278.45        312.03        36.95 o
  10   9   0        868.20        890.73        45.06 o
  11   9   0          4.40         68.31        58.32 o
  12   9   0         29.27         27.11        43.94 o
  13   9   0          1.71        -10.84        41.25 o
  14   9   0        120.80         79.83        38.78 o
  15   9   0       2108.44       2121.42        47.64 o
  16   9   0         24.78         75.54        40.34 o
  17   9   0        415.05        285.52        47.26 o
  18   9   0          0.25          3.45        40.50 o
   1  10   0        116.44         49.10        56.37 o
   3  10   0        325.63        349.19        41.94 o
   4  10   0        807.76        569.41        51.77 o
   5  10   0       3975.24       3541.37        64.08 o
   6  10   0       4361.74       4743.11        64.20 o
   7  10   0        521.46        539.56        86.82 o
   8  10   0      20572.64      20489.42        89.18 o
   9  10   0       2081.34       1876.05        44.69 o
  10  10   0      22897.47      23318.92       431.75 o
  11  10   0        405.24        422.58        34.34 o
  12  10   0      11169.78      11787.69       215.85 o
  13  10   0        173.36        243.60        42.75 o
  14  10   0       4689.35       4597.47        55.93 o
  15  10   0        760.14        678.22        44.34 o
  16  10   0        729.82        849.89       103.16 o
  17  10   0          6.43         71.92        40.41 o
   1  11   0      10610.12       9812.74       102.73 o
   2  11   0         38.31         56.48        40.04 o
   3  11   0       1408.65       1368.52        64.06 o
   4  11   0       2445.69       2231.70       120.07 o
   5  11   0       2355.96       2347.98        56.88 o
   6  11   0        976.68       1064.00        50.89 o
   7  11   0       4001.54       3987.86       122.75 o
   8  11   0        303.89        288.87        45.60 o
   9  11   0        312.54        427.25        43.66 o
  10  11   0        573.62        653.68        56.11 o
  11  11   0        490.50        479.30        44.90 o
  12  11   0         43.88         51.69        42.66 o
  13  11   0        105.27        134.28        41.90 o
  14  11   0         52.93         -2.07        52.95 o
  15  11   0        617.95        582.58        43.83 o
  16  11   0         46.92         50.23        39.58 o
  17  11   0         16.27          0.11        41.84 o
   1  12   0       7449.22       7163.57        93.46 o
   2  12   0      27072.95      25941.27       141.93 o
   3  12   0       4418.09       4128.02        72.70 o
   4  12   0       8846.49       8305.57       199.67 o
   5  12   0       3627.61       3380.30        59.74 o
   6  12   0       7040.07       7467.52        72.34 o
   7  12   0        487.93        496.39        86.72 o
   8  12   0       7020.87       7135.82        68.87 o
   9  12   0          0.97          2.95        49.94 o
  10  12   0       6387.69       6469.62        73.55 o
  11  12   0          0.71         27.71        51.31 o
  12  12   0       7056.09       7311.19        67.78 o
  13  12   0        412.09        322.99        42.25 o
  14  12   0       7741.94       7988.47       314.47 o
  15  12   0         17.48         32.04        31.08 o
  16  12   0       1170.41        956.46       129.39 o
  17  12   0          0.97          1.65        39.60 o
   1  13   0        165.66         69.54        50.58 o
   2  13   0         73.83        103.16        53.11 o
   3  13   0       1650.53       1767.98        58.80 o
   4  13   0       1472.21       1308.24        50.00 o
   5  13   0        539.97        471.04        37.07 o
   6  13   0         79.71        103.27        33.80 o
   7  13   0       7386.48       7300.04        72.72 o
   8  13   0        183.60        179.86        49.84 o
   9  13   0         75.15         79.97        50.47 o
  10  13   0        506.89        494.18        52.47 o
  11  13   0         17.77         61.75        48.26 o
  12  13   0         19.33         27.08        33.93 o
  13  13   0        252.43        317.05        49.63 o
  14  13   0        289.64        309.89        51.31 o
  15  13   0          2.09         -4.12        40.98 o
  16  13   0         39.35         88.08        43.30 o
  17  13   0        102.28        118.55        42.81 o
   0  14   0       1158.78       1976.60        63.54 o
   1  14   0       1542.61       1328.26        45.35 o
   2  14   0      25181.99      25424.54       134.24 o
   3  14   0       1780.50       1736.26        58.27 o
   4  14   0      21424.09      19655.20       114.11 o
   5  14   0        779.38        838.72        49.85 o
   6  14   0      42532.76      39513.76       147.94 o
   7  14   0       1313.65       1206.81        40.40 o
   8  14   0       9409.06       9895.25        83.03 o
   9  14   0          0.03         -2.84        50.16 o
  10  14   0       3234.52       3271.48        62.80 o
  11  14   0        281.86        279.33        49.84 o
  12  14   0       2683.69       2814.70        48.05 o
  13  14   0        520.60        593.96        51.42 o
  14  14   0        875.37        774.25        52.79 o
  15  14   0          1.67        158.47        47.84 o
  16  14   0       7549.74       7632.25        83.66 o
   1  15   0          1.35         27.47        35.64 o
   2  15   0        465.23        410.90        41.39 o
   3  15   0         13.70         23.18        49.00 o
   4  15   0        149.39        108.21        52.37 o
   5  15   0         11.22         48.65        44.62 o
   6  15   0        390.63        387.93        46.27 o
   7  15   0       2952.34       3036.82        62.38 o
   8  15   0          2.13        112.85        48.47 o
   9  15   0        716.14        565.41        52.58 o
  10  15   0         41.79         69.23        49.10 o
  11  15   0        230.70        235.81        48.68 o
  12  15   0         16.36         79.03        34.56 o
  13  15   0        639.94        642.54        53.32 o
  14  15   0        106.32        138.77        47.21 o
  15  15   0        711.13        721.04        54.16 o
  16  15   0         46.66         53.74        48.89 o
   1  16   0        446.03        380.97        39.62 o
   2  16   0      32085.31      33017.46       127.86 o
   3  16   0        120.27        149.38        40.14 o
   4  16   0      21139.10      21741.30       160.16 o
   5  16   0        451.92        457.87        39.70 o
   6  16   0        366.21        610.52        94.28 o
   7  16   0         42.87         58.16        49.10 o
   8  16   0       1490.18       1598.12        42.88 o
   9  16   0         28.12         65.12        50.37 o
  10  16   0       1486.07       1783.78        54.90 o
  11  16   0        258.83        157.21        48.36 o
  12  16   0      17181.42      17495.68        98.52 o
  13  16   0        215.65        132.24        47.94 o
  14  16   0       5485.53       6053.52        74.81 o
  15  16   0         36.82         87.46        50.05 o
  16  16   0       1655.02       1103.10        46.15 o
   1  17   0       2788.83       3183.63        53.53 o
   2  17   0        568.16        524.36        37.41 o
   3  17   0        504.39        575.22        49.15 o
   4  17   0         17.20         33.08        44.89 o
   5  17   0         81.57        116.45        37.71 o
   6  17   0        518.50        535.62        41.77 o
   7  17   0       1332.38       1363.36        55.00 o
   8  17   0        862.16        866.13        54.58 o
   9  17   0       1188.42       1252.62        42.04 o
  10  17   0          1.91        -18.23        46.89 o
  11  17   0        882.25        770.45        52.79 o
  12  17   0        196.72        150.26        36.04 o
  13  17   0       1263.91       1161.90        53.00 o
  14  17   0          6.78         78.18        48.57 o
  15  17   0        596.38        448.66        51.84 o
   0  18   0       5073.50       5614.03        78.60 o
   1  18   0          4.48         -7.63        38.22 o
   2  18   0       5556.71       5491.05        54.58 o
   3  18   0        229.16        234.74        38.66 o
   4  18   0      16878.54      16586.98       187.13 o
   5  18   0        368.01        403.40        38.14 o
   6  18   0       4885.39       5369.38        57.43 o
   7  18   0        261.98        279.54        51.31 o
   8  18   0      10005.64      10628.93        85.03 o
   9  18   0       2821.79       2549.49        60.48 o
  10  18   0       5565.67       5685.57        61.32 o
  11  18   0        106.70        229.60        48.36 o
  12  18   0       2160.29       2496.18        60.38 o
  13  18   0        208.83        195.67        49.31 o
  14  18   0        247.78        185.87        47.73 o
  15  18   0        101.44        198.83        48.89 o
   1  19   0       3086.73       2850.56        45.55 o
   2  19   0        228.73        221.85        38.81 o
   3  19   0        927.18        871.47        42.82 o
   4  19   0        679.57        673.53        42.26 o
   5  19   0        181.83        176.32        36.80 o
   6  19   0         24.97         42.89        37.93 o
   7  19   0        756.88        799.64        53.53 o
   8  19   0        698.65        677.73        53.11 o
   9  19   0       2035.04       2124.23        57.00 o
  10  19   0          7.42         41.41        49.31 o
  11  19   0          3.88         61.01        49.00 o
  12  19   0         86.53         99.15        46.36 o
  13  19   0         79.32         89.04        34.88 o
  14  19   0        145.41        168.27        49.52 o
   0  20   0       1620.63       1788.52        57.85 o
   1  20   0         93.60        140.63        35.50 o
   2  20   0       2054.09       2199.10        45.26 o
   3  20   0       3057.63       2892.65        50.68 o
   4  20   0      15989.67      17177.48       521.94 o
   5  20   0        371.36        330.77        37.05 o
   6  20   0       9597.35       9677.79       307.48 o
   7  20   0        931.39       1030.40        55.00 o
   8  20   0       7335.64       7408.24        76.08 o
   9  20   0        357.09        300.30        51.21 o
  10  20   0       2621.42       2839.57        61.32 o
  11  20   0        161.69        170.59        35.61 o
  12  20   0        165.53         72.07        48.26 o
  13  20   0         29.69         57.85        48.79 o
  14  20   0       1871.40       1623.09        60.06 o
   1  21   0       1599.09       1576.89        48.90 o
   2  21   0         90.90         73.72        39.96 o
   3  21   0       1466.73       1684.91        46.16 o
   4  21   0        574.19        497.46        41.02 o
   5  21   0       4957.46       4738.12        69.93 o
   6  21   0        468.70        505.95        40.18 o
   7  21   0         62.58         59.01        34.35 o
   8  21   0         72.04         68.59        48.05 o
   9  21   0        203.10        156.79        48.57 o
  10  21   0        105.26        142.46        49.42 o
  11  21   0        230.76        175.23        48.15 o
  12  21   0          3.74         35.61        32.98 o
  13  21   0        421.72        314.00        50.05 o
   0  22   0      14387.47      14705.00       109.27 o
   1  22   0        202.88        148.20        37.51 o
   2  22   0       3483.83       3520.49        51.27 o
   3  22   0       1988.39       2085.07       137.03 o
   4  22   0         83.16         47.72        37.42 o
   5  22   0        510.77        478.79        35.59 o
   6  22   0        106.10        149.12        37.97 o
   7  22   0        783.82        703.86        49.63 o
   8  22   0       4547.29       4351.61        67.75 o
   9  22   0        288.94        416.42        49.21 o
  10  22   0       6142.98       6317.25        74.07 o
  11  22   0         48.67         63.85        34.56 o
  12  22   0       3499.59       3576.41        67.44 o
  13  22   0        149.23        207.58        47.84 o
   1  23   0         19.38         94.73        37.60 o
   2  23   0         44.49         46.32        34.34 o
   3  23   0         36.23         53.59        35.46 o
   4  23   0         28.23         49.91        37.80 o
   5  23   0         59.37         87.86        37.23 o
   6  23   0         11.81         63.02        37.82 o
   7  23   0        330.21        378.90        52.16 o
   8  23   0          8.33         73.34        48.68 o
   9  23   0        133.22        182.60        50.26 o
  10  23   0        152.77         78.92        33.61 o
  11  23   0         75.16         34.46        47.73 o
  12  23   0         13.87         62.48        48.26 o
   0  24   0       1955.52       2238.87        61.01 o
   1  24   0       1597.75       1548.80        41.62 o
   2  24   0       1391.89       1458.77        45.21 o
   3  24   0        465.08        397.28        48.84 o
   4  24   0       1892.51       2280.70        72.07 o
   5  24   0         18.85          8.09        30.36 o
   6  24   0       9754.28       9145.38       321.16 o
   7  24   0        395.49        350.56        51.21 o
   8  24   0       4604.64       4442.65        71.23 o
   9  24   0         48.54         33.09        48.15 o
  10  24   0       1341.89       1631.42        57.00 o
  11  24   0         53.74         65.01        47.31 o
   1  25   0         65.01         43.15        37.85 o
   2  25   0         14.03         62.48        45.52 o
   3  25   0         20.77        -15.25        39.99 o
   4  25   0        105.60        145.54        38.99 o
   5  25   0        190.02        239.75        37.48 o
   6  25   0         52.78         92.97        37.79 o
   7  25   0        603.82        560.98        52.16 o
   8  25   0          0.17         51.00        47.84 o
   9  25   0         26.42         53.11        33.82 o
  10  25   0         11.32          6.95        48.36 o
  11  25   0          2.50         13.28        49.10 o
   0  26   0       1143.99       1077.18        58.16 o
   1  26   0         71.96        105.08        44.31 o
   2  26   0       7706.06       8422.32       162.79 o
   3  26   0       1149.53       1023.74        43.97 o
   4  26   0       1164.05       1257.97        44.40 o
   5  26   0        110.16        156.04        36.82 o
   6  26   0       1037.70        998.67        42.12 o
   7  26   0        251.88        284.18        49.52 o
   8  26   0       1772.26       1742.16        57.64 o
   9  26   0          0.03         -1.37        48.47 o
  10  26   0       1411.97       1086.14        57.95 o
   1  27   0       1565.04       1898.58       106.11 o
   2  27   0         16.55         35.86        38.94 o
   3  27   0        156.20        184.35        39.32 o
   4  27   0        227.91        261.28        39.14 o
   5  27   0         21.82         63.26        36.76 o
   6  27   0          7.60         40.12        39.34 o
   7  27   0        684.22        778.46        53.53 o
   8  27   0          0.35         46.36        48.57 o
   9  27   0        432.30        516.41        51.84 o
   0  28   0       2037.44       2060.69        74.60 o
   1  28   0          2.13         19.62        34.11 o
   2  28   0       2616.56       2253.47        51.06 o
   3  28   0        138.52        151.64        49.31 o
   4  28   0       1072.79       1050.71        42.54 o
   5  28   0         80.86         83.16        35.11 o
   6  28   0         39.67         70.36        38.66 o
   7  28   0        132.67        117.49        51.00 o
   1  29   0        148.26        161.92        35.67 o
   2  29   0        226.00        252.85        39.67 o
   3  29   0         22.27         42.48        38.25 o
   4  29   0          0.09        -18.69        33.47 o
   5  29   0       1132.02        791.63       109.05 o
   6  29   0          2.64         32.70        38.96 o
   0  30   0        122.18        179.02        63.75 o
   1  30   0          6.69         58.03        37.26 o
   2  30   0        948.64        915.78        43.32 o
   3  30   0         40.22         46.28        37.79 o
   4  30   0       1222.88        963.31        45.06 o
 -19   1   1         85.65         16.18        37.98 o
 -18   1   1        240.12        254.71        39.41 o
 -17   1   1         38.77         68.30        34.97 o
 -16   1   1        175.18        197.53        36.14 o
 -15   1   1         38.39         70.73        35.43 o
 -14   1   1         46.76        102.41        34.38 o
 -13   1   1        620.04        763.35        38.52 o
 -12   1   1         30.51         28.23        36.52 o
 -11   1   1        159.01        235.02        29.72 o
 -10   1   1        525.09        522.68        26.19 o
  -9   1   1        440.77        450.78        27.12 o
  -8   1   1       2728.66       3241.85        35.50 o
  -7   1   1      24884.76      24374.98       122.25 o
  -6   1   1       1901.63       1782.03        36.06 o
  -5   1   1       6895.50       6196.32       126.22 o
  -4   1   1      39319.88      36789.89      1145.98 o
  -3   1   1      30510.15      30827.53       213.54 o
  -2   1   1        273.79        491.13        49.43 o
  -1   1   1        586.77        566.14        54.16 o
   2   1   1        197.19        358.36       131.61 o
   3   1   1      32505.09      32539.70       173.55 o
   4   1   1      44774.83      41783.75      2917.97 o
   5   1   1       6579.92       6000.88        75.26 o
   6   1   1       1403.01       1179.60        53.16 o
   7   1   1      25532.44      25170.38       133.08 o
   8   1   1       2879.73       3373.18        51.41 o
   9   1   1        619.67        646.12        42.43 o
  10   1   1        749.01        756.91        39.53 o
  11   1   1        181.32        263.37        36.08 o
  12   1   1         26.52         64.28        36.07 o
  13   1   1        719.65        800.59        39.94 o
  14   1   1         37.36         72.53        33.83 o
  15   1   1         26.99         95.40        37.66 o
  16   1   1        232.43        252.59        35.83 o
  17   1   1         28.27         35.32        35.01 o
  18   1   1        277.81        320.18        37.06 o
  19   1   1         67.62         46.18        36.99 o
 -18   2   1          8.99         21.61        41.57 o
 -17   2   1         15.82         45.68        34.18 o
 -16   2   1        326.09        369.31        40.83 o
 -15   2   1        483.37        552.84        38.40 o
 -14   2   1       1373.43       1580.31        41.95 o
 -13   2   1       1049.93       1284.58        40.25 o
 -12   2   1       1441.00       1439.82        41.22 o
 -11   2   1        223.23        235.46        31.80 o
 -10   2   1       2299.98       2331.19        31.07 o
  -9   2   1      22099.45      22254.25        63.70 o
  -8   2   1       4833.26       5245.82        39.59 o
  -7   2   1      58696.57      60610.25       289.48 o
  -6   2   1       2271.79       2329.32        37.67 o
  -5   2   1      14663.48      14353.73        65.21 o
  -4   2   1         71.41         83.38        34.69 o
  -3   2   1       6694.41       6944.48        65.99 o
  -2   2   1       2101.98       2422.06        62.68 o
  -1   2   1        723.19        639.69        50.35 o
   0   2   1        214.97        186.00        80.78 o
   2   2   1       2531.40       2898.79       186.19 o
   3   2   1       6303.88       6407.28        99.69 o
   4   2   1         70.68         87.49        62.96 o
   5   2   1      14591.43      14453.61       112.32 o
   6   2   1       2275.16       2235.93        52.95 o
   7   2   1      60901.90      62579.92       156.90 o
   8   2   1       4132.26       4588.56        77.87 o
   9   2   1      21900.18      22274.73       279.60 o
  10   2   1       2409.24       2417.14        46.98 o
  11   2   1        320.45        286.27        50.21 o
  12   2   1       1457.19       1458.01        43.76 o
  13   2   1       1339.83       1545.20        41.46 o
  14   2   1       1112.65       1255.27        62.85 o
  15   2   1        360.36        414.00        30.93 o
  16   2   1        375.90        361.51        40.76 o
  17   2   1         20.01         60.68        35.02 o
  18   2   1          9.69         -1.07        34.04 o
 -18   3   1         88.69        106.84        36.47 o
 -17   3   1        184.78        179.52        35.70 o
 -16   3   1         93.95         92.96        36.01 o
 -15   3   1         37.55         34.38        35.03 o
 -14   3   1        310.04        280.71        35.73 o
 -13   3   1        241.64        212.72        39.37 o
 -12   3   1        273.28        258.53        39.57 o
 -11   3   1        249.30        266.77        32.72 o
 -10   3   1       2016.15       2108.44        36.14 o
  -9   3   1       3341.06       3308.06        45.82 o
  -8   3   1        253.90        251.87        24.42 o
  -7   3   1       2167.89       2940.54        36.42 o
  -6   3   1       6944.01       6280.38        47.01 o
  -5   3   1         31.52         34.71        32.59 o
  -4   3   1      42082.61      40617.91       232.04 o
  -3   3   1      35024.38      33741.93       296.74 o
  -2   3   1       1245.82       1355.11        52.58 o
  -1   3   1       6752.17       8054.52       112.10 o
   0   3   1        240.13        243.00        84.23 o
   3   3   1      36851.88      36534.45       268.93 o
   4   3   1      37278.27      36394.80       158.04 o
   5   3   1         35.90         26.58        39.94 o
   6   3   1       7427.99       6824.52        59.82 o
   7   3   1       2343.97       3259.46       281.91 o
   8   3   1        178.37        190.95        38.19 o
   9   3   1       2480.30       2479.82        49.16 o
  10   3   1       2322.54       2468.15        51.05 o
  11   3   1        173.62        123.91        36.65 o
  12   3   1        354.82        356.38        40.45 o
  13   3   1        169.23        144.90        35.57 o
  14   3   1        420.79        346.66        36.73 o
  15   3   1         26.15         68.83        35.56 o
  16   3   1         81.94         79.26        36.17 o
  17   3   1        161.33        128.02        38.85 o
  18   3   1        113.12         83.69        37.35 o
 -18   4   1        116.36        112.40        40.83 o
 -17   4   1         19.81          0.29        29.68 o
 -16   4   1        255.46        277.64        40.99 o
 -15   4   1       4341.46       4725.72        50.13 o
 -14   4   1        312.59        357.54        36.81 o
 -13   4   1        635.80        638.80        44.57 o
 -12   4   1         50.20         50.14        28.88 o
 -11   4   1       2446.07       2618.53        35.41 o
 -10   4   1       1879.35       1893.63        45.01 o
  -9   4   1      26677.65      27192.05        89.62 o
  -8   4   1        351.32        375.11        27.39 o
  -7   4   1        419.36        770.82        26.44 o
  -6   4   1       9702.38       9474.08        58.78 o
  -5   4   1      58770.37      57357.64       267.32 o
  -4   4   1      11406.39      12315.49        72.33 o
  -2   4   1      12455.37      13288.28        98.30 o
  -1   4   1      74350.23      79916.95       559.93 o
   0   4   1        516.64        434.02        80.62 o
   4   4   1      11743.51      12688.56        95.70 o
   5   4   1      63244.83      63566.61       221.38 o
   6   4   1      10478.16      10185.14        69.12 o
   7   4   1        582.99       1090.58        48.11 o
   8   4   1        450.46        444.58        39.27 o
   9   4   1      28118.14      28844.33       185.55 o
  10   4   1       1819.24       1749.63        44.05 o
  11   4   1       1998.71       2191.85        75.39 o
  12   4   1         71.86         98.76        35.87 o
  13   4   1        462.09        518.01        41.61 o
  14   4   1        448.68        498.95        37.18 o
  15   4   1       4978.81       5245.19       129.44 o
  16   4   1        291.36        257.35        40.17 o
  17   4   1         27.97         57.66        63.33 o
  18   4   1         99.95        130.89        39.41 o
 -18   5   1          7.98         24.14        39.63 o
 -17   5   1         19.87         30.95        36.23 o
 -16   5   1       1239.93       1297.52        43.76 o
 -15   5   1        126.52        158.76        35.36 o
 -14   5   1        197.02        220.26        36.31 o
 -13   5   1       4245.10       4528.60       105.63 o
 -12   5   1       5878.96       6035.10        48.29 o
 -11   5   1        742.48        703.30        32.68 o
 -10   5   1        338.31        369.71        36.81 o
  -9   5   1       2602.53       2784.11        40.97 o
  -8   5   1       1910.33       1792.30        33.03 o
  -7   5   1       1885.00       2199.35        36.35 o
  -6   5   1       6096.60       5691.05        45.18 o
  -5   5   1       2607.14       2792.81        40.27 o
  -4   5   1       2423.10       2020.36        42.22 o
  -3   5   1       8684.46       9732.81        74.41 o
  -2   5   1        294.07        398.18        57.18 o
  -1   5   1       6818.26       6519.91        88.29 o
   0   5   1        494.70        426.95       114.85 o
   1   5   1       6152.84       5586.42       166.27 o
   4   5   1       2320.57       1984.35        64.62 o
   5   5   1       2927.45       3171.22        49.36 o
   6   5   1       4698.72       4234.48        62.59 o
   7   5   1       1967.69       2349.66        53.70 o
   8   5   1       1336.23       1546.79       127.50 o
   9   5   1       2779.67       2952.06        50.88 o
  10   5   1        473.73        496.54        43.79 o
  11   5   1        539.65        487.22        43.28 o
  12   5   1       6840.38       7275.64        60.42 o
  13   5   1       4200.86       4515.31        57.32 o
  14   5   1        172.95        168.88        39.06 o
  15   5   1        175.65        185.22        37.40 o
  16   5   1       1255.35       1329.70        44.01 o
  17   5   1         20.93         25.08        39.66 o
  18   5   1          7.92        -13.42        36.25 o
 -18   6   1         42.59         18.46        35.85 o
 -17   6   1        253.11        278.40        37.61 o
 -16   6   1         95.03         96.00        36.90 o
 -15   6   1        667.39        609.64        34.94 o
 -14   6   1        263.05        276.10        36.43 o
 -13   6   1      16312.93      16931.15       239.29 o
 -12   6   1       1125.94       1113.13        35.24 o
 -11   6   1         97.66        116.29        32.10 o
 -10   6   1       2347.75       2356.32        41.29 o
  -9   6   1      11884.86      11208.12        61.49 o
  -8   6   1        945.18        894.15        31.66 o
  -7   6   1      12046.73      12421.73       114.85 o
  -6   6   1      16537.50      16975.21       106.02 o
  -5   6   1       4348.42       3695.42        42.53 o
  -4   6   1        330.04        386.05        39.34 o
  -3   6   1      29403.09      30416.38       239.49 o
  -2   6   1      12309.84      13266.61       135.40 o
  -1   6   1      15663.29      15600.21       157.00 o
   0   6   1        146.74        224.86        86.19 o
   1   6   1      18133.44      18177.41       227.28 o
   4   6   1        268.89        292.69        45.09 o
   5   6   1       3080.75       2536.89        78.12 o
   6   6   1      18857.45      19249.97       150.48 o
   7   6   1      15441.92      15480.09       372.79 o
   8   6   1        785.82        772.84        37.66 o
   9   6   1      14006.88      13485.69        79.77 o
  10   6   1       3301.68       3315.76       107.42 o
  11   6   1         83.96        111.58        40.84 o
  12   6   1       1540.08       1494.48        81.77 o
  13   6   1      17136.44      17926.33        82.55 o
  14   6   1        371.44        373.17        40.82 o
  15   6   1        570.64        478.85        62.69 o
  16   6   1        115.20        120.21        35.48 o
  17   6   1        220.42        222.65        37.10 o
  18   6   1         57.06         81.08        57.64 o
 -18   7   1        254.17        177.50        38.49 o
 -17   7   1         11.57         45.79        40.34 o
 -16   7   1        300.16        264.92        41.39 o
 -15   7   1        317.58        247.26        57.27 o
 -14   7   1        493.99        557.68        38.77 o
 -13   7   1       5387.41       5315.88        57.40 o
 -12   7   1        861.04        923.54        35.77 o
 -11   7   1        232.69        222.66        35.53 o
 -10   7   1       1249.62       1318.41        39.02 o
  -9   7   1        247.19        262.62        29.38 o
  -8   7   1        115.39        100.49        36.05 o
  -7   7   1       4359.12       4483.25        53.97 o
  -6   7   1       6987.74       6585.31        86.95 o
  -5   7   1        202.93        270.48        42.37 o
  -4   7   1       6512.64       5442.83       204.36 o
  -3   7   1       6281.38       6563.98       122.28 o
  -2   7   1      27188.26      26904.54       168.80 o
   0   7   1      10754.36       9488.00       134.24 o
   3   7   1       6191.03       6633.99       245.72 o
   4   7   1       4589.50       3656.18        81.66 o
   5   7   1        195.30        254.65        48.79 o
   6   7   1       9878.58       9107.59       122.75 o
   7   7   1       5068.13       5153.27        64.94 o
   8   7   1         83.29         51.00        44.34 o
   9   7   1        240.24        227.51        43.95 o
  10   7   1       1218.97       1266.56        45.61 o
  11   7   1        253.15        228.52        41.17 o
  12   7   1        695.93        744.45        43.48 o
  13   7   1       6103.59       6074.58        84.24 o
  14   7   1        603.01        665.72        41.53 o
  15   7   1        278.65        249.03        39.60 o
  16   7   1        415.27        406.68        38.00 o
  17   7   1         13.40         58.18        39.45 o
  18   7   1        254.41        232.26        69.81 o
 -18   8   1          5.09         -6.71        30.89 o
 -17   8   1         87.60         64.26        40.17 o
 -16   8   1         24.83         85.13        39.51 o
 -15   8   1        311.93        287.11        37.23 o
 -14   8   1         11.15         12.19        39.16 o
 -13   8   1        455.40        477.25        42.36 o
 -12   8   1        861.65        927.35        33.47 o
 -11   8   1        624.29        568.72        36.12 o
 -10   8   1        286.86        275.90        28.90 o
  -9   8   1       1675.29       1791.88        41.74 o
  -8   8   1        386.00        413.72        37.26 o
  -7   8   1        523.15        701.31        42.37 o
  -6   8   1       3809.81       3902.24        63.40 o
  -5   8   1       5877.19       5491.06       154.52 o
  -4   8   1       2962.65       2998.19       103.79 o
  -3   8   1      33549.22      32621.03      1111.16 o
  -2   8   1        727.68        844.53        71.86 o
  -1   8   1       6800.94       6574.67       104.00 o
   0   8   1       3254.55       2561.50        96.62 o
   1   8   1       5533.20       5556.07       124.02 o
   4   8   1       2075.29       1967.44        71.12 o
   5   8   1       7912.05       7784.18        74.26 o
   6   8   1       3110.94       3104.92        57.43 o
   7   8   1        390.05        517.06        49.10 o
   8   8   1        281.43        311.94        35.67 o
   9   8   1       1624.21       1846.98        74.97 o
  10   8   1        209.03        213.53        41.99 o
  11   8   1        846.72        722.22        35.21 o
  12   8   1        636.00        706.09        52.05 o
  13   8   1        423.20        525.38        58.32 o
  14   8   1          9.69        -15.57        38.24 o
  15   8   1        350.82        297.19        41.23 o
  16   8   1         17.41         42.17        39.54 o
  17   8   1         89.83         75.97        30.77 o
  18   8   1          7.22         15.90        39.67 o
 -18   9   1         89.15        108.39        41.35 o
 -17   9   1        244.97        204.20        41.10 o
 -16   9   1        785.94        677.43        43.00 o
 -15   9   1       1312.11       1415.24        48.05 o
 -14   9   1        663.87        664.75        41.54 o
 -13   9   1         11.43         50.57        40.17 o
 -12   9   1         98.48        167.22        32.71 o
 -11   9   1       3281.05       3330.55        54.50 o
 -10   9   1        497.97        530.42        36.36 o
  -9   9   1       1304.37       1329.18        39.67 o
  -8   9   1       2708.73       2423.07        45.67 o
  -7   9   1       6740.34       6985.06        55.68 o
  -6   9   1       5137.68       4880.92        62.62 o
  -5   9   1       8266.93       8325.29        75.24 o
  -4   9   1       2391.40       2474.56        59.16 o
  -3   9   1      11894.02      11615.90       312.10 o
  -2   9   1      10801.32      10499.32       108.00 o
  -1   9   1       6794.55       6118.00        95.67 o
   0   9   1       1595.01       1560.08        82.61 o
   1   9   1       5535.52       4669.19       108.74 o
   2   9   1       8599.62       7884.92       136.98 o
   4   9   1       1670.02       1685.28        76.39 o
   5   9   1       8317.96       8195.55        76.81 o
   6   9   1       3578.29       3239.34        68.38 o
   7   9   1       6876.95       7188.82        72.71 o
   8   9   1       3885.25       3541.34        58.48 o
   9   9   1       1545.87       1630.94        41.29 o
  10   9   1        563.83        630.93        45.50 o
  11   9   1       2632.40       2556.61        76.97 o
  12   9   1         68.98        135.68        41.71 o
  13   9   1         16.38         32.74        38.35 o
  14   9   1        477.49        454.10        48.05 o
  15   9   1       1385.72       1456.78        56.69 o
  16   9   1        878.94        929.44        94.73 o
  17   9   1        255.18        224.74        40.82 o
  18   9   1        106.35         74.42        41.95 o
 -17  10   1        265.53        176.13        69.39 o
 -16  10   1         90.68         98.85        39.96 o
 -15  10   1       2028.42       1810.58        41.73 o
 -14  10   1        246.26        164.73        41.12 o
 -13  10   1       3540.07       3336.00        51.73 o
 -12  10   1       1547.55       1513.23        48.03 o
 -11  10   1        153.25        237.31        40.46 o
 -10  10   1        496.53        634.44        33.18 o
  -9  10   1       1650.46       1480.11        42.55 o
  -8  10   1       1653.25       1744.20        43.29 o
  -7  10   1       4170.71       4149.27        57.74 o
  -6  10   1       2176.44       2160.57        52.31 o
  -5  10   1       1484.11       1758.77        55.85 o
  -4  10   1       4057.25       4200.23        75.29 o
  -3  10   1        349.61        472.58        58.90 o
  -2  10   1       2304.65       2305.56        73.23 o
  -1  10   1       4265.39       3722.03        80.19 o
   0  10   1         45.59         68.81        56.37 o
   1  10   1       4016.15       3396.65        83.77 o
   2  10   1       1750.83       1629.31        86.82 o
   3  10   1        490.13        668.23        49.09 o
   4  10   1       5270.69       5532.89        88.14 o
   5  10   1       1140.27       1372.21        57.22 o
   6  10   1       1562.92       1543.96        59.64 o
   7  10   1       3697.49       3746.48        66.80 o
   8  10   1       1252.50       1277.28        57.32 o
   9  10   1       1476.90       1268.51        50.20 o
  10  10   1        456.17        520.35        35.51 o
  11  10   1        107.27        148.00        43.25 o
  12  10   1       1262.86       1287.25        47.43 o
  13  10   1       3975.12       3892.32       121.75 o
  14  10   1        273.90        312.19        68.86 o
  15  10   1       2300.31       2259.53       104.26 o
  16  10   1         72.03         95.09        40.94 o
  17  10   1        357.25        342.56        64.64 o
 -17  11   1        100.95        118.98        42.36 o
 -16  11   1        372.98        336.05        41.81 o
 -15  11   1        148.54        193.79        39.73 o
 -14  11   1         78.47        107.10        39.81 o
 -13  11   1        864.62       1014.90        44.20 o
 -12  11   1        754.88        734.04        67.49 o
 -11  11   1       1213.22       1180.49        40.73 o
 -10  11   1       3586.63       3430.39       141.61 o
  -9  11   1        508.71        476.93        38.69 o
  -8  11   1       6590.59       6737.63        59.26 o
  -7  11   1       1208.77       1192.18        47.71 o
  -6  11   1        733.09        731.71        46.48 o
  -5  11   1       1915.62       1754.86        43.63 o
  -4  11   1        353.06        368.35        47.60 o
  -3  11   1        535.00        871.08        61.32 o
  -2  11   1      12221.51      11288.32       106.63 o
  -1  11   1      24387.39      23261.22       148.46 o
   0  11   1      10711.02       9811.69       110.85 o
   1  11   1      22698.27      21618.11       162.27 o
   2  11   1      17454.17      17127.41       169.54 o
   3  11   1        385.42        586.42        47.03 o
   4  11   1        285.21        336.85        44.10 o
   5  11   1       1359.50       1295.19        57.22 o
   6  11   1        951.75       1024.07        57.00 o
   7  11   1       1703.94       1751.12        58.06 o
   8  11   1       6101.60       5911.69        73.55 o
   9  11   1        479.51        490.17        50.68 o
  10  11   1       2622.11       2565.27        54.91 o
  11  11   1        856.57        797.10        47.78 o
  12  11   1        557.35        564.47        35.10 o
  13  11   1        790.54        852.87        35.46 o
  14  11   1         56.49         32.62        42.09 o
  15  11   1        109.81        114.93        41.41 o
  16  11   1        446.38        457.86        41.94 o
  17  11   1         83.29         65.92        42.97 o
 -17  12   1        195.64        179.02        41.30 o
 -16  12   1        268.78        244.20        40.62 o
 -15  12   1        449.07        352.87        83.35 o
 -14  12   1        183.19        168.62        42.86 o
 -13  12   1        113.15        186.20        57.85 o
 -12  12   1         24.26         78.95        41.68 o
 -11  12   1        478.08        480.12        32.22 o
 -10  12   1         61.70        134.17        57.32 o
  -9  12   1       8052.82       8208.02        77.66 o
  -8  12   1        948.66       1067.36        47.16 o
  -7  12   1       2234.91       2260.45        51.84 o
  -6  12   1       1399.09       1469.43        49.59 o
  -5  12   1         42.27         13.77        46.33 o
  -4  12   1       1163.92       1058.44        48.56 o
  -3  12   1      63408.11      65569.14       202.94 o
  -2  12   1       5338.67       5783.35        84.51 o
  -1  12   1      80617.29      85789.43       256.15 o
   2  12   1       5003.71       5293.81       106.42 o
   3  12   1      59037.05      59523.95       193.67 o
   4  12   1       1544.32       1407.51        45.94 o
   5  12   1         56.65          6.95        44.32 o
   6  12   1        974.89        998.15        42.78 o
   7  12   1       2922.41       3050.31        65.33 o
   8  12   1        700.49        706.49        52.05 o
   9  12   1       9222.14       9489.05        79.87 o
  10  12   1         68.36        102.94        51.95 o
  11  12   1        654.95        725.57        53.11 o
  12  12   1         17.45         64.15        43.14 o
  13  12   1        118.05        108.75        43.12 o
  14  12   1        196.39        270.89        58.58 o
  15  12   1        349.63        367.94        43.54 o
  16  12   1        209.41        163.68        44.07 o
  17  12   1        137.43        147.59        32.19 o
 -17  13   1          3.72         41.23        41.88 o
 -16  13   1        266.43        203.41        51.68 o
 -15  13   1        442.70        303.43        42.79 o
 -14  13   1        543.38        510.01        34.98 o
 -13  13   1        343.17        281.44        51.42 o
 -12  13   1        146.32        206.42        48.15 o
 -11  13   1       1071.91       1103.52        54.58 o
 -10  13   1       1143.03       1201.50        37.49 o
  -9  13   1        212.22        266.46        42.64 o
  -8  13   1        439.95        488.13        45.25 o
  -7  13   1         60.15         67.30        33.49 o
  -6  13   1       2968.95       2908.17        55.21 o
  -5  13   1        826.83        953.33        40.13 o
  -4  13   1       1160.09       1249.45        49.30 o
  -3  13   1       6903.40       6850.95        71.76 o
  -2  13   1       6156.16       5662.28        80.71 o
  -1  13   1       1969.04       1516.99        61.01 o
   0  13   1        243.12        178.49        51.42 o
   1  13   1       2173.14       1750.91        74.50 o
   2  13   1       4907.13       4360.60        94.67 o
   3  13   1       7178.21       7068.56        67.10 o
   4  13   1       1399.54       1427.16        41.93 o
   5  13   1        671.78        812.94        46.37 o
   6  13   1       2286.92       2068.38        61.54 o
   7  13   1         58.49        102.73        54.37 o
   8  13   1        461.27        449.40        51.21 o
   9  13   1        213.87        181.02        51.63 o
  10  13   1       1536.06       1705.39        57.95 o
  11  13   1       1237.71       1351.88        55.00 o
  12  13   1        109.38         89.46        48.15 o
  13  13   1        258.36        258.26        50.26 o
  14  13   1        404.13        375.85        51.95 o
  15  13   1        569.26        450.98        50.58 o
  16  13   1        289.45        318.42        51.10 o
  17  13   1          4.59        -12.12        47.42 o
 -16  14   1        586.81        510.83        52.79 o
 -15  14   1        685.54        633.26        52.68 o
 -14  14   1        183.67        189.56        48.68 o
 -13  14   1        804.86        786.36        40.99 o
 -12  14   1        650.57        706.71        49.94 o
 -11  14   1       2096.97       1975.24        55.74 o
 -10  14   1        243.58        265.72        34.56 o
  -9  14   1        603.58        672.08        46.63 o
  -8  14   1        496.32        558.41        45.80 o
  -7  14   1       9783.00       9929.60        85.35 o
  -6  14   1        705.35        689.85        49.38 o
  -5  14   1       2508.97       2666.29       122.12 o
  -4  14   1        195.37        175.34        42.54 o
  -3  14   1      20721.37      20933.21       118.96 o
  -2  14   1       1928.25       2057.84        60.90 o
  -1  14   1       4493.83       4322.53        73.65 o
   0  14   1        109.20        234.55        49.94 o
   1  14   1       3227.82       3074.75        81.24 o
   2  14   1       1440.44       1307.69        70.28 o
   3  14   1      22304.91      23012.31       124.81 o
   4  14   1        140.88        123.18        41.01 o
   5  14   1       3401.71       3520.12        55.09 o
   6  14   1       1001.70       1103.00        56.90 o
   7  14   1       8905.25       9252.39        81.66 o
   8  14   1        702.12        823.88        54.05 o
   9  14   1        864.19        918.92        53.53 o
  10  14   1        170.39        106.42        51.74 o
  11  14   1       1800.04       1631.63        55.63 o
  12  14   1        848.49        859.49        51.21 o
  13  14   1       1110.96       1158.52        53.11 o
  14  14   1        128.21         66.49        49.10 o
  15  14   1        958.19        933.56        53.74 o
  16  14   1        411.63        335.60        52.05 o
 -16  15   1        276.42        249.09        36.25 o
 -15  15   1         20.27         68.17        48.47 o
 -14  15   1         88.17         79.24        47.84 o
 -13  15   1       1013.26       1051.58        53.32 o
 -12  15   1       1167.36       1220.90        54.79 o
 -11  15   1       3759.35       3685.15        61.96 o
 -10  15   1        563.26        519.04        38.46 o
  -9  15   1        342.58        274.07        46.53 o
  -8  15   1        148.24        150.63        43.76 o
  -7  15   1        753.74       1022.52       142.41 o
  -6  15   1        252.49        269.66        45.11 o
  -5  15   1       2714.85       2909.11        56.03 o
  -4  15   1       1071.68        909.56        38.00 o
  -3  15   1       1017.54        864.65        55.63 o
  -2  15   1       1461.84       1617.51        58.48 o
  -1  15   1          5.19         41.09        50.05 o
   0  15   1       2800.14       2980.34        70.18 o
   1  15   1          7.37         19.54        38.97 o
   2  15   1       1118.39       1036.90        49.21 o
   3  15   1       1266.12       1029.09        44.02 o
   4  15   1        881.86        717.87        46.57 o
   5  15   1       3052.02       3286.06        53.00 o
   6  15   1        229.29        268.58        52.89 o
   7  15   1       1006.96        974.97        40.57 o
   8  15   1        119.00        136.98        35.19 o
   9  15   1        488.78        410.30        51.84 o
  10  15   1        806.41        720.51        52.89 o
  11  15   1       4080.92       4129.07        63.75 o
  12  15   1       1675.48       1708.34        55.32 o
  13  15   1        908.87        894.58        51.84 o
  14  15   1         74.98        146.99        48.89 o
  15  15   1         20.20         24.87        49.31 o
  16  15   1        199.50        204.63        49.00 o
 -16  16   1        273.40        185.66        49.63 o
 -15  16   1        908.14        926.08        54.26 o
 -14  16   1        396.84        360.99        49.84 o
 -13  16   1        229.48        265.00        49.00 o
 -12  16   1        280.53        234.13        50.26 o
 -11  16   1       1239.68       1358.62        54.58 o
 -10  16   1        561.17        526.53        36.77 o
  -9  16   1        283.90        287.55        52.05 o
  -8  16   1        177.27        202.17        33.37 o
  -7  16   1       1334.78       1467.74        49.41 o
  -6  16   1       2620.02       2531.17       109.16 o
  -5  16   1        496.11        500.93        46.19 o
  -4  16   1       1848.08       2021.70        61.01 o
  -3  16   1       5984.84       5838.88        76.39 o
  -2  16   1       1123.57       1188.34        55.21 o
  -1  16   1       1458.23       1430.69        58.16 o
   0  16   1        517.46        506.08        54.90 o
   1  16   1       2000.23       2859.63       613.82 o
   2  16   1       1611.14       1719.55        45.89 o
   3  16   1       8344.54       8489.85        66.84 o
   4  16   1       1815.86       1808.01        58.80 o
   5  16   1        488.26        530.88        42.45 o
   6  16   1       3437.21       3472.94        63.54 o
   7  16   1        929.94        977.40        52.58 o
   8  16   1        168.07        279.23        51.31 o
   9  16   1        198.86        161.21        50.26 o
  10  16   1        443.57        443.71        36.04 o
  11  16   1        864.88        776.67        51.84 o
  12  16   1        384.21        375.43        52.89 o
  13  16   1        277.11        267.53        47.94 o
  14  16   1        295.77        239.82        49.63 o
  15  16   1        828.03        782.04        54.90 o
  16  16   1        385.82        296.72        51.10 o
 -15  17   1        209.61        136.14        36.46 o
 -14  17   1        195.33        203.47        49.73 o
 -13  17   1         51.85         83.35        47.94 o
 -12  17   1        467.54        466.04        51.63 o
 -11  17   1         96.28         67.23        49.42 o
 -10  17   1       1329.52       1409.41        53.00 o
  -9  17   1        407.71        326.64        50.47 o
  -8  17   1        899.08        832.97        49.58 o
  -7  17   1        152.89        196.77        44.85 o
  -6  17   1        510.85        571.20        44.96 o
  -5  17   1       1235.35       1154.87        74.39 o
  -4  17   1       4436.10       4085.97        56.79 o
  -3  17   1       2751.87       2880.77        63.75 o
  -2  17   1       1585.16       1704.23        60.48 o
  -1  17   1       4010.61       3774.82        70.91 o
   0  17   1       3377.45       3047.65        65.75 o
   1  17   1       4960.12       4882.09       110.58 o
   2  17   1       1108.56       1089.30        40.20 o
   3  17   1       3806.24       4072.30        52.72 o
   4  17   1       5016.50       4997.60        71.70 o
   5  17   1       1705.79       1641.29        57.35 o
   6  17   1        670.29        721.25        52.16 o
   7  17   1        117.87        159.95        34.67 o
   8  17   1       1210.79       1300.03        55.95 o
   9  17   1        554.65        551.18        50.05 o
  10  17   1        991.66       1017.02        51.63 o
  11  17   1        134.63        140.35        35.30 o
  12  17   1        366.62        350.35        52.05 o
  13  17   1         36.62        -34.88        46.78 o
  14  17   1        262.98        227.49        49.52 o
  15  17   1        300.72        239.92        49.63 o
 -15  18   1        890.14        754.23        53.63 o
 -14  18   1        100.14         59.43        48.26 o
 -13  18   1        414.22        362.15        50.37 o
 -12  18   1        264.21        290.82        49.21 o
 -11  18   1        460.35        528.11        51.00 o
 -10  18   1        891.43        970.86        53.21 o
  -9  18   1      10301.53       9597.05        81.66 o
  -8  18   1        327.24        381.12        51.63 o
  -7  18   1       1019.72       1054.16        62.69 o
  -6  18   1        688.95        773.42        46.08 o
  -5  18   1       2931.46       3026.97       171.07 o
  -4  18   1       1866.08       1947.94        59.22 o
  -3  18   1        921.70        890.68        52.58 o
  -2  18   1       1281.68       1287.68        54.26 o
  -1  18   1        854.84        842.69        41.98 o
   0  18   1         46.11         56.31        34.61 o
   1  18   1        598.97        636.57        49.21 o
   2  18   1       1202.27       1132.60        45.57 o
   3  18   1       1262.77       1343.04        43.99 o
   4  18   1       1311.80       1299.20        45.22 o
   5  18   1       2046.80       2026.05        59.40 o
   6  18   1        985.39       1098.00        47.07 o
   7  18   1       1304.55       1337.97        56.90 o
   8  18   1        338.82        301.67        50.89 o
   9  18   1      11675.47      11227.84        86.09 o
  10  18   1        627.29        645.07        51.84 o
  11  18   1        645.14        705.02        51.63 o
  12  18   1        378.60        454.24        36.56 o
  13  18   1        328.74        398.19        49.42 o
  14  18   1         72.15        -50.37        50.37 o
  15  18   1        762.16        749.49        54.05 o
 -14  19   1        217.59        250.25        49.84 o
 -13  19   1        178.73        165.32        34.77 o
 -12  19   1        273.07        278.17        49.31 o
 -11  19   1        199.27        148.99        36.35 o
 -10  19   1        534.62        638.22        51.84 o
  -9  19   1        788.30        782.15        53.00 o
  -8  19   1        550.12        695.54        52.47 o
  -7  19   1          3.81         47.17        38.26 o
  -6  19   1        780.86        727.68        39.83 o
  -5  19   1        191.76        198.09        36.99 o
  -4  19   1       6947.72       6466.90       310.26 o
  -3  19   1        202.60        176.78        41.12 o
  -2  19   1        104.61         96.41        33.93 o
  -1  19   1       1536.70       1554.01        74.02 o
   0  19   1        183.02        148.14        34.04 o
   1  19   1       1866.48       1938.51        41.98 o
   2  19   1        149.07        140.46        39.90 o
   3  19   1        275.39        213.55        40.06 o
   4  19   1       4958.90       4640.88        65.01 o
   5  19   1        148.28        132.13        30.44 o
   6  19   1       1107.64       1083.86        45.37 o
   7  19   1          2.70         23.50        36.35 o
   8  19   1        489.15        512.93        52.58 o
   9  19   1        766.18        677.10        51.00 o
  10  19   1        767.15        914.70        40.46 o
  11  19   1        138.96        137.93        47.52 o
  12  19   1        317.22        258.68        48.36 o
  13  19   1        256.38        173.44        35.51 o
  14  19   1        188.92         92.72        49.52 o
 -14  20   1        281.32        271.74        51.21 o
 -13  20   1        359.31        334.12        49.10 o
 -12  20   1         65.22         72.81        48.36 o
 -11  20   1        964.31        932.62        52.68 o
 -10  20   1        526.53        483.11        37.62 o
  -9  20   1       1087.75       1157.89        52.89 o
  -8  20   1        405.00        456.14        49.42 o
  -7  20   1        200.21        325.51        39.62 o
  -6  20   1        377.14        405.27        38.07 o
  -5  20   1       3812.60       3353.99        92.19 o
  -4  20   1       3628.73       3551.44        53.18 o
  -3  20   1      15016.57      15132.28       273.69 o
  -2  20   1        102.82        110.61        35.84 o
  -1  20   1       1207.54       1405.68        47.42 o
   0  20   1        486.55        428.93        35.61 o
   1  20   1       1301.30       1676.36        44.32 o
   2  20   1        135.81        193.68        36.56 o
   3  20   1      18521.83      19118.34       423.53 o
   4  20   1       2777.00       2667.48        50.27 o
   5  20   1       4956.63       4630.66        91.88 o
   6  20   1        517.17        439.25        63.76 o
   7  20   1        261.38        279.33        50.16 o
   8  20   1        400.30        376.06        49.31 o
   9  20   1        965.85        952.95        53.11 o
  10  20   1        650.23        732.73        52.47 o
  11  20   1        692.37        638.43        38.04 o
  12  20   1         49.38         70.81        49.73 o
  13  20   1        469.31        379.12        49.52 o
  14  20   1        212.02         -7.17        36.35 o
 -13  21   1         92.68        146.15        49.10 o
 -12  21   1        253.78        211.58        36.56 o
 -11  21   1         97.68        131.29        48.05 o
 -10  21   1        379.01        480.80        51.21 o
  -9  21   1        538.13        563.19        38.04 o
  -8  21   1       1009.45        995.31        52.79 o
  -7  21   1       1197.88       1177.41        41.96 o
  -6  21   1        300.82        306.66        37.85 o
  -5  21   1        139.43        190.62        34.31 o
  -4  21   1       2226.15       2149.75        47.67 o
  -3  21   1       6003.88       5954.31        62.35 o
  -2  21   1         54.19         82.39        38.50 o
  -1  21   1       1000.89       1132.17        39.26 o
   0  21   1       1187.99       1194.58        38.81 o
   1  21   1        735.11        836.74        40.15 o
   2  21   1         40.46         83.39        36.38 o
   3  21   1       6506.70       6447.31        87.67 o
   4  21   1       1742.73       1642.48        46.99 o
   5  21   1        104.39        158.67        36.85 o
   6  21   1        393.32        457.08        33.38 o
   7  21   1       1228.48       1172.75        55.32 o
   8  21   1       1348.51       1433.64        54.37 o
   9  21   1        653.43        739.48        52.47 o
  10  21   1        330.52        317.90        50.05 o
  11  21   1         68.07        154.89        48.47 o
  12  21   1        215.94        197.57        35.61 o
  13  21   1         74.32        114.54        48.57 o
 -13  22   1         14.12          5.37        49.31 o
 -12  22   1        247.81        176.91        50.26 o
 -11  22   1        101.26        113.69        35.51 o
 -10  22   1        373.92        461.72        51.00 o
  -9  22   1        549.96        638.64        49.00 o
  -8  22   1        995.40        922.08        53.42 o
  -7  22   1       2091.32       1944.69        86.60 o
  -6  22   1        169.07        204.53        36.57 o
  -5  22   1       2201.55       2353.37        69.78 o
  -4  22   1          6.20         19.45        36.84 o
  -3  22   1       1301.69       1286.66        43.79 o
  -2  22   1        425.34        479.34        40.05 o
  -1  22   1        717.83        736.23        39.33 o
   0  22   1        727.97        728.10        40.44 o
   1  22   1        530.71        559.78        37.25 o
   2  22   1        526.42        458.32        40.71 o
   3  22   1       1225.40       1214.61       145.30 o
   4  22   1          5.67          6.03        37.11 o
   5  22   1       1534.57       1674.91        44.42 o
   6  22   1        232.41        318.25        40.01 o
   7  22   1       1458.79       1323.32        54.79 o
   8  22   1        712.41        725.88        49.84 o
   9  22   1        676.53        630.42        52.89 o
  10  22   1        362.29        405.14        50.16 o
  11  22   1        107.22         49.10        49.31 o
  12  22   1        237.21        272.38        49.73 o
  13  22   1         20.01        -23.81        34.98 o
 -12  23   1         51.34         72.81        48.68 o
 -11  23   1         61.37         -1.90        49.42 o
 -10  23   1        157.45        144.46        49.63 o
  -9  23   1        127.46        111.48        33.61 o
  -8  23   1       1026.19       1104.05        43.41 o
  -7  23   1        151.33        136.86        39.10 o
  -6  23   1        547.93        559.94        38.14 o
  -5  23   1        627.68        530.62        36.54 o
  -4  23   1        231.60        218.00        40.57 o
  -3  23   1        564.10        649.50        40.12 o
  -2  23   1       4427.72       4276.87        51.88 o
  -1  23   1        977.35       1066.30        41.31 o
   0  23   1       2025.28       1749.36        44.95 o
   1  23   1       1145.52       1214.19        39.82 o
   2  23   1       5134.41       5263.22        57.90 o
   3  23   1        563.16        619.82        41.11 o
   4  23   1        184.99        238.41        39.62 o
   5  23   1        699.25        630.26        38.59 o
   6  23   1        664.72        671.68        41.66 o
   7  23   1        209.17        254.04        47.63 o
   8  23   1        715.44        724.93        54.37 o
   9  23   1         98.79         39.83        48.79 o
  10  23   1        142.10        126.76        33.93 o
  11  23   1         87.98         85.77        48.36 o
  12  23   1         60.19         47.21        34.35 o
 -11  24   1         61.82         51.00        34.14 o
 -10  24   1        180.66         57.43        49.63 o
  -9  24   1        103.75         76.92        48.57 o
  -8  24   1        255.58        218.01        47.52 o
  -7  24   1        855.98       1012.93        45.41 o
  -6  24   1        341.56        374.22        39.05 o
  -5  24   1       1494.67       1429.33        80.34 o
  -4  24   1        336.89        441.05        40.67 o
  -3  24   1       7056.80       7463.62       155.42 o
  -2  24   1        311.09        361.89        49.79 o
  -1  24   1       2474.13       2325.26        77.39 o
   0  24   1       1153.82       1206.15        38.84 o
   1  24   1       1756.03       1569.64        44.20 o
   2  24   1        348.00        430.38        39.52 o
   3  24   1       6098.74       6283.56        83.93 o
   4  24   1        244.72        318.76        42.96 o
   5  24   1       1089.13       1085.71        40.86 o
   6  24   1        407.63        430.70        42.57 o
   7  24   1       1228.51       1523.73        57.00 o
   8  24   1        214.24        198.94        48.15 o
   9  24   1        107.55         68.28        49.52 o
  10  24   1        258.85        405.77        49.31 o
  11  24   1         53.14         77.02        34.56 o
 -11  25   1        368.35        397.66        51.42 o
 -10  25   1        153.54        178.81        49.52 o
  -9  25   1        123.12        196.51        49.42 o
  -8  25   1        412.66        394.82        51.10 o
  -7  25   1         98.53        143.29        39.60 o
  -6  25   1       1136.52       1100.03        40.81 o
  -5  25   1         85.78        114.80        33.85 o
  -4  25   1       1265.97       1310.21        45.16 o
  -3  25   1         77.48        105.80        39.94 o
  -2  25   1       1209.37       1550.42        41.66 o
  -1  25   1        547.74        579.78       100.94 o
   0  25   1         19.42         18.42        32.63 o
   1  25   1        776.78        858.74        39.39 o
   2  25   1        861.25        973.05        39.44 o
   3  25   1         55.57         52.92        40.88 o
   4  25   1        921.48        927.63        44.60 o
   5  25   1         62.65         98.82        36.08 o
   6  25   1       1173.35       1140.50        47.18 o
   7  25   1        130.91        238.03        50.26 o
   8  25   1        592.02        641.69        51.84 o
   9  25   1        104.43        150.89        48.57 o
  10  25   1        217.53        112.85        50.89 o
  11  25   1        258.62        219.38        49.10 o
 -10  26   1        355.98        223.59        50.89 o
  -9  26   1       1146.69        881.83        57.11 o
  -8  26   1        238.87        248.56        47.84 o
  -7  26   1       1386.28       1251.59        86.79 o
  -6  26   1        128.22        121.31        35.43 o
  -5  26   1        383.70        445.73        43.97 o
  -4  26   1        240.98        240.20        38.76 o
  -3  26   1        621.29        630.22        71.86 o
  -2  26   1        813.84       1119.04       111.48 o
  -1  26   1       1521.77       1497.16        58.16 o
   0  26   1        203.05        232.94        38.42 o
   1  26   1       2176.46       2123.05        84.14 o
   2  26   1        673.39        688.26        42.36 o
   3  26   1        884.17        928.41        43.24 o
   4  26   1        341.60        326.46        40.22 o
   5  26   1        272.94        324.32        37.25 o
   6  26   1        126.28        108.63        40.25 o
   7  26   1       1099.94       1089.93        54.37 o
   8  26   1        314.46        356.57        50.58 o
   9  26   1        798.89        799.32        53.74 o
  10  26   1        253.40        216.95        36.88 o
  -9  27   1        140.04        137.82        49.21 o
  -8  27   1        303.80        318.63        51.31 o
  -7  27   1        146.24        111.39        44.44 o
  -6  27   1         80.52         77.54        29.85 o
  -5  27   1        382.00        432.94        36.14 o
  -4  27   1         14.67         35.47        27.25 o
  -3  27   1        586.46        593.04        40.66 o
  -2  27   1        795.28        808.26        41.70 o
  -1  27   1         38.46         37.57        34.20 o
   0  27   1        916.43        905.06        53.58 o
   1  27   1         41.49         56.73        38.10 o
   2  27   1       1076.24       1196.50        79.55 o
   3  27   1        538.74        575.52        41.11 o
   4  27   1         12.66         42.12        37.64 o
   5  27   1        293.48        323.93        38.56 o
   6  27   1         74.76         64.39        42.33 o
   7  27   1        209.51        232.34        50.05 o
   8  27   1        214.89        151.63        49.84 o
   9  27   1        121.42         92.30        50.58 o
  -7  28   1        465.45        451.82        55.32 o
  -6  28   1        130.93        108.74        37.28 o
  -5  28   1         99.92        105.50        34.32 o
  -4  28   1        310.29        250.36        29.95 o
  -3  28   1       1114.70       1025.77        44.25 o
  -2  28   1         93.90         87.63        38.43 o
  -1  28   1        322.35        321.45        43.10 o
   0  28   1        154.12        213.50        52.10 o
   1  28   1        272.28        289.03        34.79 o
   2  28   1         69.01          6.49        41.46 o
   3  28   1        959.01        908.04        62.17 o
   4  28   1        306.66        301.00        39.74 o
   5  28   1        116.22        102.11        36.74 o
   6  28   1        150.57        146.96        42.65 o
   7  28   1        524.69        422.11        54.37 o
  -6  29   1        148.90         75.59        39.38 o
  -5  29   1         93.81         73.70        37.11 o
  -4  29   1        106.77         66.97        36.74 o
  -3  29   1        331.26        209.57        39.75 o
  -2  29   1        582.33        605.69        38.42 o
  -1  29   1         23.59         14.70        34.12 o
   0  29   1         30.35         50.12        37.28 o
   1  29   1         32.00         83.54        41.13 o
   2  29   1        423.11        411.52        41.57 o
   3  29   1        320.83        273.11        38.95 o
   4  29   1        115.21         74.56        45.85 o
   5  29   1        103.65        128.00        39.45 o
   6  29   1        208.77         75.55        52.26 o
  -4  30   1        157.17         80.12        34.94 o
  -3  30   1        204.53        136.48        43.88 o
  -2  30   1        410.76        461.17       141.98 o
  -1  30   1        341.07        371.13        52.10 o
   0  30   1        134.35        140.50        38.71 o
   1  30   1        344.55        395.85        37.11 o
   2  30   1        297.80        364.82        89.93 o
   3  30   1        273.85        243.53        40.09 o
   4  30   1        188.18        117.51        36.00 o
 -18   0   2         43.11        160.27        64.17 o
 -17   0   2        258.82        280.28        53.42 o
 -16   0   2        110.68        185.66        51.00 o
 -15   0   2       2322.10       2549.70        64.06 o
 -14   0   2        628.00        571.94        53.21 o
 -13   0   2       1846.00       1875.66        62.06 o
 -12   0   2       2590.62       2642.82        45.24 o
 -11   0   2       1847.35       1846.26        42.31 o
 -10   0   2       7738.86       7909.79        59.75 o
  -9   0   2        235.88        272.06        37.54 o
  -8   0   2       1584.69       1735.92        51.63 o
  -7   0   2      21610.30      19825.00        92.28 o
  -6   0   2       7112.81       6505.00        66.34 o
  -5   0   2       4134.16       3738.88        63.06 o
  -4   0   2        529.83        583.25        60.26 o
  -3   0   2       5176.34       4774.95        84.26 o
  -2   0   2      32315.26      34059.11       270.43 o
  -1   0   2      24079.91      28003.63       201.57 o
   0   0   2      28917.49      30271.15       820.82 o
   4   0   2        749.97        847.90        84.72 o
   5   0   2       3050.21       2691.32        85.14 o
   6   0   2       7786.23       7249.34        99.68 o
   7   0   2      21971.89      20103.02       136.56 o
   8   0   2       1911.90       1990.72        63.33 o
   9   0   2        258.96        278.49        52.37 o
  10   0   2       8056.09       8397.65        87.46 o
  11   0   2       1962.09       2050.47        61.22 o
  12   0   2       2899.46       3159.79        65.54 o
  13   0   2       1449.09       1422.79        60.48 o
  14   0   2        780.20        738.63        55.63 o
  15   0   2       2335.52       2703.86        64.27 o
  16   0   2        157.81        169.85        50.58 o
  17   0   2        213.25        262.79        51.53 o
  18   0   2         56.82         54.58        48.26 o
 -18   1   2        603.13        648.52        41.82 o
 -17   1   2       1965.34       2325.48       136.24 o
 -16   1   2        922.35        948.83        54.69 o
 -15   1   2       3559.83       3955.82        48.89 o
 -14   1   2       7222.68       7361.44       123.49 o
 -13   1   2       8415.73       8790.02        50.27 o
 -12   1   2        240.10        252.34        25.82 o
 -11   1   2       2482.90       2476.89        30.59 o
 -10   1   2       5090.05       4854.71        36.10 o
  -9   1   2      15753.88      16681.68       102.73 o
  -8   1   2       1424.03       1429.77        30.59 o
  -7   1   2       3895.62       3176.44       131.65 o
  -6   1   2       8176.95       7910.39        55.36 o
  -5   1   2       6399.56       5977.37        48.63 o
  -4   1   2        978.06       1040.43        39.42 o
  -3   1   2       7608.30       7881.03        67.32 o
  -2   1   2      30580.75      32425.89       200.69 o
  -1   1   2      91624.92     102741.41       484.27 o
   0   1   2      62554.83      75396.57       375.51 o
   4   1   2       1365.10       1443.55        88.93 o
   5   1   2       6080.35       5710.08        70.73 o
   6   1   2       8815.04       8575.59        77.24 o
   7   1   2       2932.92       2248.06        48.98 o
   8   1   2       1312.30       1352.07        43.54 o
   9   1   2      15766.09      17075.02       186.71 o
  10   1   2       5505.24       5369.37        54.79 o
  11   1   2       2590.31       2580.13        44.87 o
  12   1   2        288.06        259.39        38.18 o
  13   1   2       8534.60       8933.25       235.18 o
  14   1   2       8032.14       8154.99        97.04 o
  15   1   2       3508.10       3919.93        49.96 o
  16   1   2        906.90       1061.58        45.84 o
  17   1   2       1824.07       2087.18        43.10 o
  18   1   2        653.18        670.84        40.55 o
 -18   2   2        344.28        298.85        38.01 o
 -17   2   2        141.34        114.98        36.17 o
 -16   2   2        856.54        967.27        44.34 o
 -15   2   2       3932.11       4139.69        51.16 o
 -14   2   2        471.33        554.95        71.86 o
 -13   2   2        168.35        120.61        28.82 o
 -12   2   2         37.25         68.15        25.14 o
 -11   2   2        849.64        760.74        27.39 o
 -10   2   2        845.04        852.09        27.85 o
  -9   2   2       7611.18       7366.75        39.94 o
  -8   2   2       1803.34       1614.22        30.97 o
  -7   2   2         71.89        120.21        27.69 o
  -6   2   2      27409.46      25844.39        77.97 o
  -5   2   2      15909.65      14714.54        94.00 o
  -4   2   2        337.97        328.59        36.41 o
  -3   2   2        419.15        567.21        49.35 o
  -2   2   2       2910.60       2796.20        60.29 o
  -1   2   2       5159.12       5440.75        75.48 o
   0   2   2        672.94       1255.66        88.41 o
   1   2   2       5336.97       5368.12       307.15 o
   4   2   2        285.11        304.62        82.71 o
   5   2   2      13062.55      12081.38        92.73 o
   6   2   2      31265.07      29460.18       120.70 o
   7   2   2         98.04        171.87        39.79 o
   8   2   2       2213.31       2054.53        46.43 o
   9   2   2       8517.49       8339.15        61.25 o
  10   2   2       1210.57       1260.35        42.84 o
  11   2   2        675.95        600.10        40.19 o
  12   2   2         43.70         66.34        34.91 o
  13   2   2        161.14        129.49        36.79 o
  14   2   2        465.80        526.94        44.41 o
  15   2   2       3934.01       3997.33        51.74 o
  16   2   2        928.64       1163.67        40.01 o
  17   2   2        103.39        155.38        35.79 o
  18   2   2        388.48        424.13        55.00 o
 -18   3   2       1184.12       1164.54       102.26 o
 -17   3   2        824.22        772.53        40.07 o
 -16   3   2       3836.09       4201.65       114.43 o
 -15   3   2       3816.48       3810.19        50.68 o
 -14   3   2       2427.94       2664.01        78.45 o
 -13   3   2       2572.91       2657.04        37.42 o
 -12   3   2        928.98        894.56        31.49 o
 -11   3   2       5414.08       5675.75        40.90 o
 -10   3   2        747.61        768.84        36.94 o
  -9   3   2      13195.23      13707.69        53.20 o
  -8   3   2       7636.51       7300.92        44.34 o
  -7   3   2      15071.09      15184.97        69.56 o
  -6   3   2      42896.21      43241.10        96.78 o
  -5   3   2      26759.54      26735.13        94.87 o
  -4   3   2       8211.29       7744.22        60.42 o
  -3   3   2      24123.47      24394.51        96.33 o
  -2   3   2       9807.87      10095.83        84.51 o
  -1   3   2        100.24         60.81        61.43 o
   0   3   2      14217.22      15710.88       168.04 o
   1   3   2        103.50         84.10        91.19 o
   3   3   2      24775.65      25280.50       326.12 o
   4   3   2      10196.34       9938.34       171.12 o
   5   3   2      28425.86      28978.80       270.85 o
   6   3   2      43663.51      44434.58       145.31 o
   7   3   2      14260.32      14312.86        85.59 o
   8   3   2       7845.77       7585.25        65.62 o
   9   3   2      12611.61      13282.80        75.17 o
  10   3   2        603.66        617.93        41.19 o
  11   3   2       5155.96       5447.06        56.29 o
  12   3   2       1115.66       1138.75        57.27 o
  13   3   2       2276.90       2381.87        46.06 o
  14   3   2       2577.48       2863.96        45.16 o
  15   3   2       3583.59       3651.13        49.23 o
  16   3   2       4128.84       4708.11        59.64 o
  17   3   2        962.25       1011.01        43.20 o
  18   3   2       1344.51       1372.73        66.12 o
 -18   4   2         61.46        115.10        49.26 o
 -17   4   2        200.13        278.89        37.18 o
 -16   4   2        790.69        784.79        40.45 o
 -15   4   2         91.36        110.47        40.33 o
 -14   4   2         97.36         59.89        29.47 o
 -13   4   2         18.21         26.46        29.21 o
 -12   4   2        603.07        547.26        30.50 o
 -11   4   2       2952.35       3225.59        34.53 o
 -10   4   2       3789.87       4157.77        40.53 o
  -9   4   2       1090.74       1240.27       115.33 o
  -8   4   2       6877.47       6770.89        42.64 o
  -7   4   2      13152.48      11597.96       139.90 o
  -6   4   2       2259.83       2250.13        36.64 o
  -5   4   2       3287.70       2993.54        44.10 o
  -4   4   2       4495.94       3990.36        70.96 o
  -3   4   2      11316.85      10494.45       329.34 o
  -2   4   2        541.20        533.66        52.51 o
  -1   4   2       2918.94       2857.98        78.29 o
   0   4   2       3839.48       3692.14        98.44 o
   1   4   2       3970.91       3893.04       116.45 o
   4   4   2       3188.65       2843.36       137.19 o
   5   4   2       4355.92       4310.58        67.86 o
   6   4   2       2734.39       2668.65        56.35 o
   7   4   2      11256.91       9841.74       124.97 o
   8   4   2       7457.08       7487.76        65.53 o
   9   4   2       1311.04       1229.05        44.81 o
  10   4   2       4804.24       5219.30        54.53 o
  11   4   2       3237.46       3433.66        50.26 o
  12   4   2        442.94        428.97        37.68 o
  13   4   2         24.04         25.63        35.68 o
  14   4   2        133.97         87.95        35.25 o
  15   4   2         66.33         74.76        36.73 o
  16   4   2        706.13        709.42        39.67 o
  17   4   2        185.86        164.82        36.85 o
  18   4   2         60.23        100.03        39.21 o
 -18   5   2        255.54        254.13        38.58 o
 -17   5   2        699.02        689.27        33.71 o
 -16   5   2        497.85        451.75        71.97 o
 -15   5   2        965.96       1237.35        44.38 o
 -14   5   2        166.25        104.80        34.99 o
 -13   5   2       1025.69        963.30        44.63 o
 -12   5   2       7996.55       8131.91        52.63 o
 -11   5   2      20320.19      20838.09        98.25 o
 -10   5   2      25842.63      26787.87       103.66 o
  -9   5   2      16856.23      17020.97       110.79 o
  -8   5   2       8514.24       8154.53        74.78 o
  -7   5   2       2143.36       1518.23        33.82 o
  -6   5   2      12900.90      13841.46        61.34 o
  -5   5   2       5499.13       5353.04       105.29 o
  -4   5   2       1731.65       1666.31        36.62 o
  -3   5   2      32820.55      32857.77       128.07 o
  -2   5   2       6687.24       6532.91        83.63 o
  -1   5   2      47383.00      49524.32       186.08 o
   0   5   2      29440.57      30701.60       178.45 o
   4   5   2       1212.71       1208.15       142.35 o
   5   5   2       4789.70       4425.27        81.50 o
   6   5   2      12930.14      14070.92       242.87 o
   7   5   2       1909.55       1298.10        48.29 o
   8   5   2       8119.06       7797.61        67.21 o
   9   5   2      15366.30      15790.54        83.64 o
  10   5   2      26571.47      27954.62       101.52 o
  11   5   2      20678.19      21514.28       344.13 o
  12   5   2       9038.81       9654.57        82.08 o
  13   5   2       1052.79       1003.39        43.00 o
  14   5   2        191.59        179.29        38.29 o
  15   5   2        920.66       1181.56        42.22 o
  16   5   2        464.86        427.13        37.94 o
  17   5   2        586.43        679.47        39.13 o
  18   5   2        196.29        141.49        41.30 o
 -18   6   2         11.03         18.61        39.28 o
 -17   6   2         36.46         39.44        36.95 o
 -16   6   2         20.51         16.36        35.57 o
 -15   6   2         33.01         21.84        34.81 o
 -14   6   2        140.68        256.98        40.72 o
 -13   6   2         62.98         72.72        26.45 o
 -12   6   2       4673.59       5088.98        45.80 o
 -11   6   2       4907.50       4820.88        46.50 o
 -10   6   2       2510.31       2412.35        30.62 o
  -9   6   2       5095.39       4917.26        40.69 o
  -8   6   2        604.19        698.73        84.26 o
  -7   6   2       4488.29       4355.97        59.63 o
  -6   6   2       1695.65       1832.54        37.27 o
  -5   6   2      26990.96      24807.26       120.68 o
  -4   6   2        397.57        476.67        39.19 o
  -3   6   2       1196.78       1112.00        47.65 o
  -2   6   2        293.54        259.56        41.71 o
  -1   6   2      35401.52      35890.30       152.31 o
   0   6   2      61110.29      60889.74       308.41 o
   1   6   2      32852.54      33213.37       290.82 o
   2   6   2        308.74        341.71       138.45 o
   5   6   2      24452.12      22160.17       519.57 o
   6   6   2       1647.45       1660.56        56.84 o
   7   6   2       3211.02       2980.41        69.23 o
   8   6   2        672.33        612.93        44.99 o
   9   6   2       6461.97       6215.83        66.91 o
  10   6   2       2224.81       2131.02        48.78 o
  11   6   2       4004.40       3999.00        54.16 o
  12   6   2       4562.46       5119.41        56.60 o
  13   6   2         49.35         98.81        40.07 o
  14   6   2        169.90        254.78        50.52 o
  15   6   2         43.91         -4.38        36.52 o
  16   6   2         17.65         25.50        35.61 o
  17   6   2         51.54         36.27        38.25 o
  18   6   2         15.31         68.95        39.12 o
 -18   7   2        166.54        154.81        41.62 o
 -17   7   2       1521.62       1509.43        46.13 o
 -16   7   2        429.94        484.53        42.20 o
 -15   7   2       1748.18       1846.76        46.06 o
 -14   7   2        690.63        744.10        41.59 o
 -13   7   2        337.77        343.30        26.57 o
 -12   7   2      12482.90      13174.95        91.57 o
 -11   7   2       5772.16       5806.76        75.12 o
 -10   7   2       3570.10       3624.36        46.54 o
  -9   7   2       5213.77       5080.55        51.33 o
  -8   7   2        857.25        702.20        44.77 o
  -7   7   2      16395.75      15793.78        74.74 o
  -6   7   2       3611.32       3283.42        40.20 o
  -5   7   2      63476.01      63616.45       392.92 o
  -4   7   2      12739.52      11821.52        98.43 o
  -3   7   2        388.19        258.38        41.37 o
  -2   7   2       1178.69       1051.07        52.78 o
   2   7   2        946.11        831.46       113.38 o
   5   7   2      61670.83      61053.69       194.83 o
   6   7   2       4788.89       4554.56        67.57 o
   7   7   2      18797.83      17959.38        97.70 o
   8   7   2       1111.80        897.00        46.06 o
   9   7   2       5374.21       5327.81        60.36 o
  10   7   2       3595.23       3462.39        47.33 o
  11   7   2       5775.65       6042.91        59.26 o
  12   7   2      11949.60      12882.47       198.88 o
  13   7   2        425.82        425.64        41.49 o
  14   7   2        543.88        653.78        42.20 o
  15   7   2       1855.41       1957.15        44.24 o
  16   7   2        534.91        636.08        67.07 o
  17   7   2       1731.60       1805.68       134.92 o
  18   7   2        210.47        206.64        32.54 o
 -18   8   2       1154.40        817.69        57.32 o
 -17   8   2         48.48         -1.43        40.89 o
 -16   8   2        912.21        853.61        43.11 o
 -15   8   2         37.71         74.29        36.55 o
 -14   8   2         42.99         54.81        50.63 o
 -13   8   2       2421.54       2284.44        39.28 o
 -12   8   2       2059.81       2215.15        41.68 o
 -11   8   2        829.80        863.42        35.47 o
 -10   8   2       1049.20       1013.88        38.07 o
  -9   8   2        448.73        409.01        36.32 o
  -8   8   2       3501.11       3377.12        46.38 o
  -7   8   2       5619.91       5580.67        44.10 o
  -6   8   2       9859.66       9404.26        54.06 o
  -5   8   2      11827.54      12513.02        92.01 o
  -4   8   2      18364.80      17741.28        78.03 o
  -3   8   2      16882.56      15228.28       396.89 o
  -2   8   2       5677.76       5152.42        63.65 o
  -1   8   2       1893.22       2061.22        77.87 o
   0   8   2      10720.83      10369.93       126.97 o
   1   8   2       1332.09       1492.96        81.77 o
   2   8   2       4066.81       3657.76       128.76 o
   3   8   2      13880.03      12814.37       303.46 o
   5   8   2      12874.92      13648.05       105.58 o
   6   8   2       9214.13       9181.59        87.98 o
   7   8   2       5251.23       5090.38       155.89 o
   8   8   2       2531.79       2428.32        88.98 o
   9   8   2        313.09        286.45        35.02 o
  10   8   2       1085.65       1105.92        47.05 o
  11   8   2        997.07       1047.50        36.77 o
  12   8   2       2574.28       2670.99        50.78 o
  13   8   2       2586.53       2472.38        61.32 o
  14   8   2         60.12         88.50        39.25 o
  15   8   2         43.26         21.68        53.47 o
  16   8   2        902.08        980.09        44.40 o
  17   8   2         49.45         53.04        48.94 o
  18   8   2       1204.57       1022.34        46.26 o
 -18   9   2        769.78        603.27        57.27 o
 -17   9   2        172.80         84.02        41.55 o
 -16   9   2       1121.85       1238.14        42.70 o
 -15   9   2       1581.11       1652.96        51.47 o
 -14   9   2        127.78         95.80        29.19 o
 -13   9   2       2075.75       2412.29        45.22 o
 -12   9   2       1470.57       1412.38        39.88 o
 -11   9   2      10923.51      10950.90       144.72 o
 -10   9   2       3332.99       3526.21        68.68 o
  -9   9   2       3788.83       3487.47        41.00 o
  -8   9   2       5800.88       5391.45        52.43 o
  -7   9   2       1713.50       1618.16        36.54 o
  -6   9   2       7867.72       7904.07        61.61 o
  -5   9   2      49349.86      52475.12       179.76 o
  -4   9   2      33592.37      32683.67       491.75 o
  -3   9   2       9551.75       8402.92        78.67 o
  -2   9   2       4312.43       4205.78        71.55 o
  -1   9   2      42005.22      39611.23       196.72 o
   0   9   2        110.22        213.90        57.64 o
   1   9   2      35171.18      32784.41       223.80 o
   2   9   2       5517.27       5496.43       136.03 o
   3   9   2       8624.28       8153.30       199.15 o
   5   9   2      49015.27      52302.43       175.75 o
   6   9   2       8326.09       8193.44        83.87 o
   7   9   2       2448.52       2356.98        62.38 o
   8   9   2       4962.98       4587.64        85.72 o
   9   9   2       4445.62       4225.14        60.78 o
  10   9   2       3978.63       4180.68        57.91 o
  11   9   2      10000.83      10195.89       271.75 o
  12   9   2       1967.92       2016.25       100.10 o
  13   9   2       1775.57       2066.52        73.81 o
  14   9   2        107.70         53.93        38.45 o
  15   9   2       1517.16       1612.65        46.59 o
  16   9   2       1188.86       1333.84        61.54 o
  17   9   2        210.01        162.99        41.81 o
  18   9   2        733.10        667.27        45.24 o
 -17  10   2        426.47        367.94        45.10 o
 -16  10   2         45.99         40.05        39.64 o
 -15  10   2         39.91         44.69        40.34 o
 -14  10   2       2583.33       2744.31       138.03 o
 -13  10   2        229.86        295.03        31.98 o
 -12  10   2       1247.35       1293.69        39.19 o
 -11  10   2        280.20        262.55        35.72 o
 -10  10   2       2026.67       2048.52        37.07 o
  -9  10   2      10472.20      10224.51        76.30 o
  -8  10   2         17.40         59.13        30.13 o
  -7  10   2        420.93        295.02        42.65 o
  -6  10   2       1948.86       1951.32        44.41 o
  -5  10   2       7056.44       6409.53       213.69 o
  -4  10   2        252.66        232.35        47.37 o
  -3  10   2       3718.94       3236.98        60.22 o
  -2  10   2       4904.97       4488.27        82.29 o
  -1  10   2      25951.50      25690.17       157.31 o
   0  10   2        106.25         52.37        57.32 o
   1  10   2      26683.58      25841.06       190.61 o
   2  10   2       4292.13       3987.98       106.84 o
   3  10   2       3230.51       2956.95       128.55 o
   5  10   2       5056.21       4435.06        70.60 o
   6  10   2       2045.99       2027.29        60.90 o
   7  10   2        584.42        503.13        54.37 o
   8  10   2         13.30         42.15        52.68 o
   9  10   2      11411.16      11309.68       123.49 o
  10  10   2       1729.21       1766.54        52.58 o
  11  10   2        324.01        267.79        44.46 o
  12  10   2       1759.18       1961.98        80.34 o
  13  10   2        235.24        364.80        40.41 o
  14  10   2       2217.09       2427.41        55.74 o
  15  10   2         56.01         64.36        41.31 o
  16  10   2         54.75         90.72        41.88 o
  17  10   2        432.79        383.38        44.22 o
 -17  11   2       2070.27       1658.64        51.03 o
 -16  11   2         39.30         33.94        40.27 o
 -15  11   2       6614.64       7009.79       560.56 o
 -14  11   2       1408.73       1312.42        46.72 o
 -13  11   2       2626.85       2701.20        59.14 o
 -12  11   2       3065.47       3330.45        98.03 o
 -11  11   2        647.80        693.68        31.07 o
 -10  11   2       4349.17       4451.00        49.86 o
  -9  11   2       7701.96       7675.03        58.13 o
  -8  11   2       1295.32       1214.42        45.61 o
  -7  11   2      18875.00      19697.99       171.59 o
  -6  11   2       1951.55       2153.06        52.62 o
  -5  11   2      20669.68      19522.49        97.88 o
  -4  11   2       5573.11       4753.19       183.18 o
  -3  11   2       1276.12       1595.70        50.58 o
  -2  11   2       3811.64       3473.47        76.92 o
  -1  11   2       6889.22       6650.64        91.57 o
   0  11   2      18046.69      16697.83       141.93 o
   1  11   2       9865.63       9723.39       117.80 o
   2  11   2       2795.57       2512.40        92.30 o
   3  11   2        989.25       1104.68        93.57 o
   4  11   2       3999.37       3446.21       127.89 o
   5  11   2      20145.55      19785.75       114.96 o
   6  11   2       1926.97       2053.31        48.15 o
   7  11   2      16714.66      17182.42       103.16 o
   8  11   2       1851.10       1789.26        60.27 o
   9  11   2       7397.33       7171.90        75.13 o
  10  11   2       5378.96       5477.78        58.90 o
  11  11   2        910.56       1049.42        50.62 o
  12  11   2       3410.52       3917.94       123.65 o
  13  11   2       2331.19       2474.56        52.36 o
  14  11   2       1648.15       1678.01        39.27 o
  15  11   2       6787.42       6917.34        75.34 o
  16  11   2         50.75         51.46        40.31 o
  17  11   2       1913.91       1724.00       172.70 o
 -17  12   2        242.15        205.14        41.09 o
 -16  12   2         62.61        101.00        39.27 o
 -15  12   2        151.83        162.40        41.50 o
 -14  12   2       1397.36       1355.38        85.93 o
 -13  12   2        668.96        621.39        42.14 o
 -12  12   2       1757.33       1789.65        42.10 o
 -11  12   2         61.40         75.77        34.72 o
 -10  12   2        687.24        647.16        35.82 o
  -9  12   2        802.51        803.00        44.71 o
  -8  12   2        141.96        236.21        32.37 o
  -7  12   2       3029.27       3142.00        55.53 o
  -6  12   2       2508.07       2397.33        53.28 o
  -5  12   2       1079.24        919.95        49.10 o
  -4  12   2       4298.43       3752.52       140.77 o
  -3  12   2       6357.37       5433.95        79.45 o
  -2  12   2       7771.08       7645.84        91.57 o
  -1  12   2       3094.06       2997.62        72.70 o
   0  12   2      20655.41      21161.33       150.68 o
   1  12   2       2654.82       2500.50        73.55 o
   2  12   2       7553.83       7468.30       118.54 o
   3  12   2       4444.95       3603.07       113.48 o
   4  12   2       5168.63       4740.83        61.40 o
   5  12   2        753.69        617.67        56.27 o
   6  12   2       2006.66       2020.02        60.69 o
   7  12   2       3429.57       3353.14        55.85 o
   8  12   2        169.55        161.21        53.53 o
   9  12   2        848.90        818.19        52.37 o
  10  12   2        563.14        572.15        51.31 o
  11  12   2         82.56        116.33        49.94 o
  12  12   2       1607.34       1725.51        56.16 o
  13  12   2        551.31        549.37        45.81 o
  14  12   2       1198.44       1192.98        48.74 o
  15  12   2        143.62        183.48        45.09 o
  16  12   2         44.03         40.62        42.43 o
  17  12   2        221.84        248.76        60.59 o
 -17  13   2        919.33        782.74       143.72 o
 -16  13   2       1473.13       1486.56       178.02 o
 -15  13   2       1830.14       1772.83       153.57 o
 -14  13   2       1089.24       1107.16        45.36 o
 -13  13   2       7715.59       7577.55       307.62 o
 -12  13   2       1978.04       2133.11        47.91 o
 -11  13   2       3837.30       4013.44        75.92 o
 -10  13   2         65.82         83.54        41.07 o
  -9  13   2       1005.61       1160.13        45.78 o
  -8  13   2        294.87        270.46        32.38 o
  -7  13   2       9582.54       9308.35       155.42 o
  -6  13   2       5372.79       4981.18       120.91 o
  -5  13   2       5935.64       5580.58        56.72 o
  -4  13   2       5693.41       5574.30        64.05 o
  -3  13   2       6091.11       5853.53        78.29 o
  -2  13   2       7044.57       6361.83        84.08 o
  -1  13   2        466.45        720.72        56.06 o
   0  13   2         69.89         63.12        49.94 o
   1  13   2        346.23        504.08        56.37 o
   2  13   2       5350.24       4703.01        95.04 o
   3  13   2       6875.90       6811.75       130.24 o
   4  13   2       6007.92       5936.31        72.76 o
   5  13   2       7031.48       6469.51        76.81 o
   6  13   2       6430.71       6100.72        74.81 o
   7  13   2       9892.54      10127.48        85.45 o
   8  13   2        333.34        356.67        50.58 o
   9  13   2        941.55       1056.32        52.58 o
  10  13   2         90.38         22.02        35.83 o
  11  13   2       3670.84       3625.09        52.68 o
  12  13   2       1639.19       1657.87        56.69 o
  13  13   2       7736.56       7984.71        77.66 o
  14  13   2       1170.41       1252.62        55.11 o
  15  13   2       1785.65       1967.23        57.32 o
  16  13   2       1848.92       1868.60        59.22 o
  17  13   2        985.78        896.58        55.63 o
 -16  14   2        486.27        574.15        53.11 o
 -15  14   2       1053.32        996.78        53.95 o
 -14  14   2         84.27        213.27        49.10 o
 -13  14   2        732.55        815.66        53.84 o
 -12  14   2        494.87        560.36        41.35 o
 -11  14   2         43.40         -4.09        39.57 o
 -10  14   2        627.57        693.44        45.38 o
  -9  14   2         38.24         38.43        41.85 o
  -8  14   2       1706.94       1800.83        48.21 o
  -7  14   2        521.14        460.16        45.33 o
  -6  14   2       2634.37       2460.94        52.56 o
  -5  14   2       1757.35       1644.62        41.88 o
  -4  14   2         10.29         12.64        42.78 o
  -3  14   2       2347.35       2039.93        48.15 o
  -2  14   2       7552.62       7573.35        84.29 o
  -1  14   2       4225.82       4119.27        72.07 o
   0  14   2       5343.75       5194.55        81.34 o
   1  14   2       5105.53       4957.37        83.56 o
   2  14   2       6940.32       7066.53       108.53 o
   3  14   2       1668.23       1460.83        88.83 o
   4  14   2         11.66         44.34        44.39 o
   5  14   2       1694.32       1642.27        58.58 o
   6  14   2       2670.35       2443.18        62.27 o
   7  14   2        405.57        386.39        53.21 o
   8  14   2       1912.10       1931.82        57.32 o
   9  14   2         37.64         61.85        35.19 o
  10  14   2        899.87        978.24        41.20 o
  11  14   2         60.89        -48.79        48.79 o
  12  14   2        372.38        388.07        49.63 o
  13  14   2        916.51        894.79        53.21 o
  14  14   2         99.37        117.17        49.21 o
  15  14   2       1131.81       1174.96        55.53 o
  16  14   2        607.70        678.57        53.74 o
 -16  15   2       1338.82       1156.31        44.25 o
 -15  15   2       1086.80        906.91        54.79 o
 -14  15   2        827.57        747.48        53.00 o
 -13  15   2       6096.72       6389.75        74.60 o
 -12  15   2        123.74        143.62        50.58 o
 -11  15   2       5198.69       5588.20        55.87 o
 -10  15   2         91.30        154.81        42.11 o
  -9  15   2        215.60        282.40        44.52 o
  -8  15   2       1007.59       1164.96        47.23 o
  -7  15   2       3568.37       3628.04        97.47 o
  -6  15   2      16581.32      16529.86       394.55 o
  -5  15   2       2273.04       1985.10        51.20 o
  -4  15   2       5601.59       5291.51        61.29 o
  -3  15   2      14538.72      15058.61       104.10 o
  -2  15   2       1909.70       1831.72        60.69 o
  -1  15   2      11195.75      10593.52       104.21 o
   0  15   2       6867.11       7803.69        92.83 o
   1  15   2      13528.62      12858.84       123.18 o
   2  15   2       2682.08       2589.64        82.40 o
   3  15   2      11674.73      11786.49       149.41 o
   4  15   2       6708.70       6543.35        66.87 o
   5  15   2       1884.15       1610.80       131.62 o
   6  15   2      13475.30      12978.11        85.88 o
   7  15   2       3790.25       3808.33        65.54 o
   8  15   2        834.34        798.38        52.37 o
   9  15   2        158.96        162.79        52.89 o
  10  15   2        104.94        175.97        49.73 o
  11  15   2       6627.09       7057.26        74.28 o
  12  15   2        153.01         42.57        49.84 o
  13  15   2       5710.74       6114.63        73.76 o
  14  15   2        997.20       1008.59        52.26 o
  15  15   2        867.49        922.82        52.47 o
  16  15   2       1432.34       1434.27        55.32 o
 -16  16   2        336.30        391.55        51.00 o
 -15  16   2        162.62        154.26        50.79 o
 -14  16   2        233.38        120.86        49.00 o
 -13  16   2        445.62        377.85        38.67 o
 -12  16   2       2862.14       2928.71        61.64 o
 -11  16   2       1338.62       1354.51        39.87 o
 -10  16   2        990.33        896.09        46.63 o
  -9  16   2        539.43        564.01        44.75 o
  -8  16   2        538.46        542.47        36.03 o
  -7  16   2        700.72        820.00        44.94 o
  -6  16   2       1023.46        983.64        93.83 o
  -5  16   2        328.66        300.48        44.83 o
  -4  16   2       3690.72       3744.77        67.70 o
  -3  16   2       9958.12       9874.49        85.77 o
  -2  16   2       6188.08       6512.50        81.98 o
  -1  16   2        163.73        145.94        51.10 o
   0  16   2      10587.24      10304.50        99.05 o
   1  16   2        115.60        121.38        50.58 o
   2  16   2       5457.04       5867.23        97.47 o
   3  16   2      11463.71      10975.24       161.11 o
   4  16   2       3486.47       3620.17        56.80 o
   5  16   2        286.57        245.27        44.67 o
   6  16   2        873.67        813.97        55.42 o
   7  16   2        616.03        725.67        51.42 o
   8  16   2        388.29        389.23        52.26 o
   9  16   2        504.60        462.57        51.53 o
  10  16   2        725.15        652.02        50.58 o
  11  16   2       1310.22       1451.24        53.95 o
  12  16   2       2538.84       2324.85        60.59 o
  13  16   2        469.47        542.65        49.21 o
  14  16   2        303.83        251.41        49.42 o
  15  16   2        119.96         90.09        48.36 o
  16  16   2        256.61        288.60        50.79 o
 -15  17   2        708.99        557.08        40.46 o
 -14  17   2        825.36        783.52        53.53 o
 -13  17   2        969.07        838.63        41.73 o
 -12  17   2       2774.64       3140.82        62.06 o
 -11  17   2       1344.81       1536.69        43.73 o
 -10  17   2        942.24       1118.43        48.06 o
  -9  17   2        813.40        928.24        47.48 o
  -8  17   2        272.84        175.92        55.05 o
  -7  17   2       6582.64       6853.22        82.77 o
  -6  17   2       1346.17       1291.38        46.61 o
  -5  17   2       7110.16       6908.83       351.77 o
  -4  17   2       5724.14       5967.48        84.72 o
  -3  17   2      22926.70      23141.42       122.96 o
  -2  17   2      10952.61      11524.35        93.67 o
  -1  17   2       2149.31       1958.69        60.27 o
   0  17   2       1704.14       1185.29        70.60 o
   1  17   2       1797.26       1651.65        61.96 o
   2  17   2      11049.30      11435.61        70.80 o
   3  17   2      23000.67      23499.14       163.69 o
   4  17   2       5839.75       6226.93        65.03 o
   5  17   2       7189.43       6948.77       219.71 o
   6  17   2       1094.02       1088.67        54.26 o
   7  17   2       6214.49       6578.99        74.39 o
   8  17   2        317.37        356.46        38.14 o
   9  17   2        570.98        572.99        37.62 o
  10  17   2       1194.48       1382.85        54.48 o
  11  17   2       1169.18       1330.17        54.79 o
  12  17   2       2594.48       2658.55        62.59 o
  13  17   2       1191.52       1215.53        54.79 o
  14  17   2        858.56        848.95        51.10 o
  15  17   2        712.34        841.37        51.84 o
 -15  18   2        235.51        149.62        35.40 o
 -14  18   2        170.86        230.44        49.31 o
 -13  18   2          8.01        -17.60        34.03 o
 -12  18   2         50.74        138.77        48.89 o
 -11  18   2        383.35        493.44        49.84 o
 -10  18   2        545.68        702.17        52.26 o
  -9  18   2        318.60        368.59        44.99 o
  -8  18   2       2781.12       2798.48        53.23 o
  -7  18   2        659.23        749.92        58.74 o
  -6  18   2        757.13        995.70        79.61 o
  -5  18   2       6679.75       6849.79       283.70 o
  -4  18   2        642.99        699.44        53.21 o
  -3  18   2       2330.07       2393.44        63.01 o
  -2  18   2        288.43        302.62        49.52 o
  -1  18   2       1157.04       1210.16        56.16 o
   0  18   2       5678.41       5496.54        79.03 o
   1  18   2       1409.56       1452.82        59.43 o
   2  18   2        344.18        316.10        36.17 o
   3  18   2       1652.60       1721.68        46.81 o
   4  18   2        913.94        997.21        45.20 o
   5  18   2       5846.19       6299.33       206.29 o
   6  18   2        818.25        904.27        40.46 o
   7  18   2        931.10        999.73        56.27 o
   8  18   2       2641.92       2618.19        59.53 o
   9  18   2        391.77        344.98        49.84 o
  10  18   2        547.00        641.48        50.37 o
  11  18   2        270.52        255.94        36.35 o
  12  18   2         43.99        190.82        33.61 o
  13  18   2          5.80         48.57        48.47 o
  14  18   2        140.27        173.96        50.37 o
  15  18   2        234.21        152.47        50.26 o
 -14  19   2        436.13        427.90        52.58 o
 -13  19   2        405.19        407.78        51.00 o
 -12  19   2        135.50        177.65        47.94 o
 -11  19   2       3035.93       3269.37        64.80 o
 -10  19   2       3282.12       3380.32        53.32 o
  -9  19   2       7530.65       7853.09       124.44 o
  -8  19   2       3369.29       3836.04        57.37 o
  -7  19   2       1118.27       1189.76        48.39 o
  -6  19   2       1367.72       1306.39        47.37 o
  -5  19   2       1221.86       1289.25       104.16 o
  -4  19   2       2376.47       2294.08        61.11 o
  -3  19   2      11579.82      12246.86        96.20 o
  -2  19   2       1011.52       1073.28        54.37 o
  -1  19   2       3566.04       3289.07        66.17 o
   0  19   2        885.90        974.34        54.58 o
   1  19   2       3895.44       3425.60        82.50 o
   2  19   2       1018.94       1126.84        40.80 o
   3  19   2      10036.97      10844.21       223.96 o
   4  19   2       3300.30       3397.51        54.58 o
   5  19   2        967.64       1003.18        35.46 o
   6  19   2       1458.88       1538.38        55.95 o
   7  19   2       1254.80       1245.77        55.63 o
   8  19   2       3848.02       4070.59        66.49 o
   9  19   2       6639.73       6464.45        65.01 o
  10  19   2       3189.05       3353.56        64.38 o
  11  19   2       2785.37       3262.94        62.48 o
  12  19   2        113.34         93.99        45.94 o
  13  19   2        342.02        307.15        51.31 o
  14  19   2        551.87        497.76        38.88 o
 -14  20   2        416.67        378.59        50.89 o
 -13  20   2         94.77         62.38        48.68 o
 -12  20   2         43.77         37.30        48.36 o
 -11  20   2        710.57        853.48        52.37 o
 -10  20   2        410.65        375.32        52.26 o
  -9  20   2        341.47        342.13        37.93 o
  -8  20   2       1642.05       1760.56        41.06 o
  -7  20   2        607.81        648.09        43.01 o
  -6  20   2        744.71        734.18        45.36 o
  -5  20   2        127.00        130.70        40.60 o
  -4  20   2       1006.10        878.88        56.06 o
  -3  20   2       1394.01       1471.47        58.06 o
  -2  20   2        182.50        150.04        50.05 o
  -1  20   2         47.02        118.43        33.66 o
   0  20   2        102.71         65.53        33.59 o
   1  20   2         46.25         72.38        43.17 o
   2  20   2        249.39        255.14        36.93 o
   3  20   2       1891.41       2018.53        48.41 o
   4  20   2       1405.26       1389.90        56.90 o
   5  20   2        118.93        137.17        31.11 o
   6  20   2        609.86        576.26        51.10 o
   7  20   2        537.66        550.97        51.31 o
   8  20   2       1868.33       1937.72        57.00 o
   9  20   2        309.01        327.27        50.58 o
  10  20   2        510.44        494.49        51.10 o
  11  20   2        780.09        784.99        52.68 o
  12  20   2         44.44        -18.12        48.15 o
  13  20   2        129.27         89.46        47.63 o
  14  20   2        490.66        409.04        52.05 o
 -13  21   2       1165.09       1064.22        56.27 o
 -12  21   2        454.55        422.53        49.52 o
 -11  21   2        797.57        815.02        52.68 o
 -10  21   2        683.01        789.10        53.11 o
  -9  21   2       1678.23       1820.34        57.22 o
  -8  21   2       2313.18       2259.90        47.94 o
  -7  21   2       1581.91       1666.02        43.37 o
  -6  21   2       1982.79       2139.76        43.98 o
  -5  21   2       1561.00       1752.26        47.17 o
  -4  21   2       1658.64       1552.50        54.69 o
  -3  21   2       6858.74       6682.63        58.80 o
  -2  21   2       1113.38       1205.92        40.86 o
  -1  21   2       2695.60       2977.64        48.39 o
   0  21   2        211.79        281.57        35.02 o
   1  21   2       2081.66       2376.59        69.54 o
   2  21   2       1593.25       1728.49        94.67 o
   3  21   2       5522.48       5298.36       143.62 o
   4  21   2       2371.45       2421.25        49.68 o
   5  21   2       1178.93       1298.32        43.20 o
   6  21   2       1510.75       1719.51        55.11 o
   7  21   2       1919.49       1857.75        45.41 o
   8  21   2       1867.62       1870.50        55.42 o
   9  21   2       2084.58       2026.44        46.78 o
  10  21   2        801.11        882.67        51.21 o
  11  21   2        798.03        936.83        53.74 o
  12  21   2        645.47        499.76        51.53 o
  13  21   2       1290.91       1037.98        54.58 o
 -13  22   2         30.46        -20.97        49.00 o
 -12  22   2        495.20        427.16        53.32 o
 -11  22   2         47.71        115.17        48.26 o
 -10  22   2       1649.74       1576.94        45.62 o
  -9  22   2        814.33        868.87        52.68 o
  -8  22   2        638.51        641.40        42.15 o
  -7  22   2        168.75        162.07        36.47 o
  -6  22   2         18.59         48.11        28.93 o
  -5  22   2        699.33        741.10        38.80 o
  -4  22   2        218.23        189.24        38.17 o
  -3  22   2        791.05        856.25        42.25 o
  -2  22   2        558.32        477.16        54.00 o
  -1  22   2        393.71        374.39        42.79 o
   0  22   2        583.45        652.01        35.69 o
   1  22   2        514.62        536.63        40.10 o
   2  22   2        558.85        530.85        40.27 o
   3  22   2        718.02        705.60        41.47 o
   4  22   2        209.68        159.85        38.84 o
   5  22   2        487.47        542.36        40.23 o
   6  22   2         21.71         43.41        46.57 o
   7  22   2        152.67        184.92        48.47 o
   8  22   2        640.62        666.45        51.42 o
   9  22   2        918.42        996.78        53.53 o
  10  22   2       1583.86       1329.64        54.79 o
  11  22   2         36.20        -47.84        50.79 o
  12  22   2        514.71        447.08        52.05 o
  13  22   2         29.61         83.14        48.26 o
 -12  23   2        670.98        466.36        52.79 o
 -11  23   2         77.01          6.53        48.26 o
 -10  23   2       1039.31        851.59        54.69 o
  -9  23   2       1996.14       2081.45        59.85 o
  -8  23   2        732.34        777.06        43.51 o
  -7  23   2       4856.99       5082.35        72.47 o
  -6  23   2         58.40         47.34        34.13 o
  -5  23   2       2548.81       2756.04        51.48 o
  -4  23   2         41.14         52.15        35.85 o
  -3  23   2       1673.44       1879.23        48.69 o
  -2  23   2       2709.12       2725.61        46.70 o
  -1  23   2       2133.45       2003.23        45.67 o
   0  23   2       9698.21      10252.44        67.07 o
   1  23   2       2688.18       2558.29        46.50 o
   2  23   2       1944.57       1938.16        52.89 o
   3  23   2       2155.95       2470.27        48.73 o
   4  23   2         44.29        -10.35        56.90 o
   5  23   2       3607.27       4132.61        54.15 o
   6  23   2         57.88        126.02        48.05 o
   7  23   2       4691.87       5056.52        69.96 o
   8  23   2        954.34        867.92        52.16 o
   9  23   2       1606.40       1747.74        54.79 o
  10  23   2        783.96        643.59        54.16 o
  11  23   2         87.47        112.22        49.42 o
  12  23   2        581.13        493.02        38.78 o
 -11  24   2         36.33         18.65        34.35 o
 -10  24   2        127.61        142.77        48.57 o
  -9  24   2         58.18        124.86        47.42 o
  -8  24   2        700.49        771.26        48.21 o
  -7  24   2        385.11        359.91        48.34 o
  -6  24   2       2397.81       2158.91        61.62 o
  -5  24   2         46.38         36.97        33.57 o
  -4  24   2       1046.71       1114.84        79.71 o
  -3  24   2         97.42        138.64        35.09 o
  -2  24   2        495.53        571.37        38.43 o
  -1  24   2        500.45        556.69        59.53 o
   0  24   2       1798.39       1908.39        43.02 o
   1  24   2        352.17        369.26        37.21 o
   2  24   2        540.35        664.93        44.20 o
   3  24   2        130.11        109.72        39.31 o
   4  24   2       1340.56       1572.61        46.21 o
   5  24   2         65.41         73.14        36.70 o
   6  24   2       1928.54       1870.29        47.94 o
   7  24   2        431.74        470.58        52.89 o
   8  24   2        596.30        564.14        50.68 o
   9  24   2         56.97         68.70        33.61 o
  10  24   2         89.42        140.35        46.99 o
  11  24   2         46.52         -9.90        49.63 o
 -11  25   2        778.64        688.27        54.16 o
 -10  25   2         78.07        190.82        49.21 o
  -9  25   2       1572.62       1819.92        58.37 o
  -8  25   2        795.05        799.96        52.58 o
  -7  25   2       1205.76       1201.40        50.44 o
  -6  25   2       1467.89       1558.46        80.33 o
  -5  25   2        493.49        438.69        36.69 o
  -4  25   2       2424.70       2454.19        87.36 o
  -3  25   2       1842.20       2002.17        44.04 o
  -2  25   2        988.54       1057.34        41.33 o
  -1  25   2       4198.07       4739.04        59.22 o
   0  25   2         27.94         66.64        33.54 o
   1  25   2       3987.31       4525.72       253.15 o
   2  25   2        808.27        884.24        45.71 o
   3  25   2       1959.29       2081.84        90.04 o
   4  25   2       2026.80       2130.25        64.27 o
   5  25   2        684.29        620.34        41.02 o
   6  25   2       1517.91       1569.36        46.68 o
   7  25   2       1543.08       1439.12        60.59 o
   8  25   2        767.02        847.27        50.79 o
   9  25   2       1597.20       1470.94        58.90 o
  10  25   2         66.52         94.41        49.94 o
  11  25   2        601.27        484.06        53.42 o
 -10  26   2        552.50        477.74        38.99 o
  -9  26   2         64.18         31.82        36.88 o
  -8  26   2        594.36        582.37        51.84 o
  -7  26   2        227.10        199.52        38.53 o
  -6  26   2          7.53         24.79        33.16 o
  -5  26   2          5.99         15.37        33.33 o
  -4  26   2        382.81        431.53        33.33 o
  -3  26   2        305.27        334.09        36.99 o
  -2  26   2       1959.65       1952.31        47.60 o
  -1  26   2        836.58        943.18        49.31 o
   0  26   2       1149.51       1213.00        82.08 o
   1  26   2        998.23       1177.35        98.84 o
   2  26   2       1709.42       1800.29        92.36 o
   3  26   2        237.21        216.03        59.64 o
   4  26   2        319.77        374.93        42.18 o
   5  26   2          6.12         19.71        35.26 o
   6  26   2          9.97         63.43        49.42 o
   7  26   2        287.34        183.66        47.84 o
   8  26   2        575.02        558.35        52.58 o
   9  26   2         44.96         11.49        47.73 o
  10  26   2        743.88        625.78        39.72 o
  -9  27   2       1684.11       1400.35        57.74 o
  -8  27   2        412.42        322.95        51.74 o
  -7  27   2        464.00        388.97        42.07 o
  -6  27   2        444.61        472.27        39.14 o
  -5  27   2        866.98        847.72        43.58 o
  -4  27   2        182.66        216.51        34.42 o
  -3  27   2        456.70        534.88        37.50 o
  -2  27   2        210.36        164.34        38.40 o
  -1  27   2       1948.17       1922.55       108.85 o
   0  27   2       1677.26       1742.12        48.32 o
   1  27   2       1999.52       1799.35        47.34 o
   2  27   2        285.86        234.32        37.67 o
   3  27   2        339.92        417.20        40.03 o
   4  27   2        195.60        179.73        39.04 o
   5  27   2        702.49        721.59        41.14 o
   6  27   2        369.35        264.37        40.15 o
   7  27   2        585.72        462.04        38.14 o
   8  27   2        320.24        280.28        49.84 o
   9  27   2       1709.18       1620.46        59.74 o
  -7  28   2        159.10        126.88        40.36 o
  -6  28   2          6.82          7.81        35.19 o
  -5  28   2         66.52         66.27        35.41 o
  -4  28   2        578.10        526.71        36.00 o
  -3  28   2         87.17         72.26        34.83 o
  -2  28   2        763.53        742.83        71.97 o
  -1  28   2         59.57         85.52        38.78 o
   0  28   2        203.17        244.62        42.67 o
   1  28   2         83.15         37.25        34.12 o
   2  28   2        731.93        682.02        42.17 o
   3  28   2         97.11        116.77        39.08 o
   4  28   2        754.30        678.11        43.43 o
   5  28   2         62.41         54.23        38.05 o
   6  28   2          5.94         16.86        32.77 o
   7  28   2        176.93        111.59        38.46 o
  -6  29   2         31.60         27.84        36.55 o
  -5  29   2       1454.27       1047.16        61.69 o
  -4  29   2         92.15         48.75        34.18 o
  -3  29   2        156.78        155.72        39.16 o
  -2  29   2        456.07        423.33        41.09 o
  -1  29   2        326.00        464.30        36.52 o
   0  29   2        351.86        274.21        39.95 o
   1  29   2        387.10        399.84        51.74 o
   2  29   2        501.14        554.78        55.53 o
   3  29   2        200.54        162.41        38.77 o
   4  29   2         80.59         79.92        41.15 o
   5  29   2       1424.72       1029.57        97.82 o
   6  29   2         37.62         74.71        49.42 o
  -4  30   2        329.04        322.72        36.30 o
  -3  30   2        100.74         40.13        39.14 o
  -2  30   2        286.86        265.66        36.38 o
  -1  30   2          1.81         73.70        37.66 o
   0  30   2        648.06        643.30        53.84 o
   1  30   2          1.32         -1.54        37.81 o
   2  30   2        408.54        395.39        63.80 o
   3  30   2         71.65         50.06        38.60 o
   4  30   2        305.52        258.18        41.72 o
 -18   1   3        127.42        152.15        37.70 o
 -17   1   3          3.68         52.53        34.87 o
 -16   1   3        405.43        399.62        36.30 o
 -15   1   3         53.64         66.56        73.92 o
 -14   1   3       9307.10       9404.53        69.53 o
 -13   1   3        879.48        995.16        28.34 o
 -12   1   3         15.47         34.39        25.18 o
 -11   1   3        595.61        634.99        24.27 o
 -10   1   3      13040.48      13328.46        54.69 o
  -9   1   3       1275.14       1144.12        28.60 o
  -8   1   3       1080.04        909.83        29.33 o
  -7   1   3       1912.95       2163.19        34.87 o
  -6   1   3       7123.65       8023.22        48.97 o
  -5   1   3        479.39        373.30        34.37 o
  -4   1   3      17298.52      17026.72       100.35 o
  -3   1   3      14315.87      13932.29        78.13 o
  -1   1   3      19672.00      23180.57       176.48 o
   0   1   3       2324.82       2353.36        74.94 o
   1   1   3      19829.46      23328.45       284.81 o
   6   1   3       8269.92       9486.64        78.24 o
   7   1   3       1659.77       1851.51        47.00 o
   8   1   3        756.56        640.85        39.58 o
   9   1   3        889.40        825.03        43.47 o
  10   1   3      12872.96      13419.01        83.29 o
  11   1   3        580.32        638.74        37.97 o
  12   1   3         21.61         78.43        35.12 o
  13   1   3       1026.77       1170.86        43.42 o
  14   1   3       8216.52       8507.70       154.05 o
  15   1   3         53.42         -3.14        36.30 o
  16   1   3        367.96        389.90        36.58 o
  17   1   3          3.98          5.66        37.05 o
  18   1   3        156.75        164.14        35.61 o
 -18   2   3         24.91         85.42        35.20 o
 -17   2   3         10.47         24.37        35.56 o
 -16   2   3         30.06         53.92        38.14 o
 -15   2   3        212.42        224.27        37.39 o
 -14   2   3       2145.41       2227.21        40.79 o
 -13   2   3        604.84        610.53        27.55 o
 -12   2   3        451.11        463.96        28.52 o
 -11   2   3        259.98        267.23        26.07 o
 -10   2   3        732.21        691.72        27.61 o
  -9   2   3        456.23        426.79        27.03 o
  -8   2   3        751.98        722.97        28.20 o
  -7   2   3       1503.27       1400.62        31.12 o
  -6   2   3       1269.43       1257.67        31.15 o
  -5   2   3        451.95        455.75        31.22 o
  -4   2   3       1018.62        841.95        38.02 o
  -3   2   3        522.11        588.22        40.61 o
  -2   2   3        400.31        426.17        50.02 o
  -1   2   3       1222.29       1404.19        61.18 o
   0   2   3        703.04        573.48        84.69 o
   1   2   3       1649.16       1790.53       111.86 o
   5   2   3        378.00        383.33        78.18 o
   6   2   3        935.69        984.06        94.41 o
   7   2   3       2001.96       1811.26        50.86 o
   8   2   3        916.55        857.49        56.42 o
   9   2   3        644.15        575.37        38.68 o
  10   2   3        627.85        582.42        35.10 o
  11   2   3        190.44        236.19        40.25 o
  12   2   3        314.10        340.57        36.95 o
  13   2   3        486.85        543.25        37.75 o
  14   2   3       1771.27       1863.88        42.77 o
  15   2   3        295.08        382.86        36.25 o
  16   2   3         21.70         37.31        35.98 o
  17   2   3         11.55        -13.67        35.07 o
  18   2   3         24.53         23.13        34.76 o
 -18   3   3         72.26         75.33        35.39 o
 -17   3   3         99.41         90.13        38.73 o
 -16   3   3         53.15         95.55        35.72 o
 -15   3   3        197.96        187.87        77.92 o
 -14   3   3       3531.82       3426.12        38.97 o
 -13   3   3        475.05        450.82        26.21 o
 -12   3   3       2854.77       3200.63        32.26 o
 -11   3   3        433.10        443.01        24.58 o
 -10   3   3        314.83        491.38        90.35 o
  -9   3   3       1631.00       1649.50        28.88 o
  -8   3   3       2553.98       2879.17        33.94 o
  -7   3   3        395.19        341.84        29.36 o
  -6   3   3        821.33        958.48        37.34 o
  -5   3   3      55744.42      54020.12       264.46 o
  -4   3   3      23612.00      22775.91        79.96 o
  -3   3   3      17285.45      16445.64       215.53 o
  -2   3   3       2391.08       2578.15        56.87 o
  -1   3   3      39057.84      38194.94       420.50 o
   0   3   3       1280.87       1119.25        79.01 o
   1   3   3      37237.04      37147.71       253.42 o
   2   3   3       2036.89       2155.84       172.80 o
   6   3   3       1165.00       1384.30        47.45 o
   7   3   3        549.65        474.66        40.60 o
   8   3   3       2103.50       2274.84        47.39 o
   9   3   3       2111.61       2041.73        54.05 o
  10   3   3        403.37        411.06        39.92 o
  11   3   3        589.61        639.35        38.15 o
  12   3   3       2619.45       2837.76        46.64 o
  13   3   3        335.79        357.24        41.99 o
  14   3   3       4007.16       4077.18        48.69 o
  15   3   3        199.33        124.11        38.07 o
  16   3   3         38.26          5.42        35.01 o
  17   3   3         70.48         61.32        35.65 o
  18   3   3         91.51         98.42        39.41 o
 -18   4   3         88.18        129.38        32.51 o
 -17   4   3        135.06        132.86        36.20 o
 -16   4   3         81.29        129.16        35.37 o
 -15   4   3        998.03        880.96        39.65 o
 -14   4   3        185.59        155.89        28.59 o
 -13   4   3        662.77        680.02        30.95 o
 -12   4   3        544.23        542.72        27.79 o
 -11   4   3       2063.92       2108.71        31.36 o
 -10   4   3       1784.10       1716.43        30.78 o
  -9   4   3        591.01        532.51        25.15 o
  -8   4   3       1131.34       1045.95        27.81 o
  -7   4   3       1749.93       1736.36        32.89 o
  -6   4   3        324.99        358.19        27.72 o
  -5   4   3        335.11        359.38        33.85 o
  -4   4   3      11572.94      10005.26        59.08 o
  -3   4   3        744.13        666.18        47.66 o
  -2   4   3        464.39        408.60        46.30 o
  -1   4   3        204.25        230.81        62.83 o
   0   4   3        280.56        221.25        66.79 o
   1   4   3        171.69        220.48        77.66 o
   2   4   3        382.24        334.71       113.66 o
   5   4   3        394.69        355.30        84.93 o
   6   4   3        466.04        540.17        46.50 o
   7   4   3       1936.10       1960.81        50.96 o
   8   4   3        861.30        787.02        44.81 o
   9   4   3        654.11        633.28        42.68 o
  10   4   3       1253.47       1234.08        41.40 o
  11   4   3       2252.51       2312.07        47.31 o
  12   4   3        492.87        485.01        37.90 o
  13   4   3        836.50        838.46        42.25 o
  14   4   3        195.82        169.42        35.39 o
  15   4   3       1117.08       1069.63        39.95 o
  16   4   3         62.74         68.40        38.63 o
  17   4   3        102.61        130.73        35.95 o
  18   4   3         64.47         96.90        36.10 o
 -18   5   3         84.31         84.22        37.53 o
 -17   5   3        141.32        139.53        37.45 o
 -16   5   3         95.41        120.78        36.74 o
 -15   5   3        649.60        803.59        37.88 o
 -14   5   3         17.24         15.70        30.28 o
 -13   5   3       3363.28       3453.36        39.56 o
 -12   5   3      15615.49      15511.66       119.10 o
 -11   5   3        671.22        641.50        25.39 o
 -10   5   3        487.93        615.29        29.51 o
  -9   5   3       4474.71       4259.60        88.93 o
  -8   5   3        259.38        246.64        27.72 o
  -7   5   3       4603.82       4594.00        40.94 o
  -6   5   3      11540.78      12928.51        82.83 o
  -5   5   3          9.03         55.51        28.48 o
  -4   5   3        980.03        933.84        36.03 o
  -3   5   3       8914.59       7617.60        69.31 o
  -1   5   3      41886.10      44722.24      1094.04 o
   0   5   3        400.19        350.83        69.35 o
   4   5   3       1394.95       1348.29       131.71 o
   5   5   3         11.63         42.04        93.67 o
   6   5   3      11557.59      13267.23       108.74 o
   7   5   3       3278.77       3195.30        68.28 o
   8   5   3        357.60        337.16        42.40 o
   9   5   3       3363.23       3183.23        46.51 o
  10   5   3        524.47        647.26        35.63 o
  11   5   3        528.70        544.86        40.22 o
  12   5   3      14609.98      15091.27        78.16 o
  13   5   3       3767.36       3840.99        49.93 o
  14   5   3         13.00        -13.99        64.91 o
  15   5   3        796.21        970.06        41.38 o
  16   5   3         76.88        146.39        39.06 o
  17   5   3        104.77         99.33        36.56 o
  18   5   3         58.85         78.58        35.24 o
 -18   6   3         63.60         74.83        36.25 o
 -17   6   3          0.34          0.53        51.47 o
 -16   6   3         75.28         68.91        35.14 o
 -15   6   3         59.86         99.23        39.93 o
 -14   6   3         86.37        136.96        30.35 o
 -13   6   3       1403.55       1454.39        33.21 o
 -12   6   3        572.14        642.64        32.74 o
 -11   6   3       1961.10       1961.47        30.21 o
 -10   6   3        668.20        640.38        29.66 o
  -9   6   3        636.55        690.24        29.90 o
  -8   6   3       1512.78       1568.16        33.80 o
  -7   6   3         69.60         65.41        28.56 o
  -6   6   3       2270.57       2106.23        36.04 o
  -5   6   3        970.13        834.82        36.73 o
  -4   6   3       2267.61       1942.89        38.95 o
  -3   6   3       3302.23       3200.62        53.87 o
  -2   6   3       4130.28       3550.90        58.28 o
  -1   6   3      12330.82      11880.46        98.15 o
   0   6   3       2074.66       1773.08        98.99 o
   1   6   3      17555.73      17325.96       384.65 o
   2   6   3       2960.37       2562.82       107.14 o
   5   6   3        681.85        617.46       118.01 o
   6   6   3       2877.88       2686.93        62.38 o
   7   6   3         68.47         38.22        45.45 o
   8   6   3       1224.77       1248.59        48.97 o
   9   6   3        585.42        663.00        43.27 o
  10   6   3        934.50        857.21        40.47 o
  11   6   3       1831.64       1854.28        46.93 o
  12   6   3        596.42        633.85        42.32 o
  13   6   3       1443.56       1374.80        79.34 o
  14   6   3         60.27         72.81        34.82 o
  15   6   3         42.17          2.17        36.17 o
  16   6   3         92.98         96.65        39.77 o
  17   6   3          0.40         29.11        59.80 o
  18   6   3         59.52         59.17        41.11 o
 -18   7   3        120.29        203.21        42.19 o
 -17   7   3         86.21        115.93        31.36 o
 -16   7   3        498.13        519.23        43.32 o
 -15   7   3        401.39        415.33        40.37 o
 -14   7   3       1452.82       1625.20        37.79 o
 -13   7   3       1170.72       1214.93        37.95 o
 -12   7   3       6102.26       6303.88        50.79 o
 -11   7   3        499.99        586.03        28.79 o
 -10   7   3        667.69        760.18        30.56 o
  -9   7   3        858.62        836.61        29.86 o
  -8   7   3      35579.68      35482.11       329.80 o
  -7   7   3       3000.81       2968.66        37.46 o
  -6   7   3       2370.64       2671.72        35.80 o
  -5   7   3       5270.46       4897.22        42.31 o
  -4   7   3       3257.66       3271.71        41.88 o
  -3   7   3      24053.51      22950.85       205.03 o
  -2   7   3      32951.25      31004.29       377.83 o
  -1   7   3       5879.34       5144.40        71.97 o
   0   7   3         28.19         52.58        49.66 o
   1   7   3       6883.02       6126.56       103.00 o
   2   7   3      30099.52      28874.51       301.35 o
   6   7   3       1812.91       2116.62        66.59 o
   7   7   3       2133.45       2166.42        55.07 o
   8   7   3      32150.43      32222.95       476.95 o
   9   7   3       1144.22       1157.25        37.53 o
  10   7   3        465.22        515.29        35.07 o
  11   7   3        405.90        438.37        41.84 o
  12   7   3       6404.58       6633.98        67.96 o
  13   7   3       1098.92       1249.55        43.30 o
  14   7   3       1293.63       1429.91        77.34 o
  15   7   3        370.61        449.11        41.17 o
  16   7   3        350.11        443.49        42.13 o
  17   7   3         76.68         75.80        56.74 o
  18   7   3        105.01        163.64        40.15 o
 -18   8   3        297.16        253.61        38.49 o
 -17   8   3        172.14         95.07        37.48 o
 -16   8   3         92.54        104.26        41.41 o
 -15   8   3         47.60         64.37        36.51 o
 -14   8   3         81.59         93.81        31.05 o
 -13   8   3        150.59        155.89        32.26 o
 -12   8   3        499.31        508.91        34.36 o
 -11   8   3        158.40        179.73        33.44 o
 -10   8   3        868.74        960.09        29.57 o
  -9   8   3        425.33        428.41        26.04 o
  -8   8   3        132.05        112.25        26.51 o
  -7   8   3        383.23        281.65        30.47 o
  -6   8   3       2215.87       2068.61        35.31 o
  -5   8   3       4204.48       3895.83        39.03 o
  -4   8   3       2843.41       2625.22        44.35 o
  -3   8   3       4756.14       4756.70       170.95 o
  -2   8   3       4310.26       4600.04        61.20 o
  -1   8   3       4297.73       3846.42        61.50 o
   0   8   3         62.61        160.23        48.46 o
   1   8   3       3005.73       2676.62        62.88 o
   2   8   3       4442.09       4825.34       137.19 o
   3   8   3       4256.19       4414.20       223.80 o
   6   8   3       1834.91       1753.22        61.54 o
   7   8   3        483.35        378.82        51.54 o
   8   8   3        170.29        177.73        45.92 o
   9   8   3        532.66        514.87        45.07 o
  10   8   3       1115.59       1302.93        47.97 o
  11   8   3        129.93        232.59        41.52 o
  12   8   3        379.02        418.56        41.63 o
  13   8   3        157.41        199.09        39.61 o
  14   8   3        115.98        120.34        39.70 o
  15   8   3         67.55         57.68        38.75 o
  16   8   3        124.47        121.18        39.23 o
  17   8   3        167.38         96.02        40.63 o
  18   8   3        415.03        359.24        40.22 o
 -18   9   3          3.71         -1.60        30.73 o
 -17   9   3        274.51        298.72        38.90 o
 -16   9   3        451.17        400.63        40.43 o
 -15   9   3        506.65        535.09        34.72 o
 -14   9   3         89.30        108.50        33.43 o
 -13   9   3        565.57        634.23        29.26 o
 -12   9   3         37.83         35.38        31.20 o
 -11   9   3       1467.33       1584.47        34.00 o
 -10   9   3       6158.14       6381.24        66.44 o
  -9   9   3        948.29        974.45        32.18 o
  -8   9   3       2396.95       2254.60        40.04 o
  -7   9   3         36.35         41.11        26.13 o
  -6   9   3        449.17        380.69        31.18 o
  -5   9   3       3082.74       2632.69        38.88 o
  -4   9   3       3795.08       4401.72        69.80 o
  -3   9   3       6614.13       5390.87        50.25 o
  -2   9   3       3994.74       3497.25        51.32 o
  -1   9   3       7829.29       7492.52       100.52 o
   0   9   3          9.16         41.33        43.93 o
   1   9   3      10133.91       9816.64       128.13 o
   2   9   3       4294.44       3728.35       121.91 o
   3   9   3       5124.08       4312.83       172.70 o
   6   9   3        409.69        294.19        52.79 o
   7   9   3         50.18         15.17        54.26 o
   8   9   3       1751.66       1603.28        55.29 o
   9   9   3        728.94        785.03        51.64 o
  10   9   3       5026.53       4974.68       183.34 o
  11   9   3       1997.01       2234.54        42.11 o
  12   9   3         27.04         27.48        41.72 o
  13   9   3        736.56        817.77        44.85 o
  14   9   3         72.07        -10.50        38.27 o
  15   9   3        566.82        586.26        42.58 o
  16   9   3        368.29        377.23        60.59 o
  17   9   3        202.87        178.68        40.34 o
  18   9   3          4.96         78.91        41.52 o
 -17  10   3         35.76         35.93        39.66 o
 -16  10   3        167.79        123.11        31.67 o
 -15  10   3        676.82        651.31        42.91 o
 -14  10   3       1556.58       1631.52        52.38 o
 -13  10   3        606.63        549.17        35.28 o
 -12  10   3        145.03        126.57        33.32 o
 -11  10   3        595.59        587.76        37.08 o
 -10  10   3        188.27        200.59        29.73 o
  -9  10   3        304.55        305.17        35.53 o
  -8  10   3       1258.12       1147.38        29.03 o
  -7  10   3       3620.41       3731.97        39.17 o
  -6  10   3        649.54        561.80        33.25 o
  -5  10   3        457.43        488.68        31.00 o
  -4  10   3       1003.91        916.53        38.48 o
  -3  10   3       1909.68       1640.72        39.45 o
  -2  10   3       1303.93       1448.64        40.71 o
  -1  10   3       1689.21       1793.58        69.23 o
   0  10   3        302.98        315.26        58.80 o
   1  10   3       1385.21       1481.69        77.87 o
   2  10   3       1622.18       1815.92       100.21 o
   3  10   3       2641.72       2275.22       121.70 o
   6  10   3        836.02        770.14        41.41 o
   7  10   3       4488.02       4492.06        58.80 o
   8  10   3       1059.80        987.93        55.74 o
   9  10   3        375.66        318.63        52.16 o
  10  10   3        207.52        237.75        46.49 o
  11  10   3        453.57        422.54        44.98 o
  12  10   3        117.49        107.39        43.52 o
  13  10   3        768.82        748.66        43.43 o
  14  10   3       1682.83       1847.34        39.95 o
  15  10   3        579.97        611.74        44.13 o
  16  10   3        201.46        169.13        40.97 o
  17  10   3         25.44         34.59        30.91 o
 -17  11   3        282.25        284.61        34.26 o
 -16  11   3         74.72         69.85        40.46 o
 -15  11   3        251.99        220.34        41.50 o
 -14  11   3        356.64        477.40        35.52 o
 -13  11   3       1441.46       1562.86        70.74 o
 -12  11   3        689.46        759.27        36.49 o
 -11  11   3       1081.77       1234.29        40.04 o
 -10  11   3       1913.44       1882.12        56.46 o
  -9  11   3        621.84        652.79        37.53 o
  -8  11   3       5034.02       5371.23        59.16 o
  -7  11   3       5822.41       5368.24        61.16 o
  -6  11   3       5725.53       5988.00        62.81 o
  -5  11   3       2348.04       2422.01        53.84 o
  -4  11   3       3277.00       3369.66       111.64 o
  -3  11   3        217.09        187.00        46.43 o
  -2  11   3      14002.53      15456.27       120.75 o
  -1  11   3        774.00        814.60        59.95 o
   0  11   3       3935.82       3626.15        76.71 o
   1  11   3        787.29        820.71        58.69 o
   2  11   3      13388.61      14920.05       166.38 o
   3  11   3        161.68        174.81        94.20 o
   6  11   3       4247.59       4478.37        70.18 o
   7  11   3       6668.22       6378.89        76.29 o
   8  11   3       5783.42       6040.45        62.80 o
   9  11   3        589.92        628.21        51.31 o
  10  11   3       2100.87       2079.34        57.00 o
  11  11   3       1372.07       1565.19        55.24 o
  12  11   3        488.11        457.00        36.82 o
  13  11   3       2036.05       2299.60        66.38 o
  14  11   3        499.21        603.11        43.93 o
  15  11   3        249.00        269.29        33.44 o
  16  11   3         52.16         78.99        40.33 o
  17  11   3        384.91        545.71        71.70 o
 -17  12   3         86.36         49.70        42.09 o
 -16  12   3        353.45        356.53        42.32 o
 -15  12   3        156.99        114.98        39.96 o
 -14  12   3        108.48         92.79        33.42 o
 -13  12   3        176.68        208.26        34.09 o
 -12  12   3        674.88        600.62        36.59 o
 -11  12   3       1606.80       1659.96        40.18 o
 -10  12   3        676.09        697.40        31.65 o
  -9  12   3        167.99        171.90        40.86 o
  -8  12   3        719.26        670.93        42.88 o
  -7  12   3       1811.14       1721.80        48.17 o
  -6  12   3        926.16        918.70        46.13 o
  -5  12   3        139.09        152.16        44.99 o
  -4  12   3       1044.29        968.31        47.49 o
  -3  12   3       1097.47       1188.98        61.22 o
  -2  12   3        605.68        523.79        58.16 o
  -1  12   3       2956.55       2678.89        76.71 o
   0  12   3        148.57        161.00        51.21 o
   1  12   3       2944.16       2722.82        72.28 o
   2  12   3        600.13        589.85        74.71 o
   3  12   3       1158.74       1262.63        94.09 o
   4  12   3        742.74        722.19       144.25 o
   6  12   3        645.30        518.31        40.88 o
   7  12   3       1358.88       1172.54        59.32 o
   8  12   3        716.00        710.81        52.58 o
   9  12   3        151.11        137.93        47.52 o
  10  12   3        615.45        778.67        52.89 o
  11  12   3       1500.19       1572.41        57.64 o
  12  12   3        789.58        773.72        38.78 o
  13  12   3        250.36        319.37        47.52 o
  14  12   3        140.77        168.86        44.95 o
  15  12   3        162.41        132.70        45.57 o
  16  12   3        343.87        295.74        40.41 o
  17  12   3        123.68         80.85        45.18 o
 -17  13   3         35.41         55.83        42.61 o
 -16  13   3        656.86        592.98        66.33 o
 -15  13   3        341.38        409.39        41.70 o
 -14  13   3         50.02         57.85        41.96 o
 -13  13   3        620.18        692.99        37.15 o
 -12  13   3        389.26        557.03        39.84 o
 -11  13   3        481.10        451.26        32.52 o
 -10  13   3       2588.58       2516.52        50.68 o
  -9  13   3        627.62        640.69        43.23 o
  -8  13   3       1616.44       1695.12        64.70 o
  -7  13   3        239.35        293.42        33.51 o
  -6  13   3       6084.40       5839.55        56.68 o
  -5  13   3       1096.61        883.00        48.47 o
  -4  13   3      25000.16      24309.13       394.50 o
  -3  13   3       6383.59       5515.19        76.71 o
  -2  13   3       4368.44       3726.98        72.28 o
  -1  13   3       1398.51       1343.24        57.32 o
   0  13   3        361.05        327.59        53.74 o
   1  13   3       1807.62       1746.06        75.65 o
   2  13   3       3412.11       2931.56        88.93 o
   3  13   3       4981.65       4246.34       114.64 o
   4  13   3      26013.93      26453.57       310.63 o
   6  13   3       4955.36       4772.76        70.60 o
   7  13   3        227.86        216.53        50.79 o
   8  13   3       1913.07       2132.76        57.95 o
   9  13   3        533.07        575.10        38.04 o
  10  13   3       3190.84       3135.76        62.80 o
  11  13   3        544.28        594.80        51.10 o
  12  13   3        326.25        423.48        37.51 o
  13  13   3        601.15        626.20        52.89 o
  14  13   3         39.88        -37.62        49.21 o
  15  13   3        238.90        285.23        48.89 o
  16  13   3        734.28        646.43        54.37 o
  17  13   3         30.72         63.54        35.72 o
 -16  14   3        114.35        195.77        49.73 o
 -15  14   3         13.66         28.34        48.79 o
 -14  14   3         92.84         67.54        34.46 o
 -13  14   3         14.88         19.82        37.78 o
 -12  14   3        380.57        334.06        33.22 o
 -11  14   3        363.41        418.19        41.20 o
 -10  14   3        621.05        619.60        51.26 o
  -9  14   3        303.75        337.78        40.48 o
  -8  14   3        466.16        425.49        48.00 o
  -7  14   3        846.09        764.83        64.85 o
  -6  14   3       4187.00       4105.49        88.35 o
  -5  14   3        846.50        876.73        36.21 o
  -4  14   3        465.32        418.89        44.56 o
  -3  14   3      11109.59      10805.10        92.51 o
  -2  14   3       6042.21       5728.88        77.45 o
  -1  14   3       1414.88       1244.61        56.58 o
   0  14   3        137.31        142.04        51.21 o
   1  14   3       1384.37       1268.63        61.22 o
   2  14   3       7235.53       7171.48       112.11 o
   3  14   3      12667.11      12527.03       157.74 o
   4  14   3        374.94        330.86        86.93 o
   5  14   3        694.99        799.96        54.69 o
   6  14   3       5994.12       5535.00        71.76 o
   7  14   3       1144.95       1113.64        54.69 o
   8  14   3        455.65        462.25        37.30 o
   9  14   3        332.30        388.91        49.31 o
  10  14   3        866.25       1040.41        53.42 o
  11  14   3        267.21        230.86        50.16 o
  12  14   3        290.28        301.35        35.30 o
  13  14   3         20.38         69.54        50.26 o
  14  14   3        123.44        173.65        49.42 o
  15  14   3         12.36          8.85        49.42 o
  16  14   3        158.98        274.17        48.79 o
 -16  15   3         45.19         29.40        50.26 o
 -15  15   3        246.20        284.71        49.94 o
 -14  15   3        837.21        764.97        51.74 o
 -13  15   3        857.41        840.72        44.06 o
 -12  15   3        692.75        682.63        34.56 o
 -11  15   3       1867.36       2121.08        48.88 o
 -10  15   3        240.36        198.94        41.92 o
  -9  15   3        419.48        464.89        35.05 o
  -8  15   3        766.98        630.02        64.96 o
  -7  15   3       2000.92       1911.95        48.30 o
  -6  15   3        625.56        546.54        44.93 o
  -5  15   3        483.73        472.82        36.32 o
  -4  15   3       3749.24       3394.88        54.80 o
  -3  15   3       2885.42       2944.31        66.07 o
  -2  15   3        558.18        526.53        52.89 o
  -1  15   3       4048.60       3993.67        70.91 o
   0  15   3       1097.80        976.98        57.22 o
   1  15   3       2833.47       2683.31        70.28 o
   2  15   3        658.97        707.23        68.49 o
   3  15   3       2554.26       2439.70        93.04 o
   4  15   3       3468.92       3173.69       114.01 o
   5  15   3        515.92        612.51        52.89 o
   6  15   3        810.75        770.45        55.53 o
   7  15   3       1807.37       1802.85        56.27 o
   8  15   3        589.77        622.31        51.74 o
   9  15   3        573.06        656.34        52.79 o
  10  15   3        294.55        265.95        50.89 o
  11  15   3       1427.41       1484.85        43.94 o
  12  15   3        610.59        581.32        51.21 o
  13  15   3       1016.77       1001.00        53.74 o
  14  15   3        684.91        765.61        52.16 o
  15  15   3        331.84        255.73        49.21 o
  16  15   3         43.51         69.44        48.47 o
 -16  16   3         97.65         65.96        48.68 o
 -15  16   3         47.29         26.24        47.94 o
 -14  16   3         80.43         97.04        48.79 o
 -13  16   3         58.43        135.50        49.42 o
 -12  16   3        675.90        797.77        45.23 o
 -11  16   3          8.58          1.20        41.47 o
 -10  16   3        872.13        937.17        57.69 o
  -9  16   3        204.36        244.83        32.68 o
  -8  16   3        162.57        136.56        39.64 o
  -7  16   3        608.42        601.14        44.97 o
  -6  16   3       1005.94        927.36        47.25 o
  -5  16   3        749.70        691.90        43.78 o
  -4  16   3       1038.08       1063.04        47.85 o
  -3  16   3       1685.98       1589.48        58.27 o
  -2  16   3       2089.11       2183.34        58.06 o
  -1  16   3        463.82        386.49        51.10 o
   0  16   3       1344.74       1290.66        60.48 o
   1  16   3        593.07        558.03        57.00 o
   2  16   3       1540.90       1463.78        76.18 o
   3  16   3       1747.49       1712.45        79.97 o
   4  16   3       1125.69       1096.84        49.13 o
   5  16   3        524.87        521.47        53.95 o
   6  16   3       1119.28       1176.02        53.74 o
   7  16   3        423.73        339.08        52.89 o
   8  16   3        118.83        137.40        37.62 o
   9  16   3        183.05        217.37        51.63 o
  10  16   3        607.96        756.54        50.68 o
  11  16   3          6.37         73.02        48.05 o
  12  16   3        966.19       1095.51        53.95 o
  13  16   3         75.27         -3.58        48.26 o
  14  16   3         91.66        150.68        49.00 o
  15  16   3         38.84         65.54        49.10 o
  16  16   3         80.88         61.96        49.21 o
 -15  17   3         98.23        131.82        35.93 o
 -14  17   3        129.63        117.06        48.89 o
 -13  17   3        206.52        202.31        47.94 o
 -12  17   3        139.57        197.06        52.74 o
 -11  17   3       1469.04       1440.24        49.37 o
 -10  17   3         80.15         66.25        41.02 o
  -9  17   3         21.27         23.00        31.95 o
  -8  17   3       1009.73        902.36        45.31 o
  -7  17   3        323.03        375.61        43.59 o
  -6  17   3       4910.58       4614.82        51.64 o
  -5  17   3       4619.22       4407.77       145.57 o
  -4  17   3        884.81        905.42        47.27 o
  -3  17   3       7575.78       7344.07        81.34 o
  -2  17   3       2592.85       2802.80        74.39 o
  -1  17   3        272.90        321.48        51.74 o
   0  17   3        102.28        187.56        51.63 o
   1  17   3        293.23        389.97        64.80 o
   2  17   3       1925.92       2037.09        76.50 o
   3  17   3       7323.70       7410.24       114.75 o
   4  17   3       1146.24       1199.81        48.97 o
   5  17   3       4916.26       4790.41        62.14 o
   6  17   3       4437.79       4018.85        65.33 o
   7  17   3        234.41        213.48        51.74 o
   8  17   3       1225.64       1079.18        55.63 o
   9  17   3         20.42         49.31        47.94 o
  10  17   3        106.89         95.36        47.73 o
  11  17   3       1649.73       1712.76        56.90 o
  12  17   3        195.27        162.37        50.16 o
  13  17   3        151.08        151.10        48.89 o
  14  17   3         90.92        127.50        47.63 o
  15  17   3         78.24         54.79        48.57 o
 -15  18   3         11.64        -10.64        33.61 o
 -14  18   3        698.82        692.90        52.79 o
 -13  18   3        106.85        137.93        48.89 o
 -12  18   3        523.02        582.37        51.00 o
 -11  18   3         14.35        -12.31        43.13 o
 -10  18   3        502.20        400.17        53.11 o
  -9  18   3        617.37        589.92        44.60 o
  -8  18   3        149.28        202.18        31.92 o
  -7  18   3        465.21        496.66        33.75 o
  -6  18   3        868.25        967.40        44.43 o
  -5  18   3        280.02        262.67        43.35 o
  -4  18   3       2832.94       2853.00        98.36 o
  -3  18   3        797.96        869.50        54.48 o
  -2  18   3        627.40        707.23        52.68 o
  -1  18   3         19.48          2.74        47.94 o
   0  18   3        280.44        295.24        52.05 o
   1  18   3         21.16         32.35        50.05 o
   2  18   3        443.88        517.99        55.42 o
   3  18   3        680.28        652.43        43.21 o
   4  18   3       2050.89       1908.96       126.86 o
   5  18   3        199.66        255.68        48.96 o
   6  18   3       1139.94       1293.71        55.63 o
   7  18   3        328.61        397.66        51.53 o
   8  18   3        207.52        328.33        49.84 o
   9  18   3        506.02        473.10        37.83 o
  10  18   3        699.90        716.72        40.04 o
  11  18   3         10.01        -34.24        34.24 o
  12  18   3        391.73        431.69        36.98 o
  13  18   3        122.61        164.37        49.94 o
  14  18   3        554.74        358.15        51.42 o
  15  18   3          8.11         72.81        48.05 o
 -14  19   3        221.33        207.47        51.21 o
 -13  19   3        287.55        203.15        49.31 o
 -12  19   3          5.64         22.02        47.42 o
 -11  19   3        753.05        804.38        54.26 o
 -10  19   3        359.79        352.14        44.96 o
  -9  19   3       2069.11       2177.24        78.60 o
  -8  19   3        413.65        512.92        43.48 o
  -7  19   3        325.58        310.97        73.71 o
  -6  19   3        464.52        522.03        51.89 o
  -5  19   3        783.89        828.04        44.59 o
  -4  19   3       2214.55       2075.40        47.48 o
  -3  19   3       1816.00       1805.49        61.11 o
  -2  19   3       3243.90       3083.39        67.44 o
  -1  19   3       1207.63       1146.41        63.96 o
   0  19   3        798.22        819.34        53.21 o
   1  19   3        887.28        776.46        64.59 o
   2  19   3       3721.13       3763.76        88.09 o
   3  19   3       2008.60       1924.55        72.23 o
   4  19   3       2561.58       2423.40        50.28 o
   5  19   3        546.58        623.79        43.41 o
   6  19   3        516.07        539.17        37.72 o
   7  19   3        312.97        369.00        36.25 o
   8  19   3        540.73        661.71        52.68 o
   9  19   3       2879.75       3013.32        62.17 o
  10  19   3        262.07        253.41        50.16 o
  11  19   3        927.23       1176.12        53.11 o
  12  19   3          6.58        -26.76        46.99 o
  13  19   3        209.12        169.96        48.79 o
  14  19   3        310.61        273.33        50.47 o
 -14  20   3        113.98         81.87        49.00 o
 -13  20   3         37.15         49.63        49.10 o
 -12  20   3         31.93         53.42        34.14 o
 -11  20   3         18.53        -20.02        48.68 o
 -10  20   3        285.97        304.79        62.85 o
  -9  20   3        167.24        204.97        43.97 o
  -8  20   3        750.79        853.18        45.43 o
  -7  20   3         50.60        136.78        40.22 o
  -6  20   3       1328.30       1426.23        47.05 o
  -5  20   3        841.14        831.68        43.37 o
  -4  20   3       1196.99       1276.27        57.64 o
  -3  20   3       3182.46       3188.24        64.38 o
  -2  20   3        713.53        664.14        53.74 o
  -1  20   3        593.06        667.40        52.47 o
   0  20   3        104.84        125.81        48.26 o
   1  20   3        418.63        469.31        53.95 o
   2  20   3        540.53        575.99        46.20 o
   3  20   3       2987.60       2939.42        50.62 o
   4  20   3       1666.04       1958.99        54.16 o
   5  20   3       1204.92       1235.41        43.66 o
   6  20   3       1102.28       1114.48        41.30 o
   7  20   3         65.54        116.22        49.73 o
   8  20   3        526.60        548.02        50.89 o
   9  20   3        165.42        186.71        50.26 o
  10  20   3        201.76        194.51        35.51 o
  11  20   3         13.68        -19.07        49.42 o
  12  20   3         23.22         76.92        48.57 o
  13  20   3         39.99         61.85        48.36 o
  14  20   3        161.45        108.74        49.42 o
 -13  21   3        184.01        150.68        49.94 o
 -12  21   3         49.15         38.25        49.00 o
 -11  21   3        455.29        393.97        36.56 o
 -10  21   3        369.33        328.22        50.79 o
  -9  21   3       1062.99       1193.44        47.54 o
  -8  21   3        117.93        154.62        40.88 o
  -7  21   3        707.82        821.28        34.58 o
  -6  21   3       1859.54       1812.63        49.06 o
  -5  21   3       2162.78       2103.88       133.03 o
  -4  21   3       5633.45       5712.45        59.59 o
  -3  21   3       1044.05        988.67        43.52 o
  -2  21   3       1793.20       1882.19        66.80 o
  -1  21   3        305.05        368.68        51.31 o
   0  21   3        423.95        448.45        63.12 o
   1  21   3        418.45        449.08        38.83 o
   2  21   3       1466.01       1634.59        45.41 o
   3  21   3       1242.43       1294.55        37.45 o
   4  21   3       4983.08       5094.62        72.65 o
   5  21   3       2994.16       3175.68        51.36 o
   6  21   3       2109.97       2077.86        57.95 o
   7  21   3        505.30        550.02        50.58 o
   8  21   3        117.34        164.27        47.31 o
   9  21   3        865.78        666.98        52.68 o
  10  21   3        493.04        558.66        50.79 o
  11  21   3        452.56        455.61        50.68 o
  12  21   3         46.43         44.89        48.36 o
  13  21   3        159.86        119.49        35.09 o
 -13  22   3         13.48         46.47        48.57 o
 -12  22   3        374.53        257.73        52.68 o
 -11  22   3         70.00         40.67        48.05 o
 -10  22   3       1046.85        897.84        53.11 o
  -9  22   3        111.36        106.24        40.39 o
  -8  22   3        434.84        488.65        43.78 o
  -7  22   3         22.19        111.25        56.27 o
  -6  22   3         19.97          6.11        42.86 o
  -5  22   3        659.06        582.23        44.00 o
  -4  22   3        902.22        969.27        43.02 o
  -3  22   3       1021.40       1237.34        53.11 o
  -2  22   3        547.80        690.79        51.10 o
  -1  22   3        687.17        673.41        60.06 o
   0  22   3       2651.04       2393.20        43.99 o
   1  22   3        722.65        695.85        79.55 o
   2  22   3        413.36        518.93        39.84 o
   3  22   3       1179.86       1300.02        56.74 o
   4  22   3       1149.18       1322.06        45.22 o
   5  22   3        584.47        527.49        40.64 o
   6  22   3         18.79        -46.78        46.78 o
   7  22   3         29.82        113.27        46.47 o
   8  22   3        608.23        576.58        37.93 o
   9  22   3        115.64        139.93        47.94 o
  10  22   3       1433.61       1359.67        55.95 o
  11  22   3         53.85         56.58        35.83 o
  12  22   3        297.14        277.75        49.31 o
  13  22   3         15.37         41.83        48.15 o
 -12  23   3         65.57         81.34        50.68 o
 -11  23   3        111.09        110.85        48.89 o
 -10  23   3        153.64        150.47        47.73 o
  -9  23   3        996.64       1023.34        46.77 o
  -8  23   3        260.43        305.52        37.91 o
  -7  23   3       1725.62       1623.47       111.10 o
  -6  23   3        356.89        298.59        34.09 o
  -5  23   3        274.77        257.74        42.10 o
  -4  23   3        668.69        568.55        40.56 o
  -3  23   3         18.13         28.84        34.16 o
  -2  23   3        481.79        343.31        54.58 o
  -1  23   3       1929.89       1912.32        44.72 o
   0  23   3          9.76         67.08        36.80 o
   1  23   3       1581.59       1505.86        44.73 o
   2  23   3        410.63        222.39        50.10 o
   3  23   3         15.53         -1.97        37.78 o
   4  23   3        506.81        464.88        42.96 o
   5  23   3        197.99        216.84        38.21 o
   6  23   3        443.11        449.40        52.68 o
   7  23   3       1742.64       1761.55        56.06 o
   8  23   3        208.33        241.19        48.79 o
   9  23   3       1087.69       1047.36        52.47 o
  10  23   3        143.06         71.76        49.42 o
  11  23   3         78.87         79.13        49.21 o
  12  23   3         93.10         75.13        49.10 o
 -11  24   3         62.40        -35.83        35.83 o
 -10  24   3        105.78         77.34        51.00 o
  -9  24   3        222.02        161.11        48.26 o
  -8  24   3        296.83        287.60        39.24 o
  -7  24   3         38.42         63.75        35.32 o
  -6  24   3        246.31        239.33        34.17 o
  -5  24   3        131.74        111.63        34.17 o
  -4  24   3       1233.01       1357.84        39.78 o
  -3  24   3         81.52        122.91        39.52 o
  -2  24   3        277.03        270.42        35.60 o
  -1  24   3        115.51        122.71        37.26 o
   0  24   3        327.38        330.66        34.05 o
   1  24   3         80.66         87.11        36.16 o
   2  24   3        397.19        485.46        39.59 o
   3  24   3         78.16         70.77        40.51 o
   4  24   3       1654.79       1820.63        98.05 o
   5  24   3        120.94        109.18        38.17 o
   6  24   3        172.45        181.76        50.47 o
   7  24   3         54.94        177.86        47.31 o
   8  24   3        299.06        258.47        49.42 o
   9  24   3        291.70        322.43        37.83 o
  10  24   3        145.43         62.17        48.57 o
  11  24   3         49.27        -48.57        50.37 o
 -10  25   3         30.42         53.95        47.21 o
  -9  25   3        678.91        790.58        54.79 o
  -8  25   3        251.77        349.64        39.18 o
  -7  25   3         45.08         72.99        35.98 o
  -6  25   3        118.73        155.19        35.09 o
  -5  25   3        461.29        402.98        35.98 o
  -4  25   3        159.81        147.24        32.05 o
  -3  25   3       1201.53       1209.42       104.58 o
  -2  25   3        935.96        911.53        42.40 o
  -1  25   3       2514.13       2696.24        66.22 o
   0  25   3          0.12         -4.00        33.98 o
   1  25   3       2251.92       2177.25        48.78 o
   2  25   3       1193.06       1231.61        44.25 o
   3  25   3        845.85        954.67        45.67 o
   4  25   3        195.02        167.67        40.80 o
   5  25   3        323.28        272.06        40.54 o
   6  25   3        119.40        157.95        47.10 o
   7  25   3         49.74         -9.90        34.24 o
   8  25   3        333.69        477.74        50.47 o
   9  25   3        751.14        647.80        53.84 o
  10  25   3         26.72          8.22        50.05 o
 -10  26   3         24.91         47.52        34.67 o
  -9  26   3         74.30         14.44        49.21 o
  -8  26   3        329.83        392.73        41.11 o
  -7  26   3         24.52         40.22        35.08 o
  -6  26   3        210.93        259.26        36.71 o
  -5  26   3          2.17         20.68        33.26 o
  -4  26   3        286.33        224.06        34.54 o
  -3  26   3        358.48        340.58        36.02 o
  -2  26   3        556.41        561.70        48.79 o
  -1  26   3         73.76        131.43        37.88 o
   0  26   3          6.01         43.74        37.10 o
   1  26   3         83.15         71.72        39.15 o
   2  26   3        773.36        855.11        43.73 o
   3  26   3        334.73        320.56        40.80 o
   4  26   3        387.20        323.09        40.02 o
   5  26   3          3.11         19.96        39.52 o
   6  26   3        170.92         74.07        48.89 o
   7  26   3         18.47         22.97        32.56 o
   8  26   3        235.18        229.70        50.47 o
   9  26   3         81.21         53.95        49.00 o
  10  26   3         18.58         20.02        34.98 o
  -8  27   3        135.11        136.90        41.15 o
  -7  27   3       1086.16       1056.84        42.26 o
  -6  27   3        247.93        229.43        36.15 o
  -5  27   3        445.01        382.69        35.81 o
  -4  27   3        102.04        187.55        33.87 o
  -3  27   3        987.88       1036.09       114.06 o
  -2  27   3        305.49        305.86        38.61 o
  -1  27   3        534.33        574.84        49.21 o
   0  27   3        149.14        180.10        34.96 o
   1  27   3        657.31        667.45        41.10 o
   2  27   3        420.11        364.35        88.51 o
   3  27   3       1367.44       1359.78        52.32 o
   4  27   3        121.31        222.31        50.84 o
   5  27   3        581.66        547.28        40.73 o
   6  27   3        238.90        263.00        50.16 o
   7  27   3        939.15        713.13        53.53 o
   8  27   3        170.12        115.06        50.68 o
  -7  28   3         80.96         91.99        38.15 o
  -6  28   3          9.82         27.94        36.07 o
  -5  28   3         26.09         26.48        34.35 o
  -4  28   3        166.28        133.44        31.92 o
  -3  28   3         76.44         37.99        34.81 o
  -2  28   3        978.74        865.21        72.23 o
  -1  28   3         98.32        119.49        38.02 o
   0  28   3        352.74        421.44        42.88 o
   1  28   3         82.36        110.86        34.92 o
   2  28   3        682.52        669.11        57.11 o
   3  28   3         65.80         70.73        38.32 o
   4  28   3        141.42        114.05        40.43 o
   5  28   3         34.14         62.28        39.84 o
   6  28   3         11.73          3.27        47.73 o
   7  28   3         80.09         31.72        35.83 o
  -6  29   3         45.43         33.56        37.51 o
  -5  29   3        578.23        562.29        38.52 o
  -4  29   3        309.00        292.20        38.77 o
  -3  29   3        388.94        327.86        79.34 o
  -2  29   3        319.95        260.29        40.51 o
  -1  29   3        351.03        344.66        40.71 o
   0  29   3         20.78         11.96        43.05 o
   1  29   3        311.77        340.03        39.37 o
   2  29   3        225.95        218.64        39.26 o
   3  29   3        291.45        279.44        40.61 o
   4  29   3        244.40        223.79        42.21 o
   5  29   3        462.31        396.49        36.90 o
   6  29   3         36.60         84.19        35.83 o
  -3  30   3         83.50         52.56        38.40 o
  -2  30   3        149.22        129.10        39.21 o
  -1  30   3         54.38         56.23        42.79 o
   0  30   3          2.75         56.92        38.22 o
   1  30   3         49.79         47.09        42.22 o
   2  30   3        213.19        175.94        39.23 o
   3  30   3         71.39         62.70        38.31 o
 -18   0   4         19.91         65.86        52.37 o
 -17   0   4       1844.84       1696.54        62.17 o
 -16   0   4        212.23        290.71        51.74 o
 -15   0   4       1834.03       1917.49        43.14 o
 -14   0   4       1829.37       1895.11        42.14 o
 -13   0   4        174.11        212.90        36.95 o
 -12   0   4       2079.80       2155.43        42.57 o
 -11   0   4       2148.00       2125.58        41.70 o
 -10   0   4       1632.42       1545.91        35.87 o
  -9   0   4       6123.67       5557.13        96.41 o
  -8   0   4        909.37        819.04        40.76 o
  -7   0   4      23153.77      21309.73        93.06 o
  -6   0   4       8883.82       8093.35        64.18 o
  -5   0   4      44204.14      41015.00       280.70 o
  -4   0   4       4140.36       3940.36        66.54 o
  -3   0   4      13697.41      14480.00       179.60 o
  -2   0   4       2425.47       2124.15        78.48 o
  -1   0   4      57388.45      64116.43      1048.84 o
   0   0   4       5851.72       7695.91       276.01 o
   7   0   4      21886.79      20094.80       141.19 o
   8   0   4        657.84        595.12        64.80 o
   9   0   4       6613.70       6282.59        82.19 o
  10   0   4       2323.86       2248.98        71.76 o
  11   0   4       2623.68       2585.84        66.49 o
  12   0   4       2394.57       2556.24        61.96 o
  13   0   4        227.66        180.50        49.73 o
  14   0   4       2106.54       2209.57        61.75 o
  15   0   4       1921.28       1998.73        60.38 o
  16   0   4        213.42        337.18        51.63 o
  17   0   4       1842.86       2138.98        63.22 o
  18   0   4         25.13         13.49        49.10 o
 -18   1   4        164.60        198.64        36.94 o
 -17   1   4       1987.73       2046.00        45.36 o
 -16   1   4         65.66         26.16        36.24 o
 -15   1   4       1973.09       2040.29        30.24 o
 -14   1   4        919.93        822.64        26.91 o
 -13   1   4       1130.69       1224.49        26.66 o
 -12   1   4         71.10         92.07        25.52 o
 -11   1   4       6210.21       6162.82        38.81 o
 -10   1   4        422.37        417.69        56.17 o
  -9   1   4      12579.61      13089.51        88.77 o
  -8   1   4       1670.39       1864.06        32.90 o
  -7   1   4       2380.69       1883.95        33.64 o
  -6   1   4       3389.79       3390.30        38.56 o
  -5   1   4      30240.12      28029.08       119.19 o
  -4   1   4       3698.40       3664.41        49.95 o
  -3   1   4       6652.39       7628.03        60.72 o
  -2   1   4         79.02        178.64        50.03 o
  -1   1   4      95607.24     105368.24       420.42 o
   0   1   4      12680.41      13775.41       133.82 o
   7   1   4       2379.42       1803.42        46.32 o
   8   1   4       1943.37       2234.11        44.74 o
   9   1   4      13078.57      13883.42        77.92 o
  10   1   4        296.54        249.35        38.00 o
  11   1   4       6439.99       6661.72        94.20 o
  12   1   4         91.89        134.46        35.95 o
  13   1   4       1117.93       1264.64        39.04 o
  14   1   4       1072.09        942.43        51.31 o
  15   1   4       1725.89       1796.64        42.28 o
  16   1   4         45.89         74.05        37.97 o
  17   1   4       1978.77       2144.15        45.08 o
  18   1   4        149.72        166.62        38.70 o
 -18   2   4         20.39         48.11        62.54 o
 -17   2   4        326.15        334.11        38.15 o
 -16   2   4         61.49         -3.98        37.30 o
 -15   2   4       1834.82       1897.30        35.44 o
 -14   2   4        674.28        715.06        28.62 o
 -13   2   4       1790.20       1815.21        29.45 o
 -12   2   4        322.69        312.62        23.66 o
 -11   2   4      17387.09      17219.78        98.89 o
 -10   2   4       2994.35       3177.83        34.81 o
  -9   2   4       5298.97       5847.00       136.89 o
  -8   2   4       8369.25       8858.94       130.38 o
  -7   2   4       1970.96       1731.82        30.94 o
  -6   2   4       3455.60       3747.75        39.25 o
  -5   2   4        126.19        142.81        32.62 o
  -4   2   4      13510.70      12512.35        61.91 o
  -3   2   4       1319.40       1077.21        48.05 o
  -2   2   4       8620.54       8151.44        84.94 o
  -1   2   4      87065.64      88399.55      1127.69 o
   0   2   4      17315.95      15575.50       179.45 o
   1   2   4      86213.47      84942.91       445.39 o
   2   2   4       7772.88       7213.41       187.66 o
   6   2   4       2828.35       3188.66        80.92 o
   7   2   4       2701.90       2306.21        48.28 o
   8   2   4       8330.77       8896.46       203.57 o
   9   2   4       4603.30       4890.24        96.94 o
  10   2   4       2519.57       2787.31        46.33 o
  11   2   4      16956.92      16908.39        79.37 o
  12   2   4        332.14        406.68        40.42 o
  13   2   4       2018.51       2075.39        45.78 o
  14   2   4        738.58        811.52        37.62 o
  15   2   4       1871.91       2113.99        42.27 o
  16   2   4         43.47         81.54        38.20 o
  17   2   4        356.64        403.48        39.94 o
  18   2   4         21.23          6.90        58.48 o
 -18   3   4         29.68         37.98        36.62 o
 -17   3   4        571.23        566.79        39.32 o
 -16   3   4         94.36        107.78        96.68 o
 -15   3   4       2783.07       3079.62        39.79 o
 -14   3   4        577.30        621.10        33.34 o
 -13   3   4       4813.52       4828.40        34.93 o
 -12   3   4        136.32        134.08        27.26 o
 -11   3   4      16355.65      16211.63       189.08 o
 -10   3   4       1875.92       1948.43        30.93 o
  -9   3   4      20051.96      20279.91        60.17 o
  -8   3   4        416.54        319.04        27.05 o
  -7   3   4       1451.68       1320.86        31.96 o
  -6   3   4         47.91         79.53        31.16 o
  -5   3   4       1310.49       1072.12        32.40 o
  -4   3   4       3376.97       3311.41        45.18 o
  -3   3   4        431.70       1192.91       322.84 o
  -2   3   4       5843.16       5941.89        88.94 o
  -1   3   4      42105.08      40606.86       315.09 o
   0   3   4       2929.21       3162.62        86.98 o
   1   3   4      40987.59      40467.21       777.36 o
   2   3   4       7881.00       7814.01       203.68 o
   6   3   4         65.81        113.48        68.07 o
   7   3   4       2020.45       1862.89        47.45 o
   8   3   4        529.62        396.44        42.47 o
   9   3   4      19497.44      20090.86        89.00 o
  10   3   4       2193.96       2279.44        46.76 o
  11   3   4      15981.42      16195.03        78.52 o
  12   3   4        129.11        118.62        36.55 o
  13   3   4       4279.84       4316.98        59.85 o
  14   3   4        741.19        828.49        37.91 o
  15   3   4       2795.39       3167.30        97.68 o
  16   3   4         84.11         10.94        35.35 o
  17   3   4        632.88        653.85        37.90 o
  18   3   4         38.58         59.30        41.94 o
 -18   4   4          9.01         23.74        36.32 o
 -17   4   4        712.74        692.22        54.21 o
 -16   4   4        267.07        361.64        38.06 o
 -15   4   4       1459.92       1663.16        33.81 o
 -14   4   4        886.94        857.13        29.41 o
 -13   4   4        399.45        415.81        25.15 o
 -12   4   4       1971.33       2220.20        50.51 o
 -11   4   4       7775.47       8417.47        60.41 o
 -10   4   4        180.04        206.92        28.05 o
  -9   4   4       8926.68       8616.63        46.12 o
  -8   4   4       1084.57       1001.71        29.89 o
  -7   4   4       1862.14       1666.89        30.02 o
  -6   4   4        278.38        225.38        24.85 o
  -5   4   4      13168.10      12833.33        58.16 o
  -4   4   4       5075.16       4284.20        47.88 o
  -3   4   4       7603.65       7400.53        59.83 o
  -2   4   4       7096.35       6024.86        62.57 o
  -1   4   4       1081.63       1212.95        58.25 o
   0   4   4       5303.25       4532.67        90.31 o
   1   4   4        767.31        861.85        87.28 o
   2   4   4      10179.26       8770.84       143.05 o
   3   4   4       9558.67       8781.82       208.84 o
   6   4   4        296.45        221.17        72.07 o
   7   4   4       1310.71       1151.63        37.07 o
   8   4   4        779.53        656.96        40.72 o
   9   4   4      10655.80      10426.81        70.17 o
  10   4   4        172.47        182.62        36.60 o
  11   4   4       8135.69       8966.18        65.11 o
  12   4   4       2450.09       2740.73        46.83 o
  13   4   4        365.95        395.44        43.57 o
  14   4   4        776.35        758.89        40.07 o
  15   4   4       1602.26       1675.23        55.00 o
  16   4   4        285.44        353.06        38.14 o
  17   4   4        720.05        693.25        41.41 o
  18   4   4          9.07         52.42        37.05 o
 -18   5   4         54.93         28.92        36.23 o
 -17   5   4       2896.72       2935.84        90.77 o
 -16   5   4       1533.99       1501.55        43.43 o
 -15   5   4       2598.97       2856.07        44.44 o
 -14   5   4        147.79        202.77        29.61 o
 -13   5   4        557.07        569.49        28.30 o
 -12   5   4        180.99        192.95        35.69 o
 -11   5   4       3151.52       3594.27        33.91 o
 -10   5   4        263.42        306.45        28.59 o
  -9   5   4       6925.61       7214.71        43.08 o
  -8   5   4       2805.85       2958.74        40.90 o
  -7   5   4       9726.86       8502.39        54.26 o
  -6   5   4       5644.14       5497.71        42.24 o
  -5   5   4      59027.07      53015.88       207.81 o
  -4   5   4       1156.97       1233.34        40.41 o
  -3   5   4      55270.97      52841.27       717.97 o
  -2   5   4       6917.26       6709.32       155.00 o
  -1   5   4      46674.03      47262.93       169.19 o
   0   5   4      19712.82      19259.49       129.41 o
   1   5   4      47821.19      47800.88       315.37 o
   2   5   4       4833.89       4824.30       115.03 o
   4   5   4        840.58        936.62       116.64 o
   6   5   4       6872.15       7009.00       136.98 o
   7   5   4       9655.12       8818.17       128.02 o
   8   5   4       2303.98       2376.23        47.36 o
   9   5   4       7168.02       7324.25        63.98 o
  10   5   4        281.69        403.57        41.14 o
  11   5   4       3506.67       4080.39        52.02 o
  12   5   4        164.77        194.30        37.02 o
  13   5   4        503.81        576.40        42.32 o
  14   5   4        117.68        137.32        34.62 o
  15   5   4       2776.07       2908.41        54.05 o
  16   5   4       1803.26       1878.63        44.30 o
  17   5   4       2615.01       2856.62        50.64 o
  18   5   4         67.11         94.22        34.41 o
 -18   6   4        374.88        341.20        40.37 o
 -17   6   4       1687.22       1642.37        45.30 o
 -16   6   4        188.48        164.67        36.43 o
 -15   6   4       1542.39       1641.42        33.52 o
 -14   6   4        826.90        960.64        33.66 o
 -13   6   4        602.75        636.67        26.64 o
 -12   6   4        671.25        729.69        24.50 o
 -11   6   4        361.22        462.63        26.49 o
 -10   6   4       2329.28       2387.31        32.51 o
  -9   6   4       1073.87       1083.48        30.30 o
  -8   6   4       3652.77       3765.02        40.85 o
  -7   6   4      10801.88       9519.56        48.64 o
  -6   6   4        803.05        842.38        25.86 o
  -5   6   4      52234.84      50906.26       102.03 o
  -4   6   4        109.36        192.77        35.35 o
  -3   6   4      11180.41      10521.96       106.86 o
  -2   6   4       8370.04       7539.54        78.87 o
  -1   6   4        486.56        576.70        55.45 o
   0   6   4        503.72        234.11        55.28 o
   1   6   4        690.24        796.79        71.14 o
   2   6   4       9047.25       8105.09       189.40 o
   3   6   4       8887.31       8458.13       216.53 o
   4   6   4         96.60        208.63       135.50 o
   6   6   4        604.32        667.40        95.36 o
   7   6   4      12193.78      10954.20       157.42 o
   8   6   4       5240.22       5473.46       134.03 o
   9   6   4       1374.94       1400.97        37.97 o
  10   6   4       2035.87       2170.14        48.00 o
  11   6   4        302.30        360.06        41.43 o
  12   6   4        467.61        560.13        41.69 o
  13   6   4        819.74        906.93        41.61 o
  14   6   4        768.76        843.01        37.62 o
  15   6   4       1563.75       1850.00        44.83 o
  16   6   4        146.57        124.29        59.74 o
  17   6   4       1872.36       1847.10        48.27 o
  18   6   4        372.41        355.67        35.01 o
 -18   7   4        298.51        294.50        39.01 o
 -17   7   4       1473.26       1251.92        47.42 o
 -16   7   4         31.57         41.20        39.57 o
 -15   7   4       2200.55       2438.14        47.48 o
 -14   7   4         17.14         52.81        30.90 o
 -13   7   4       3569.40       4036.29        64.81 o
 -12   7   4       1919.61       1853.82        33.03 o
 -11   7   4       4321.93       4518.68        50.43 o
 -10   7   4        233.12        255.43        27.98 o
  -9   7   4       4276.56       3891.49        35.90 o
  -8   7   4       1700.33       1721.84        31.74 o
  -7   7   4       6931.93       6447.20        40.56 o
  -6   7   4        756.03        643.01        31.88 o
  -5   7   4      14017.55      14659.94       141.59 o
  -4   7   4        133.19        127.91        29.09 o
  -3   7   4      17846.87      17582.36       160.97 o
  -2   7   4       1289.41       1274.50        44.08 o
  -1   7   4      46273.27      44042.50       153.06 o
   0   7   4      10318.06      10446.74        90.67 o
   1   7   4      46374.87      44239.83       376.22 o
   2   7   4       1789.20       1734.28        75.03 o
   3   7   4      17676.11      17572.25       641.17 o
   6   7   4        584.32        542.44       114.11 o
   7   7   4       6747.31       6704.59       153.73 o
   8   7   4       2252.48       2299.66        52.59 o
   9   7   4       3314.61       3033.97        52.09 o
  10   7   4        221.34        284.96        43.32 o
  11   7   4       4349.85       4467.47        55.06 o
  12   7   4       2316.50       2400.66        61.17 o
  13   7   4       2943.30       3419.51        80.40 o
  14   7   4         12.61        -16.31        39.77 o
  15   7   4       2300.53       2706.28        50.88 o
  16   7   4         23.37         25.16        70.49 o
  17   7   4       1364.22       1303.77        43.19 o
  18   7   4        223.29        221.73        51.21 o
 -18   8   4        324.52        184.83        46.47 o
 -17   8   4        124.57         55.39        37.28 o
 -16   8   4         95.84         93.44        37.08 o
 -15   8   4        631.07        719.33        32.80 o
 -14   8   4         59.61         94.68        29.40 o
 -13   8   4       4739.93       4963.54        45.95 o
 -12   8   4       3905.14       4482.93        42.47 o
 -11   8   4       4881.26       5044.40        38.37 o
 -10   8   4         51.91         71.30        27.02 o
  -9   8   4       7106.84       6833.07        39.73 o
  -8   8   4        228.89        161.80        29.41 o
  -7   8   4       2281.83       2014.65        41.32 o
  -6   8   4       2160.07       1946.95        32.69 o
  -5   8   4       6279.32       6678.32        69.03 o
  -4   8   4        481.59        403.08        35.86 o
  -3   8   4      17139.20      15945.12       449.76 o
  -2   8   4       8958.62       7712.92       112.16 o
  -1   8   4      43908.17      43458.64       282.44 o
   0   8   4       1913.72       2183.24        54.80 o
   1   8   4      44366.37      44515.43       181.74 o
   2   8   4       8138.77       6892.01        97.08 o
   3   8   4      20965.52      18752.83       312.10 o
   7   8   4       3262.74       2833.35        50.69 o
   8   8   4        291.62        230.27        46.34 o
   9   8   4       6604.09       6363.91        65.79 o
  10   8   4         72.81         90.22        42.86 o
  11   8   4       4901.46       5036.96        99.05 o
  12   8   4       3724.29       4369.94        56.08 o
  13   8   4       5487.13       5789.84        57.98 o
  14   8   4         48.91         99.75        41.32 o
  15   8   4        671.38        705.17        43.01 o
  16   8   4        113.08        144.85        38.20 o
  17   8   4        126.79        159.35        40.23 o
  18   8   4        311.53        199.70        68.12 o
 -18   9   4         74.92         93.52        30.90 o
 -17   9   4        278.65        224.95        42.36 o
 -16   9   4         63.02         80.99        36.38 o
 -15   9   4       1954.76       1950.77        37.15 o
 -14   9   4        340.92        308.70        29.97 o
 -13   9   4       1080.03       1286.56        35.84 o
 -12   9   4        681.33        614.53        33.01 o
 -11   9   4       6350.42       6573.50        71.68 o
 -10   9   4        557.56        558.57        24.71 o
  -9   9   4      11488.38      11185.14        87.37 o
  -8   9   4       2736.26       2745.36        34.85 o
  -7   9   4       2853.91       2839.98        43.10 o
  -6   9   4       1701.54       1681.41        34.65 o
  -5   9   4      11384.21      12158.94        78.42 o
  -4   9   4       1462.55       1463.73        38.93 o
  -3   9   4       4243.05       3453.20        42.09 o
  -2   9   4       3115.38       2917.52        53.10 o
  -1   9   4      90167.62      91042.36       281.02 o
   0   9   4       4558.69       5470.42        67.20 o
   2   9   4       4468.80       4228.89        80.95 o
   3   9   4       5675.18       4426.73       162.79 o
   7   9   4       2192.16       2237.50        61.85 o
   8   9   4       1982.02       1826.14        59.74 o
   9   9   4      10368.45      10200.98       106.90 o
  10   9   4        449.79        500.10        44.96 o
  11   9   4       5390.19       5618.71       211.63 o
  12   9   4        518.41        427.44        33.80 o
  13   9   4       1122.34       1377.22        46.65 o
  14   9   4        264.48        265.29        41.82 o
  15   9   4       2174.90       2173.15        50.85 o
  16   9   4         55.68         23.45        38.52 o
  17   9   4        243.59        226.92        47.94 o
  18   9   4         52.20         42.14        40.24 o
 -17  10   4        561.51        484.98        42.71 o
 -16  10   4         88.25        -10.80        50.21 o
 -15  10   4       2405.70       2294.56        86.22 o
 -14  10   4         70.70         97.03        38.57 o
 -13  10   4        248.60        349.22        32.48 o
 -12  10   4        169.98        270.70        45.72 o
 -11  10   4        922.32        879.29        35.03 o
 -10  10   4        533.85        522.07        26.19 o
  -9  10   4      10557.17      10373.37        99.98 o
  -8  10   4       2203.71       2209.79        32.56 o
  -7  10   4      25657.39      25924.35       174.76 o
  -6  10   4       1413.19       1346.85        37.45 o
  -5  10   4      11016.31      10677.26       106.23 o
  -4  10   4       5344.85       4532.44        83.64 o
  -3  10   4       1519.26       1396.05        35.15 o
  -2  10   4        529.43        308.74        34.25 o
  -1  10   4       4861.17       4689.28        81.03 o
   0  10   4        407.30        295.08        46.08 o
   1  10   4       5800.08       5516.81        68.10 o
   2  10   4        511.14        281.12        73.23 o
   3  10   4       1457.63       1389.91       112.95 o
   7  10   4      26344.24      26020.08       121.38 o
   8  10   4       2519.46       2746.85        61.75 o
   9  10   4      11256.47      11521.82        88.83 o
  10  10   4        693.54        600.97        49.77 o
  11  10   4        647.93        582.09        47.50 o
  12  10   4        154.23        167.63        44.02 o
  13  10   4        235.91        294.94        43.29 o
  14  10   4         90.55        125.59        40.04 o
  15  10   4       1967.60       2013.42        50.55 o
  16  10   4         72.82         28.60        41.02 o
  17  10   4        596.83        563.05        87.30 o
 -17  11   4       1271.87        884.55        40.50 o
 -16  11   4         26.01         46.80        40.43 o
 -15  11   4       4083.09       4042.44       140.29 o
 -14  11   4         91.59        131.00        36.13 o
 -13  11   4        224.32        209.04        33.62 o
 -12  11   4         59.03         48.62        33.99 o
 -11  11   4         14.64         72.42        35.91 o
 -10  11   4        540.59        516.10        37.35 o
  -9  11   4       2567.38       2474.07        33.56 o
  -8  11   4       2462.43       2431.99        38.29 o
  -7  11   4      35566.83      36231.44       254.22 o
  -6  11   4       1066.06       1149.74        31.92 o
  -5  11   4      44459.09      44537.23       699.18 o
  -4  11   4         58.19         91.62        28.64 o
  -3  11   4       5884.17       5066.03        48.31 o
  -2  11   4      13336.55      12967.71        78.11 o
  -1  11   4        518.30        663.27        41.30 o
   0  11   4        297.76        308.82        41.96 o
   1  11   4        652.04        829.46        67.23 o
   2  11   4      15542.02      15284.21       164.27 o
   3  11   4       5005.48       4284.70       127.18 o
   7  11   4      33960.68      33579.95       128.23 o
   8  11   4       2439.20       2465.62        48.47 o
   9  11   4       2145.10       2064.80        58.06 o
  10  11   4        590.81        596.17        52.89 o
  11  11   4         16.02        -30.66        50.58 o
  12  11   4         50.72         47.73        49.63 o
  13  11   4        306.74        272.05        44.77 o
  14  11   4         87.62        141.26        43.44 o
  15  11   4       3887.31       4187.90       188.87 o
  16  11   4         24.85         19.31        42.08 o
  17  11   4       1087.68       1012.74        50.49 o
 -17  12   4        547.34        339.34        43.04 o
 -16  12   4         46.03         74.55        30.41 o
 -15  12   4       1771.75       1824.34        42.19 o
 -14  12   4        391.31        385.68        30.44 o
 -13  12   4       1175.30       1295.23        78.52 o
 -12  12   4       2957.61       3158.91        43.35 o
 -11  12   4        172.83        213.36        29.27 o
 -10  12   4        468.78        469.02        36.33 o
  -9  12   4       4891.79       5177.14        55.96 o
  -8  12   4       4719.99       4830.35        63.59 o
  -7  12   4       6506.02       6996.15        48.83 o
  -6  12   4        914.57        747.97        30.02 o
  -5  12   4       1445.30       1164.57        36.82 o
  -4  12   4        499.76        515.17        32.66 o
  -3  12   4       8058.45       7097.13       123.45 o
  -2  12   4       3606.86       3136.50        62.54 o
  -1  12   4       1438.53       2330.22        69.33 o
   0  12   4        922.87        307.89        65.22 o
   1  12   4       1171.13        997.73        59.95 o
   2  12   4       2809.20       2435.91        86.82 o
   3  12   4       8704.02       7884.50       149.41 o
   7  12   4       7462.11       7861.11        79.76 o
   8  12   4       4591.85       4701.75        66.59 o
   9  12   4       4958.91       5073.49        56.69 o
  10  12   4        362.69        407.35        52.26 o
  11  12   4        152.25        152.36        49.84 o
  12  12   4       2601.54       2716.29        57.85 o
  13  12   4       1070.06       1100.57        39.93 o
  14  12   4        307.59        308.62        48.47 o
  15  12   4       2126.34       2279.43        59.74 o
  16  12   4         61.72        103.79        46.78 o
  17  12   4        552.26        496.28        52.58 o
 -17  13   4        263.34        179.34        39.36 o
 -16  13   4         20.92         75.05        82.82 o
 -15  13   4       3041.73       3106.87       115.34 o
 -14  13   4          3.13         36.19        33.17 o
 -13  13   4       4130.41       4391.79        72.58 o
 -12  13   4        544.88        563.55        35.83 o
 -11  13   4       9760.55       9817.47        97.41 o
 -10  13   4         27.71         -9.17        40.02 o
  -9  13   4        988.50        927.47        45.06 o
  -8  13   4        519.68        528.45        42.04 o
  -7  13   4       2814.13       2969.15        50.93 o
  -6  13   4       4201.75       4384.78        55.20 o
  -5  13   4       1732.82       1577.38        46.79 o
  -4  13   4       2130.73       2106.24        51.34 o
  -3  13   4       1527.81       1268.95        57.11 o
  -2  13   4       3699.93       3856.69        70.39 o
  -1  13   4      17969.12      18127.25       123.70 o
   0  13   4       1174.85        953.06        58.69 o
   1  13   4      16080.25      15516.02       140.56 o
   2  13   4       2585.78       2612.40        87.98 o
   3  13   4       1557.14       1236.92        90.09 o
   4  13   4       1730.19       1824.45       134.03 o
   7  13   4       2690.43       2868.97        61.54 o
   8  13   4        492.64        577.21        49.10 o
   9  13   4       1401.91       1346.19        54.69 o
  10  13   4         33.26         20.76        36.98 o
  11  13   4       8248.59       8344.44        76.50 o
  12  13   4        687.14        738.84        51.42 o
  13  13   4       4058.52       4292.50        56.90 o
  14  13   4          4.32        -25.60        49.73 o
  15  13   4       2587.88       2669.30        61.54 o
  16  13   4         29.18         32.77        35.83 o
  17  13   4        299.04        159.21        52.05 o
 -16  14   4        197.50        110.95        50.47 o
 -15  14   4        406.21        412.20        51.00 o
 -14  14   4         37.11         50.86        38.25 o
 -13  14   4       4809.13       4982.09        58.23 o
 -12  14   4       1236.54       1190.68        45.99 o
 -11  14   4       5841.37       6024.83        60.07 o
 -10  14   4         66.87         61.77        39.01 o
  -9  14   4         32.61         88.07        31.06 o
  -8  14   4        134.00        145.54        31.55 o
  -7  14   4       1556.56       1479.95        61.01 o
  -6  14   4         22.82         68.55        43.29 o
  -5  14   4       2176.50       2214.40        48.61 o
  -4  14   4       6003.24       5686.65       120.12 o
  -3  14   4       1552.45       1522.15        60.17 o
  -2  14   4        169.39        109.79        50.79 o
  -1  14   4      40492.32      39968.11       173.96 o
   0  14   4       5237.32       5317.83        85.88 o
   1  14   4      43817.07      43322.09       205.89 o
   2  14   4        120.49         84.72        65.43 o
   3  14   4       2068.51       2045.83        85.24 o
   4  14   4       7025.74       6600.27       166.80 o
   6  14   4         19.18         17.81        51.31 o
   7  14   4       2009.86       1984.51        58.90 o
   8  14   4        191.43        258.68        50.89 o
   9  14   4         32.82        124.97        48.79 o
  10  14   4         54.26         52.58        49.84 o
  11  14   4       7012.37       7338.91        74.50 o
  12  14   4       1431.28       1304.14        53.95 o
  13  14   4       4812.17       5123.22        71.33 o
  14  14   4         48.22        140.56        49.42 o
  15  14   4        477.10        534.22        52.16 o
  16  14   4        161.23        113.59        36.56 o
 -16  15   4         73.88        -50.47        50.47 o
 -15  15   4       1161.71       1236.71        54.69 o
 -14  15   4          1.63         76.84        30.39 o
 -13  15   4       4467.94       4333.54       175.07 o
 -12  15   4        247.36        243.64        39.42 o
 -11  15   4       6772.50       7124.41       116.22 o
 -10  15   4        137.48        110.46        35.40 o
  -9  15   4        121.16         63.88        39.92 o
  -8  15   4        280.73        298.89        41.76 o
  -7  15   4       5440.44       5252.17       117.01 o
  -6  15   4        637.07        636.82        45.56 o
  -5  15   4       2705.82       2536.22        50.95 o
  -4  15   4        242.71        164.99        45.05 o
  -3  15   4      16057.55      16072.47       105.58 o
  -2  15   4       1376.22       1592.43        58.06 o
  -1  15   4       5501.02       5122.69        77.45 o
   0  15   4       5689.41       6030.65        84.08 o
   1  15   4       5846.41       5621.82        87.24 o
   2  15   4       1967.39       1899.48        68.07 o
   3  15   4      15634.52      16013.67       163.32 o
   4  15   4        188.44        181.13        94.20 o
   6  15   4        491.32        499.24        52.89 o
   7  15   4       5121.69       4956.53        66.70 o
   8  15   4        315.78        344.66        52.16 o
   9  15   4        121.70         95.25        50.58 o
  10  15   4        189.02        181.55        50.26 o
  11  15   4       5815.12       6426.31        71.97 o
  12  15   4        256.01        236.13        35.72 o
  13  15   4       4810.98       4627.88        68.70 o
  14  15   4          1.95         10.85        47.84 o
  15  15   4       1210.53       1326.38        57.11 o
  16  15   4         52.70         80.19        33.61 o
 -16  16   4        501.70        539.49        52.37 o
 -15  16   4        477.29        528.63        53.21 o
 -14  16   4         17.81         20.31        40.11 o
 -13  16   4        487.48        456.14        42.46 o
 -12  16   4        194.57        239.45        41.30 o
 -11  16   4        747.37        708.39        35.25 o
 -10  16   4       2325.68       2350.31        47.27 o
  -9  16   4       1093.69       1030.84        46.04 o
  -8  16   4        825.30        782.64        43.19 o
  -7  16   4       5702.21       5988.53        80.71 o
  -6  16   4       7233.38       7436.25        64.53 o
  -5  16   4      22104.54      22434.58       774.83 o
  -4  16   4       1468.19       1531.50        46.38 o
  -3  16   4      17381.03      17631.50       110.64 o
  -2  16   4        784.42        996.89        53.63 o
  -1  16   4        599.36        555.50        64.49 o
   0  16   4       1163.72       1209.31        59.01 o
   1  16   4        841.54        744.64        56.37 o
   2  16   4        565.34        456.56        66.91 o
   3  16   4      17965.13      18429.24       168.27 o
   4  16   4       1753.19       1847.53       109.58 o
   6  16   4       8643.45       9114.99        79.66 o
   7  16   4       5267.14       5451.76        71.12 o
   8  16   4        609.08        652.44        54.16 o
   9  16   4        846.97        751.59        51.53 o
  10  16   4       2159.84       2151.41        46.05 o
  11  16   4       1035.37        988.88        52.89 o
  12  16   4        277.46        272.06        50.58 o
  13  16   4        389.41        397.45        50.79 o
  14  16   4         12.48         64.17        48.15 o
  15  16   4        486.46        431.48        51.00 o
  16  16   4        535.34        475.53        40.88 o
 -15  17   4        856.53        652.97        40.25 o
 -14  17   4        111.85        161.11        49.94 o
 -13  17   4       1781.07       1812.38        79.66 o
 -12  17   4        156.37        199.58        32.74 o
 -11  17   4       1236.26       1552.60        47.48 o
 -10  17   4       1054.43       1042.68        45.29 o
  -9  17   4       1091.02       1016.25        46.78 o
  -8  17   4        223.54        221.50        39.90 o
  -7  17   4       5228.71       5436.48        52.84 o
  -6  17   4        337.05        317.43        42.22 o
  -5  17   4      18905.63      18707.71       313.68 o
  -4  17   4        312.41        321.81        39.95 o
  -3  17   4      16109.99      16272.24       107.05 o
  -2  17   4       1061.58       1514.67        54.90 o
  -1  17   4        122.46        148.36        49.84 o
   0  17   4        899.65        797.95        56.16 o
   1  17   4        149.17        113.38        51.21 o
   2  17   4       1512.42       1445.76        63.22 o
   3  17   4      16553.46      17122.46       161.32 o
   4  17   4        406.18        404.30        92.72 o
   5  17   4      18140.39      18916.36       105.47 o
   6  17   4        343.30        322.64        51.21 o
   7  17   4       4767.33       5100.88        60.06 o
   8  17   4        225.74        231.92        36.46 o
   9  17   4       1558.45       1598.96        54.37 o
  10  17   4       1040.74        961.91        52.05 o
  11  17   4       1106.16       1192.66        55.00 o
  12  17   4        115.18        138.56        49.00 o
  13  17   4       1674.31       1833.30        56.69 o
  14  17   4        157.23        195.67        49.21 o
  15  17   4        655.89        531.79        50.89 o
 -15  18   4        339.60        234.13        37.09 o
 -14  18   4        380.70        485.22        52.79 o
 -13  18   4       1007.10        981.15        53.11 o
 -12  18   4         16.61         11.85        30.95 o
 -11  18   4       5701.28       6178.85        64.85 o
 -10  18   4       1579.67       1834.02        52.26 o
  -9  18   4       1381.61       1423.57        46.06 o
  -8  18   4         79.58         70.25        41.00 o
  -7  18   4        229.60        231.72        41.67 o
  -6  18   4         72.27         62.30        42.41 o
  -5  18   4       5417.76       5525.14        79.71 o
  -4  18   4        212.11        270.50        42.31 o
  -3  18   4       6578.50       6604.07        77.87 o
  -2  18   4       1380.32       1518.46        58.27 o
  -1  18   4       1250.62       1250.83        56.69 o
   0  18   4       2124.17       2005.79        61.75 o
   1  18   4       1318.32       1340.29        59.22 o
   2  18   4       1488.91       1499.71        64.59 o
   3  18   4       6164.60       6241.60       116.43 o
   4  18   4        153.05        155.95        75.87 o
   5  18   4       5587.25       5927.60        70.81 o
   6  18   4         92.07        115.48        52.68 o
   7  18   4        261.27        254.15        50.47 o
   8  18   4         58.35         75.34        48.26 o
   9  18   4       1151.36       1119.43        52.89 o
  10  18   4       1224.47       1431.53        56.37 o
  11  18   4       4801.37       5062.53        60.38 o
  12  18   4         12.32         18.33        34.56 o
  13  18   4       1238.50       1136.40        42.78 o
  14  18   4        340.38        318.74        36.46 o
  15  18   4        485.90        392.60        49.21 o
 -14  19   4         10.11         -3.69        48.26 o
 -13  19   4       2825.84       2651.81        62.48 o
 -12  19   4        102.07        106.58        33.09 o
 -11  19   4       3365.16       3623.93        94.88 o
 -10  19   4        251.62        326.25        41.44 o
  -9  19   4       7007.90       6842.10       211.53 o
  -8  19   4         18.51         36.24        31.26 o
  -7  19   4        246.92        261.46        48.84 o
  -6  19   4        215.44        161.77        67.54 o
  -5  19   4        337.25        374.91        42.71 o
  -4  19   4        959.33        917.54        42.59 o
  -3  19   4      12424.86      12621.34        97.68 o
  -2  19   4       1212.88       1344.50        67.65 o
  -1  19   4       6195.60       6436.95        79.87 o
   0  19   4        941.68        648.33        51.74 o
   1  19   4       6209.08       6537.05        87.77 o
   2  19   4       1712.68       1800.96        66.28 o
   3  19   4      11709.10      12376.78       139.09 o
   4  19   4        768.29        815.65        43.74 o
   5  19   4        264.51        242.12        44.43 o
   6  19   4        245.65        213.69        51.21 o
   7  19   4        279.63        291.76        49.63 o
   8  19   4         19.40          5.16        50.05 o
   9  19   4       7107.88       7283.38        77.34 o
  10  19   4        213.99        293.98        50.16 o
  11  19   4       3307.59       3613.82        64.27 o
  12  19   4        132.34         97.15        47.52 o
  13  19   4       2432.43       2258.25        60.69 o
  14  19   4         14.10         71.33        48.57 o
 -14  20   4        289.49        145.51        49.21 o
 -13  20   4        424.12        365.94        50.68 o
 -12  20   4         21.82         15.81        46.57 o
 -11  20   4       2862.65       2782.72        61.75 o
 -10  20   4        977.42        902.94        38.99 o
  -9  20   4       3151.69       3122.73       124.28 o
  -8  20   4        856.47        897.79        44.61 o
  -7  20   4        271.42        351.90        41.34 o
  -6  20   4         43.95        108.44        40.99 o
  -5  20   4        935.55        964.45        44.09 o
  -4  20   4       1038.05        891.98        44.83 o
  -3  20   4        640.25        745.59        54.79 o
  -2  20   4       4607.40       4609.13        70.60 o
  -1  20   4        771.79        745.06        63.64 o
   0  20   4         88.51         96.83        49.21 o
   1  20   4        542.72        501.76        67.01 o
   2  20   4       5582.76       5628.67        98.10 o
   3  20   4        472.99        603.66        67.23 o
   4  20   4       1385.14       1296.70        46.63 o
   5  20   4        854.92        934.91        45.09 o
   6  20   4         51.06        106.42        49.84 o
   7  20   4        198.09        121.81        49.31 o
   8  20   4        662.97        616.72        51.53 o
   9  20   4       3542.74       3564.82        63.54 o
  10  20   4        887.60        871.92        41.09 o
  11  20   4       2899.24       2888.04        62.59 o
  12  20   4         23.12        156.79        47.73 o
  13  20   4        426.11        376.38        52.16 o
  14  20   4        324.34        115.06        49.52 o
 -13  21   4        530.30        483.22        52.05 o
 -12  21   4         65.47         41.83        50.16 o
 -11  21   4        264.00        309.28        45.74 o
 -10  21   4         17.96         94.08        42.29 o
  -9  21   4       3473.34       3502.37        57.84 o
  -8  21   4         19.04         43.58        38.68 o
  -7  21   4       3558.99       3403.47       130.34 o
  -6  21   4        185.38        251.11        41.54 o
  -5  21   4       3056.64       3541.68       185.29 o
  -4  21   4        466.80        508.07        42.43 o
  -3  21   4       2140.04       2066.27        60.27 o
  -2  21   4        797.01        747.80        49.73 o
  -1  21   4       1773.36       1823.29        56.79 o
   0  21   4        874.95        728.94        53.95 o
   1  21   4       1474.01       1542.59        63.54 o
   2  21   4        555.88        531.58        67.96 o
   3  21   4       2655.73       2655.62        77.39 o
   4  21   4        463.80        478.16        41.21 o
   5  21   4       2979.82       3617.95        97.63 o
   6  21   4        145.72        192.40        46.99 o
   7  21   4       3075.54       3146.72        62.59 o
   8  21   4         20.75         44.68        34.24 o
   9  21   4       3348.88       3341.76        65.64 o
  10  21   4         20.64         57.95        47.52 o
  11  21   4        297.53        357.09        51.10 o
  12  21   4         72.88         37.93        49.10 o
  13  21   4        527.68        407.99        50.79 o
 -13  22   4         26.09         68.81        47.73 o
 -12  22   4          2.62         66.07        46.99 o
 -11  22   4         11.97         22.65        48.05 o
 -10  22   4        853.28        854.07        47.37 o
  -9  22   4        592.92        542.22        44.78 o
  -8  22   4        225.18        252.55        42.48 o
  -7  22   4       2939.70       3012.63        68.75 o
  -6  22   4        713.01        792.87        43.28 o
  -5  22   4       4986.77       5114.03        57.54 o
  -4  22   4        776.99        771.89        43.99 o
  -3  22   4        528.85        523.89        51.10 o
  -2  22   4        320.67        340.34        49.84 o
  -1  22   4         56.55        114.43        46.26 o
   0  22   4        125.52        173.44        49.00 o
   1  22   4         50.18         18.44        60.90 o
   2  22   4        399.44        333.68        38.81 o
   3  22   4        617.98        597.34        40.81 o
   4  22   4        553.81        539.66        43.13 o
   5  22   4       4838.92       5146.54        83.53 o
   6  22   4        909.26        961.49        52.05 o
   7  22   4       3664.60       3743.11        55.42 o
   8  22   4        294.34        276.07        49.73 o
   9  22   4        761.80        789.74        51.63 o
  10  22   4        902.12        835.78        51.95 o
  11  22   4         15.62         63.75        34.88 o
  12  22   4          3.08        102.00        48.89 o
  13  22   4         19.14         22.13        48.15 o
 -12  23   4         22.24        -27.40        49.10 o
 -11  23   4        116.06         65.86        48.89 o
 -10  23   4        144.58        117.54        42.24 o
  -9  23   4        543.29        613.94        35.70 o
  -8  23   4        258.98        272.44        41.88 o
  -7  23   4       5428.11       5712.27        68.07 o
  -6  23   4        177.22        144.07        42.41 o
  -5  23   4       1666.70       1765.65        45.32 o
  -4  23   4        838.27        834.22        45.77 o
  -3  23   4       2818.44       3369.89        67.65 o
  -2  23   4        145.72        145.09        46.15 o
  -1  23   4       2970.75       2957.16        66.28 o
   0  23   4       1307.62       1103.42        66.49 o
   1  23   4       2618.31       2663.14        57.48 o
   2  23   4        178.04        167.78        36.27 o
   3  23   4       2964.87       3266.14        83.29 o
   4  23   4        608.05        582.03        58.85 o
   5  23   4       1360.13       1485.84        53.11 o
   6  23   4        236.92        140.77        48.79 o
   7  23   4       5341.21       5089.92        61.85 o
   8  23   4        368.55        349.82        49.52 o
   9  23   4        560.65        571.94        52.68 o
  10  23   4        143.38        100.63        35.30 o
  11  23   4        163.38        185.45        50.47 o
  12  23   4         21.91         90.62        49.42 o
 -11  24   4        360.69        272.06        51.42 o
 -10  24   4        249.69        328.43        50.89 o
  -9  24   4        927.52        915.43        53.08 o
  -8  24   4        238.32        350.23        43.65 o
  -7  24   4        599.29        574.86        44.84 o
  -6  24   4        155.08        125.61        39.77 o
  -5  24   4        781.64        780.07        40.90 o
  -4  24   4         32.32         70.17        39.83 o
  -3  24   4        672.49        788.89        54.16 o
  -2  24   4       1150.63       1132.29        57.64 o
  -1  24   4       4979.32       5308.24        66.38 o
   0  24   4        697.12        713.18        37.66 o
   1  24   4       5353.96       5677.04        56.34 o
   2  24   4       1480.57       1537.37       101.89 o
   3  24   4        941.33       1166.51        75.92 o
   4  24   4         40.81         35.74        40.30 o
   5  24   4        844.22        814.10        39.06 o
   6  24   4        222.36        119.80        48.79 o
   7  24   4        436.57        389.97        49.31 o
   8  24   4        232.73        353.09        47.52 o
   9  24   4        771.05        697.12        40.15 o
  10  24   4        227.90        248.04        49.21 o
  11  24   4        288.25        215.06        49.84 o
 -10  25   4         98.84         87.56        49.84 o
  -9  25   4       1382.15       1318.10       163.01 o
  -8  25   4         77.15         61.53        35.29 o
  -7  25   4        624.53        592.16        36.08 o
  -6  25   4        117.57        146.26        34.63 o
  -5  25   4        714.14        740.48        39.68 o
  -4  25   4          9.21         -7.14        33.47 o
  -3  25   4       1630.66       1677.77        46.39 o
  -2  25   4        308.05        286.41        35.54 o
  -1  25   4       6232.08       6583.29       117.75 o
   0  25   4         85.36         21.33        33.85 o
   1  25   4       5695.92       5796.09       332.75 o
   2  25   4        361.04        328.99        39.49 o
   3  25   4       1871.07       2237.62       129.60 o
   4  25   4         11.34         55.71        39.05 o
   5  25   4        512.96        567.67        43.43 o
   6  25   4         93.67        144.25        49.63 o
   7  25   4        571.50        483.11        51.53 o
   8  25   4         57.24        112.74        47.21 o
   9  25   4       1425.88       1400.03        59.43 o
  10  25   4         86.51         68.07        47.63 o
  -9  26   4       1821.05       1834.08        51.75 o
  -8  26   4        398.69        395.38        39.60 o
  -7  26   4        696.41        769.55        39.68 o
  -6  26   4        433.74        364.25        35.45 o
  -5  26   4        299.44        305.15        35.30 o
  -4  26   4        825.66        844.11        34.18 o
  -3  26   4        752.06        837.29        52.84 o
  -2  26   4         62.29         25.16        33.86 o
  -1  26   4       1718.35       1756.79        90.99 o
   0  26   4        605.43        623.91        39.70 o
   1  26   4       1993.59       2129.15       187.34 o
   2  26   4         71.41         66.18        38.58 o
   3  26   4        538.16        557.19        42.48 o
   4  26   4        766.56        757.42        37.14 o
   5  26   4        246.17        254.19        42.45 o
   6  26   4        443.21        470.26        49.10 o
   7  26   4        863.93        811.76        54.37 o
   8  26   4        496.71        524.42        51.42 o
   9  26   4       2158.95       1775.98        63.75 o
  -8  27   4          0.12         -6.28        36.10 o
  -7  27   4       2268.12       2179.25       189.09 o
  -6  27   4        135.30        139.64        34.60 o
  -5  27   4       1187.55       1169.76        38.85 o
  -4  27   4        154.70        170.09        34.28 o
  -3  27   4        456.66        477.46        40.10 o
  -2  27   4        290.84        224.97        37.44 o
  -1  27   4        695.89        728.21        50.16 o
   0  27   4          0.44        -33.06        33.06 o
   1  27   4        737.39        956.80        37.95 o
   2  27   4        316.86        277.50        38.71 o
   3  27   4        598.43        619.42        41.39 o
   4  27   4        113.70        130.28        41.27 o
   5  27   4       1284.29       1147.18        47.25 o
   6  27   4        192.60        171.65        51.00 o
   7  27   4       1899.51       1511.61        57.32 o
   8  27   4          0.17         93.88        48.57 o
  -7  28   4        419.65        332.91        38.47 o
  -6  28   4         87.89        113.34        35.13 o
  -5  28   4        645.66        534.67        41.27 o
  -4  28   4        614.11        584.09        57.91 o
  -3  28   4        762.47        840.18        41.37 o
  -2  28   4        382.46        392.33        39.34 o
  -1  28   4        147.85        178.80        42.64 o
   0  28   4         51.80         55.51        34.14 o
   1  28   4        115.04        117.00        46.26 o
   2  28   4        294.96        314.29        39.53 o
   3  28   4        795.96        871.84        44.91 o
   4  28   4        578.85        525.37        43.83 o
   5  28   4        644.44        519.52        73.33 o
   6  28   4         70.91         97.78        51.74 o
   7  28   4        379.23        212.21        36.88 o
  -5  29   4       1274.75        953.58        41.76 o
  -4  29   4         54.76         52.60        32.05 o
  -3  29   4        171.61        154.14        40.57 o
  -2  29   4        249.44        221.48        48.42 o
  -1  29   4        476.37        396.91        44.17 o
   0  29   4         30.64         31.07        34.58 o
   1  29   4        462.26        480.72        52.47 o
   2  29   4        235.71        211.87        63.64 o
   3  29   4        152.79        152.33        44.06 o
   4  29   4         78.40         51.77        41.13 o
   5  29   4       1227.60        993.40        76.74 o
  -3  30   4        205.21        173.02        32.17 o
  -2  30   4        455.10        350.19        44.69 o
  -1  30   4        960.13        858.15        44.33 o
   0  30   4       1127.51       1122.02        46.03 o
   1  30   4        987.14        940.43        85.72 o
   2  30   4        362.85        280.23        40.53 o
   3  30   4        207.71        155.99        41.64 o
 -18   1   5         31.31        -12.76        39.62 o
 -17   1   5         59.55         40.62        47.36 o
 -16   1   5          3.58         17.75        25.00 o
 -15   1   5         30.10         27.93        24.49 o
 -14   1   5       1982.85       2155.04        30.57 o
 -13   1   5        231.50        321.41        25.90 o
 -12   1   5         45.29         81.09        30.92 o
 -11   1   5       2218.74       2299.36        30.33 o
 -10   1   5       4226.21       4200.57        67.82 o
  -9   1   5       1481.00       1400.16        27.35 o
  -8   1   5        315.48        264.41        27.17 o
  -7   1   5       3274.02       3054.35        35.73 o
  -6   1   5       1308.31       1156.19        32.45 o
  -5   1   5       2528.69       2295.69        37.49 o
  -4   1   5      18015.84      16473.17        84.07 o
  -3   1   5        342.07        407.58        40.36 o
  -2   1   5      13150.58      13396.68       127.31 o
  -1   1   5       1070.10        852.36        52.68 o
   0   1   5        559.33        647.69        57.29 o
   1   1   5       1263.17        925.78        80.76 o
   8   1   5        305.27        245.67        36.52 o
   9   1   5       1972.34       1929.38        58.69 o
  10   1   5       4171.98       4129.52        50.74 o
  11   1   5       2744.21       2804.03        89.51 o
  12   1   5         64.73         78.88        38.70 o
  13   1   5        176.01        255.85        35.41 o
  14   1   5       1687.97       1831.98        41.23 o
  15   1   5         34.16         70.67        33.99 o
  16   1   5          4.97         54.16        34.64 o
  17   1   5         52.27         76.31        38.90 o
  18   1   5         36.13         41.85        35.46 o
 -18   2   5        321.09        311.95        38.96 o
 -17   2   5        164.00        162.66        36.77 o
 -16   2   5        330.91        346.74        29.88 o
 -15   2   5        542.66        462.99        27.08 o
 -14   2   5       6276.59       6224.14        40.10 o
 -13   2   5        957.34        996.83        27.59 o
 -12   2   5       6386.09       6345.42        37.04 o
 -11   2   5       1408.88       1352.47        54.66 o
 -10   2   5       9368.87       9310.15        82.08 o
  -9   2   5       1021.87       1024.70        28.96 o
  -8   2   5        562.43        361.85        27.25 o
  -7   2   5      18931.68      20637.26        61.73 o
  -6   2   5        551.03        416.41        27.79 o
  -5   2   5      13429.93      13309.05        77.97 o
  -4   2   5      27946.42      27898.51        95.58 o
  -3   2   5      23574.73      24573.88       284.86 o
  -1   2   5       3633.72       3963.14       101.69 o
   0   2   5       1338.84       1379.32        67.41 o
   1   2   5       3273.71       3542.39       150.26 o
   8   2   5        663.47        460.97        46.49 o
   9   2   5       1271.17       1287.44        41.60 o
  10   2   5       8759.62       8579.41       317.00 o
  11   2   5        992.83        942.32        39.86 o
  12   2   5       6045.99       6149.45        57.95 o
  13   2   5       1064.47       1156.26        46.05 o
  14   2   5       6298.84       6502.82        98.57 o
  15   2   5        558.42        495.67        35.85 o
  16   2   5        326.33        391.67        37.66 o
  17   2   5        163.82        159.73        39.04 o
  18   2   5        260.48        253.06        38.61 o
 -18   3   5         32.73         37.77        42.52 o
 -17   3   5         65.53         94.32        36.35 o
 -16   3   5        250.56        211.65        29.98 o
 -15   3   5        401.35        405.96        27.12 o
 -14   3   5         97.59        100.39        27.60 o
 -13   3   5        111.58        143.93        25.02 o
 -12   3   5         68.86         94.23        35.19 o
 -11   3   5       1015.92        900.70        29.26 o
 -10   3   5        368.98        345.80        26.81 o
  -9   3   5        424.31        423.98        27.65 o
  -8   3   5        382.26        298.90        28.04 o
  -7   3   5       6223.29       6441.58        42.46 o
  -6   3   5       9523.26       8974.47        48.72 o
  -5   3   5       2816.47       2765.05        38.92 o
  -4   3   5       5189.23       4351.73        44.12 o
  -3   3   5       7715.44       7078.51        57.61 o
  -2   3   5       1736.86       1444.59        92.62 o
  -1   3   5       7476.72       7087.44       117.09 o
   0   3   5       5603.74       5282.19        91.34 o
   1   3   5       9454.47       8792.58       196.09 o
   2   3   5       2173.17       1698.96       120.54 o
   3   3   5       5510.70       5073.38       128.87 o
   7   3   5       8063.96       8451.28       110.53 o
   8   3   5        544.62        441.01        38.40 o
   9   3   5        541.53        523.81        38.41 o
  10   3   5        528.15        433.02        41.01 o
  11   3   5        942.92        849.68        41.99 o
  12   3   5         59.66         47.59        36.06 o
  13   3   5        105.09        112.20        39.00 o
  14   3   5         93.41         78.22        38.76 o
  15   3   5        337.41        327.60        38.18 o
  16   3   5        182.86        215.31        52.63 o
  17   3   5         45.85         38.32        38.48 o
  18   3   5         25.02         43.73        34.63 o
 -18   4   5          8.14          9.13        37.42 o
 -17   4   5        191.92        195.43        36.91 o
 -16   4   5        447.70        356.26        33.57 o
 -15   4   5        445.28        449.58        27.78 o
 -14   4   5        772.39        860.14        25.19 o
 -13   4   5       7653.68       7660.60       121.84 o
 -12   4   5        230.38        231.77        25.61 o
 -11   4   5       1646.94       1583.74        29.52 o
 -10   4   5        115.91        189.80        24.34 o
  -9   4   5        190.47        307.45        39.17 o
  -8   4   5      22871.03      22746.05       105.94 o
  -7   4   5      43433.66      46491.89       352.02 o
  -6   4   5      25276.14      25321.62       159.30 o
  -5   4   5      11151.85      10495.09        76.62 o
  -4   4   5      11711.29      11513.44        58.24 o
  -3   4   5        452.28        482.42        40.44 o
  -2   4   5      62974.48      63791.75       380.22 o
  -1   4   5      13278.16      12801.62        84.92 o
   0   4   5          1.56         37.66        62.66 o
   1   4   5       9895.26       9798.72       112.20 o
   3   4   5        601.05        565.51       107.26 o
   7   4   5      39170.98      43781.07       228.23 o
   8   4   5      24136.66      24211.81       326.33 o
   9   4   5        228.49        318.04        40.28 o
  10   4   5         81.34        125.39        29.89 o
  11   4   5       1493.89       1439.16        43.95 o
  12   4   5        178.02        216.00        35.72 o
  13   4   5       7563.60       7862.32        74.76 o
  14   4   5        696.47        725.47        39.74 o
  15   4   5        398.86        384.35        39.79 o
  16   4   5        357.40        326.10        40.63 o
  17   4   5        262.11        206.62        36.89 o
  18   4   5          8.48        -11.76        29.99 o
 -18   5   5         42.09         34.81        36.14 o
 -17   5   5         34.08         43.27        37.59 o
 -16   5   5        209.96        263.49        31.81 o
 -15   5   5         44.17        143.88        28.76 o
 -14   5   5         46.73         79.06        22.17 o
 -13   5   5         70.83         69.30        24.87 o
 -12   5   5       1461.48       1482.29        29.30 o
 -11   5   5        821.89        825.48        28.63 o
 -10   5   5        141.96        138.33        28.86 o
  -9   5   5       3348.82       3293.55        32.58 o
  -8   5   5       2892.88       2577.61        33.44 o
  -7   5   5       5466.99       5750.43        45.89 o
  -6   5   5        560.00        344.80        29.58 o
  -5   5   5        521.39        484.36        33.31 o
  -4   5   5       1192.83       1118.45        38.01 o
  -3   5   5        495.07        352.82        39.08 o
  -2   5   5       1638.13       1437.35        47.58 o
  -1   5   5       5264.37       5418.43       204.59 o
   0   5   5       1510.69       1174.02        63.78 o
   1   5   5       5375.86       5287.73        86.16 o
   2   5   5       2324.48       2024.47       105.26 o
   3   5   5        429.75        306.73       100.52 o
   4   5   5        831.02        823.77        98.52 o
   7   5   5       3951.77       4228.54       100.63 o
   8   5   5       3184.85       2775.75        43.89 o
   9   5   5       3301.51       3312.62        51.97 o
  10   5   5        199.22        171.00        40.15 o
  11   5   5        602.60        618.82        41.22 o
  12   5   5       1093.33       1119.04        36.69 o
  13   5   5         84.43        112.45        42.83 o
  14   5   5         49.80         52.91        38.94 o
  15   5   5         59.66         92.17        39.02 o
  16   5   5        157.05        186.17        35.58 o
  17   5   5         24.59         55.56        43.41 o
  18   5   5         40.08         52.94        29.92 o
 -18   6   5        104.13         73.30        66.12 o
 -17   6   5         19.77         43.41        73.02 o
 -16   6   5        406.74        405.32        30.32 o
 -15   6   5        669.60        728.76        47.99 o
 -14   6   5        116.70        150.52        22.65 o
 -13   6   5       8640.44       8456.19        62.83 o
 -12   6   5       1563.35       1506.83        57.58 o
 -11   6   5       1316.81       1330.03        29.26 o
 -10   6   5       6835.34       7029.29        41.70 o
  -9   6   5       7877.30       8017.40       133.97 o
  -8   6   5       5116.16       5069.80        59.92 o
  -7   6   5       1829.01       1960.69        34.64 o
  -6   6   5       7563.04       9057.52        45.95 o
  -5   6   5       2724.58       2456.57        34.65 o
  -4   6   5       6174.41       5926.12        44.31 o
  -3   6   5       2903.87       2564.83        42.46 o
  -2   6   5       9423.00       9722.21       140.82 o
  -1   6   5       3262.39       3394.08        63.50 o
   0   6   5        447.05        558.11        53.39 o
   1   6   5       3605.75       3608.66        74.87 o
   2   6   5       9022.59       9385.40       129.08 o
   3   6   5       2048.29       1849.43       114.85 o
   4   6   5       7645.11       7454.18       186.19 o
   5   6   5       2349.14       2190.29       128.13 o
   6   6   5       7655.67       9271.89       155.84 o
   7   6   5       1415.01       1559.87        93.57 o
   8   6   5       5946.71       6043.19       110.64 o
   9   6   5       7472.34       7662.12       133.66 o
  10   6   5       6415.35       6794.02        83.82 o
  11   6   5       1365.83       1418.19        43.06 o
  12   6   5       1531.66       1614.25        42.47 o
  13   6   5       9539.68       9708.51        67.08 o
  14   6   5        165.58        208.06        38.33 o
  15   6   5        512.85        633.66        41.34 o
  16   6   5        522.81        582.05        37.63 o
  17   6   5         28.24         40.11        38.84 o
  18   6   5        149.24        153.70        39.65 o
 -18   7   5         86.43        118.92        38.24 o
 -17   7   5         85.56         82.07        36.48 o
 -16   7   5        334.00        408.42        37.41 o
 -15   7   5         45.68         98.74        30.43 o
 -14   7   5        449.25        488.44        27.07 o
 -13   7   5         15.46         27.56        22.90 o
 -12   7   5        391.31        439.84        28.30 o
 -11   7   5        600.25        559.76        34.91 o
 -10   7   5       1593.21       1606.91        35.50 o
  -9   7   5        756.61        711.15        28.13 o
  -8   7   5      10573.67      10113.10        48.35 o
  -7   7   5        371.10        367.98        25.58 o
  -6   7   5       5564.30       5108.42        56.35 o
  -5   7   5       3079.32       2787.14        37.79 o
  -4   7   5       1410.11       1184.23        34.99 o
  -3   7   5       5819.14       5529.16        53.00 o
  -2   7   5       3840.58       3659.32        71.11 o
  -1   7   5       2644.76       2254.75        56.35 o
   0   7   5         12.39         20.02        45.54 o
   1   7   5       2488.92       2176.71        67.01 o
   2   7   5       3131.86       3126.95        76.10 o
   3   7   5       5367.70       5249.27       161.00 o
   4   7   5       1709.02       1479.16       129.29 o
   5   7   5       4194.89       3850.90       173.75 o
   6   7   5       7848.42       7442.05       246.72 o
   7   7   5        317.00        343.18        88.93 o
   8   7   5      10525.35      10278.38       113.32 o
   9   7   5        835.03        811.71        42.69 o
  10   7   5       1149.83       1083.18        65.38 o
  11   7   5        743.83        743.69        33.60 o
  12   7   5        275.82        266.30        32.46 o
  13   7   5         11.22         55.40        38.38 o
  14   7   5        520.94        647.82        44.20 o
  15   7   5         32.35         68.76        39.92 o
  16   7   5        327.43        403.38        40.20 o
  17   7   5        115.40        105.89        39.30 o
  18   7   5         97.18         98.50        40.93 o
 -18   8   5         20.09         46.85        38.57 o
 -17   8   5         31.76         39.03        40.16 o
 -16   8   5        229.71        249.15        30.03 o
 -15   8   5        416.65        425.02        34.03 o
 -14   8   5       1142.41       1014.87        30.97 o
 -13   8   5        345.61        405.80        26.36 o
 -12   8   5        507.62        414.13        29.23 o
 -11   8   5        136.80        136.81        27.22 o
 -10   8   5         23.88         35.38        26.15 o
  -9   8   5       1960.72       2094.22        30.78 o
  -8   8   5       6231.75       6271.91        54.52 o
  -7   8   5        927.09        988.67        30.27 o
  -6   8   5       1148.75       1247.44        31.25 o
  -5   8   5         98.22         88.85        28.92 o
  -4   8   5        252.06        226.48        34.94 o
  -3   8   5       6226.02       6378.22       157.74 o
  -2   8   5       2978.68       2986.19        90.36 o
  -1   8   5       7649.02       7340.32        76.87 o
   0   8   5        250.96        308.52        51.86 o
   1   8   5       6428.70       6254.87        77.71 o
   2   8   5       2086.30       2066.08        66.94 o
   3   8   5       6176.28       6570.31       401.40 o
   4   8   5        285.91        325.59       125.49 o
   7   8   5       1314.33       1395.86        95.07 o
   8   8   5       5927.43       6032.02        85.45 o
   9   8   5       2736.17       2869.71        69.17 o
  10   8   5         17.00         44.50        41.89 o
  11   8   5        124.01        104.09        41.15 o
  12   8   5        355.36        307.21        39.00 o
  13   8   5        397.29        471.41        41.07 o
  14   8   5       1215.47       1212.58        44.43 o
  15   8   5        351.84        371.56        32.55 o
  16   8   5        293.76        382.78        41.37 o
  17   8   5         44.23         57.73        40.21 o
  18   8   5         14.65         58.60        40.16 o
 -17   9   5         19.86         67.61        36.74 o
 -16   9   5        483.69        561.25        34.66 o
 -15   9   5        144.52        178.86        32.93 o
 -14   9   5        183.04        177.97        30.53 o
 -13   9   5        239.75        280.39        28.58 o
 -12   9   5        165.03        199.16        27.86 o
 -11   9   5        442.10        437.09        29.05 o
 -10   9   5        395.53        395.58        28.50 o
  -9   9   5       1375.00       1389.31        29.97 o
  -8   9   5       5058.74       4922.50        76.71 o
  -7   9   5         83.06         69.04        27.94 o
  -6   9   5       2616.46       2531.73        35.96 o
  -5   9   5       1136.16        936.21        35.01 o
  -4   9   5       2608.58       2670.14        45.23 o
  -3   9   5       1374.27       1302.79        39.73 o
  -2   9   5      10033.68       9392.36       150.36 o
  -1   9   5       4385.28       4059.67        60.19 o
   0   9   5         72.45        114.67        41.42 o
   1   9   5       3423.66       3167.69        59.37 o
   2   9   5       7242.88       6896.24        89.87 o
   3   9   5       1040.09       1047.82        77.95 o
   8   9   5       6798.09       6650.64        75.97 o
   9   9   5       1262.64       1349.62        53.94 o
  10   9   5        530.90        534.91        45.41 o
  11   9   5        621.70        602.82        45.34 o
  12   9   5        221.01        231.77        41.48 o
  13   9   5        340.57        376.00        42.06 o
  14   9   5        146.76        165.41        32.47 o
  15   9   5        207.28        287.10        42.72 o
  16   9   5        362.38        424.98        41.26 o
  17   9   5         13.88         17.70        41.54 o
 -17  10   5         44.64         -2.02        40.94 o
 -16  10   5        256.12        300.66        33.12 o
 -15  10   5        402.67        363.18        33.86 o
 -14  10   5         24.90        127.20        52.23 o
 -13  10   5       1272.04       1373.77        35.83 o
 -12  10   5        138.06        157.05        24.19 o
 -11  10   5        123.41        155.34        26.36 o
 -10  10   5       8030.32       7787.54       102.99 o
  -9  10   5        509.66        529.58        27.80 o
  -8  10   5      15602.60      15429.63        87.84 o
  -7  10   5       1735.37       1791.42        36.61 o
  -6  10   5        633.30        631.04        33.71 o
  -5  10   5        880.51        999.40        35.77 o
  -4  10   5      32232.79      32496.56       353.66 o
  -3  10   5      22354.29      22617.02       153.29 o
  -2  10   5      61169.73      60190.61       218.85 o
  -1  10   5       1133.54       1089.79        44.70 o
   0  10   5         25.31         71.10        39.09 o
   1  10   5       1604.86       1489.98        54.72 o
   3  10   5      25358.16      25332.97       263.53 o
   8  10   5      15460.38      15444.15        97.89 o
   9  10   5        448.87        452.87        51.53 o
  10  10   5       8969.00       8835.24        78.18 o
  11  10   5         86.43        159.63        45.95 o
  12  10   5        135.63        200.16        44.61 o
  13  10   5       1188.92       1288.42        45.76 o
  14  10   5         21.48         30.24        41.21 o
  15  10   5        302.35        348.77        40.41 o
  16  10   5        253.43        323.91        43.16 o
  17  10   5         59.77         19.34        42.20 o
 -17  11   5         29.73         38.78        32.39 o
 -16  11   5         47.69        -27.90        58.68 o
 -15  11   5        128.81        102.23        33.79 o
 -14  11   5        291.12        360.75        31.69 o
 -13  11   5          0.84          7.00        29.80 o
 -12  11   5        958.00        979.08        54.96 o
 -11  11   5        174.14        300.72        32.56 o
 -10  11   5        758.81        693.87        33.30 o
  -9  11   5        738.46        774.10        26.36 o
  -8  11   5        222.13        218.26        29.56 o
  -7  11   5       4800.62       4887.69        42.10 o
  -6  11   5       1897.22       1873.89        38.25 o
  -5  11   5         32.91         75.95        32.84 o
  -4  11   5       1181.32       1151.07        31.84 o
  -3  11   5        922.03       1053.36        31.77 o
  -2  11   5       3462.16       3680.33        52.56 o
  -1  11   5        630.52        568.87        42.94 o
   0  11   5         61.10         12.62        39.10 o
   1  11   5        879.58        811.41        44.18 o
   2  11   5       3513.03       3579.51        68.21 o
   3  11   5       1273.18       1395.71       101.05 o
   8  11   5        174.28        189.77        51.74 o
   9  11   5        545.08        599.55        51.31 o
  10  11   5        895.00        869.18        39.30 o
  11  11   5        139.63        224.96        49.21 o
  12  11   5        680.84        525.42       343.55 o
  13  11   5          1.12        -18.59        32.70 o
  14  11   5        214.33        246.75        43.51 o
  15  11   5        119.71        128.95        33.45 o
  16  11   5         59.77         81.65        44.26 o
  17  11   5         20.72         62.39        44.35 o
 -17  12   5        100.33         98.45        40.97 o
 -16  12   5        522.25        483.42        30.94 o
 -15  12   5         44.80         83.21        32.06 o
 -14  12   5        352.69        351.79        32.75 o
 -13  12   5       2342.99       2276.62        84.53 o
 -12  12   5        107.48        121.80        33.77 o
 -11  12   5       2900.23       2998.64        43.04 o
 -10  12   5         95.59         42.45        28.46 o
  -9  12   5        491.36        458.14        34.87 o
  -8  12   5        976.51        793.23        38.23 o
  -7  12   5       5694.39       5658.64        73.70 o
  -6  12   5       3772.22       3443.99        47.54 o
  -5  12   5       2466.65       2683.51        36.77 o
  -4  12   5      12677.19      12176.75       230.48 o
  -3  12   5        503.46        345.44        32.62 o
  -2  12   5       2504.91       1832.70        45.07 o
  -1  12   5       4589.20       4724.92       118.38 o
   0  12   5       1049.03        948.06        40.74 o
   1  12   5       6432.18       6617.95        72.27 o
   2  12   5       3462.03       2625.15        91.25 o
   3  12   5        355.71        233.71        83.98 o
   4  12   5      13478.95      11886.71       280.60 o
   8  12   5        837.88        707.97        52.37 o
   9  12   5        351.72        424.32        50.05 o
  10  12   5         68.91         66.70        50.89 o
  11  12   5       4004.89       3990.51        63.85 o
  12  12   5         81.15        183.02        48.57 o
  13  12   5       1995.51       1749.54        43.52 o
  14  12   5        435.89        394.39        47.94 o
  15  12   5         32.08        182.18        47.73 o
  16  12   5        595.29        637.58        50.89 o
  17  12   5         73.20         40.67        49.31 o
 -16  13   5        149.57        187.53        34.73 o
 -15  13   5        120.81         96.90        33.84 o
 -14  13   5         85.09         88.94        34.02 o
 -13  13   5        176.60        289.51        52.59 o
 -12  13   5        240.66        245.35        34.82 o
 -11  13   5       1423.51       1372.80        44.39 o
 -10  13   5        355.25        396.81        42.17 o
  -9  13   5        271.46        281.81        48.94 o
  -8  13   5        616.46        580.17        32.25 o
  -7  13   5        405.66        420.94        33.37 o
  -6  13   5       1468.59       1332.71        36.09 o
  -5  13   5        202.84        256.78        32.43 o
  -4  13   5       6196.19       6130.23       142.38 o
  -3  13   5       6070.71       5639.56        45.58 o
  -2  13   5       2141.05       1938.54        43.09 o
  -1  13   5        106.81        153.23        35.46 o
   0  13   5        314.08        295.24        53.63 o
   1  13   5         90.83        109.48        63.43 o
   2  13   5       2580.02       2148.04        83.45 o
   3  13   5       5723.76       5429.21       115.06 o
   4  13   5       5428.81       5474.10       180.81 o
   8  13   5        572.84        486.80        51.31 o
   9  13   5        389.36        422.11        37.62 o
  10  13   5        249.57        321.27        52.05 o
  11  13   5       1147.83       1013.43        42.25 o
  12  13   5        208.33        194.19        48.47 o
  13  13   5        123.46        173.44        36.77 o
  14  13   5        102.56        151.31        50.05 o
  15  13   5        113.37         89.88        49.00 o
  16  13   5        121.09        106.95        50.68 o
 -16  14   5          8.79         80.30        40.40 o
 -15  14   5        189.60        217.74        39.64 o
 -14  14   5         82.33         93.94        40.17 o
 -13  14   5        587.97        575.60        40.70 o
 -12  14   5        217.62        185.08        31.72 o
 -11  14   5        994.89        906.42        58.43 o
 -10  14   5        522.23        402.54        40.20 o
  -9  14   5       2328.47       2498.73        43.27 o
  -8  14   5        114.38        137.53        40.62 o
  -7  14   5       1416.01       1444.25        45.77 o
  -6  14   5        716.49        753.95        31.22 o
  -5  14   5        278.40        325.19        32.66 o
  -4  14   5       1286.77       1400.88        34.93 o
  -3  14   5       1112.59        943.89        30.11 o
  -2  14   5        556.21        509.67        53.53 o
  -1  14   5       2610.34       2629.05        76.29 o
   0  14   5       4772.40       4352.13        78.82 o
   1  14   5       3721.05       3855.43        79.45 o
   2  14   5        390.76        346.35        67.96 o
   3  14   5       1298.00       1130.50        84.61 o
   4  14   5       1005.95       1134.61       112.74 o
   7  14   5       2026.22       2073.23        46.99 o
   8  14   5        162.28        164.90        49.94 o
   9  14   5       2131.83       2049.41        57.95 o
  10  14   5        522.28        451.40        51.53 o
  11  14   5       1372.42       1344.29        55.11 o
  12  14   5        169.81        151.10        49.21 o
  13  14   5        425.39        464.36        51.10 o
  14  14   5         63.59        104.42        49.63 o
  15  14   5        230.99        223.28        50.79 o
  16  14   5         10.75          6.43        49.21 o
 -16  15   5        276.51        221.06        50.37 o
 -15  15   5         85.63         76.36        39.55 o
 -14  15   5        830.38        783.67        94.41 o
 -13  15   5         17.09          2.27        49.63 o
 -12  15   5        284.92        419.45        74.97 o
 -11  15   5       1914.81       2070.62        48.50 o
 -10  15   5       1830.38       2292.82        46.84 o
  -9  15   5        115.84        154.02        41.49 o
  -8  15   5        165.24        224.91        32.46 o
  -7  15   5        715.21        803.49        40.72 o
  -6  15   5       2055.04       1963.18       125.76 o
  -5  15   5       1527.51       1654.23        66.33 o
  -4  15   5       3898.60       3588.28        51.95 o
  -3  15   5        350.70        382.70        49.84 o
  -2  15   5       2234.90       2130.44        61.54 o
  -1  15   5       4284.51       4613.55        73.13 o
   0  15   5       1700.69       1500.13        61.01 o
   1  15   5       4249.15       4578.78        81.66 o
   2  15   5       1863.05       1785.15        77.13 o
   3  15   5        254.16        224.43        65.43 o
   4  15   5       2951.51       2795.95       130.13 o
   7  15   5        692.23        768.77        52.89 o
   8  15   5        152.22        177.44        51.84 o
   9  15   5         80.72        175.97        50.26 o
  10  15   5       1795.72       2120.43        55.74 o
  11  15   5       2053.21       2295.98        57.74 o
  12  15   5        305.27        328.85        36.35 o
  13  15   5         23.98         89.98        48.57 o
  14  15   5        578.46        540.22        51.21 o
  15  15   5         60.95         77.76        48.68 o
  16  15   5        237.82        261.95        49.00 o
 -15  16   5        262.95        248.50        39.47 o
 -14  16   5        293.27        346.09        41.81 o
 -13  16   5        784.55        721.48        42.63 o
 -12  16   5        735.94        811.31        43.80 o
 -11  16   5       1400.83       1335.81        44.62 o
 -10  16   5       1138.05       1143.96        44.38 o
  -9  16   5       1985.20       1793.33        46.61 o
  -8  16   5       2416.35       2576.19        50.33 o
  -7  16   5       1461.24       1397.38        80.19 o
  -6  16   5       1682.25       1564.79        45.85 o
  -5  16   5       5482.71       4932.02       116.54 o
  -4  16   5       1538.02       1278.53        48.64 o
  -3  16   5       9285.82       9355.55        84.93 o
  -2  16   5        269.90        240.24        51.95 o
  -1  16   5        128.60        168.38        50.37 o
   0  16   5         88.82        125.18        63.54 o
   1  16   5        176.95        176.07        63.75 o
   2  16   5        251.06        220.96        52.68 o
   3  16   5       6545.79       6710.07       115.38 o
   4  16   5       1143.41        956.43       104.21 o
   7  16   5       2045.83       2005.48        59.85 o
   8  16   5       2484.65       2518.62        48.26 o
   9  16   5       2368.04       2303.14        57.32 o
  10  16   5        976.93       1100.47        51.74 o
  11  16   5       1675.61       1629.84        44.78 o
  12  16   5        512.55        582.90        50.37 o
  13  16   5        671.95        649.91        51.00 o
  14  16   5        248.69        377.96        51.00 o
  15  16   5        262.74        223.38        36.46 o
 -15  17   5         57.31         78.82        33.51 o
 -14  17   5         77.97         41.34        40.95 o
 -13  17   5         51.70         32.48        39.61 o
 -12  17   5        740.58        842.57        43.55 o
 -11  17   5        353.23        474.22        40.92 o
 -10  17   5        539.27        628.18        41.61 o
  -9  17   5       1110.99       1176.73        42.74 o
  -8  17   5       1292.80       1341.55        45.14 o
  -7  17   5        335.39        421.97        34.18 o
  -6  17   5       1787.39       1837.12        47.49 o
  -5  17   5        123.16        140.99        41.46 o
  -4  17   5       1024.56        988.74        42.66 o
  -3  17   5       1387.43       1218.37        56.90 o
  -2  17   5       5149.13       4986.24        80.61 o
  -1  17   5        317.45        319.90        49.84 o
   0  17   5        649.04        700.17        63.96 o
   1  17   5        443.68        417.79        53.42 o
   2  17   5       7306.01       7331.53       105.90 o
   3  17   5       1021.02       1053.05        84.72 o
   4  17   5       1290.29       1174.12       101.15 o
   6  17   5       1911.62       1976.29        46.68 o
   7  17   5        242.89        251.09        53.32 o
   8  17   5       1171.80       1227.01        54.90 o
   9  17   5       1282.87       1285.81        41.30 o
  10  17   5        389.10        425.58        50.05 o
  11  17   5        423.56        474.90        51.21 o
  12  17   5        866.12        891.52        52.47 o
  13  17   5         48.03         14.96        47.63 o
  14  17   5        110.31        167.64        34.14 o
  15  17   5         60.54         86.40        49.31 o
 -15  18   5          3.20        -31.72        34.67 o
 -14  18   5        724.71        666.40        60.43 o
 -13  18   5        307.61        366.65        45.36 o
 -12  18   5        249.44        161.40        41.27 o
 -11  18   5        932.33       1103.03        44.81 o
 -10  18   5        225.95        223.41        40.69 o
  -9  18   5       3010.41       3058.02        54.69 o
  -8  18   5        863.95        990.93        42.95 o
  -7  18   5          6.84         86.78        31.56 o
  -6  18   5        131.67        169.70        41.47 o
  -5  18   5        366.05        465.67        42.59 o
  -4  18   5       5256.60       5021.35        56.56 o
  -3  18   5       5144.77       5086.55        74.39 o
  -2  18   5       5397.45       5488.43        75.34 o
  -1  18   5       1091.94       1111.11        55.21 o
   0  18   5        510.77        494.28        52.26 o
   1  18   5        813.58        840.31        57.43 o
   2  18   5       5208.20       5242.81        97.99 o
   3  18   5       3686.07       3888.30       107.37 o
   4  18   5       7057.05       7065.79       139.61 o
   6  18   5        128.31        125.49        37.72 o
   7  18   5          6.74         98.84        49.00 o
   8  18   5        656.78        847.06        54.26 o
   9  18   5       2141.87       2177.75        57.22 o
  10  18   5        182.95        187.66        49.94 o
  11  18   5       1162.14       1505.92        55.74 o
  12  18   5        242.53        154.79        35.09 o
  13  18   5        401.13        388.70        52.68 o
  14  18   5        907.26        875.40        52.58 o
  15  18   5          3.88        -16.44        49.52 o
 -14  19   5         50.51        126.44        47.73 o
 -13  19   5        226.90        269.44        43.65 o
 -12  19   5         28.71          8.73        39.46 o
 -11  19   5         41.78         35.63        40.41 o
 -10  19   5        249.93        257.67        40.95 o
  -9  19   5         15.62         31.69        40.94 o
  -8  19   5        760.85        867.26        52.42 o
  -7  19   5        331.80        334.90        41.37 o
  -6  19   5        719.91        820.52        87.72 o
  -5  19   5        289.97        335.09        51.26 o
  -4  19   5       1877.63       1947.57        48.62 o
  -3  19   5       2092.73       2092.72        62.06 o
  -2  19   5        201.76        183.66        51.42 o
  -1  19   5        626.43        582.69        53.84 o
   0  19   5        916.71       1113.64        65.75 o
   1  19   5        526.93        524.00        55.63 o
   2  19   5        142.80        153.10        66.80 o
   3  19   5       1640.24       1780.30        83.77 o
   4  19   5       1456.32       1598.86       101.89 o
   6  19   5        516.19        516.41        38.25 o
   7  19   5        294.01        317.79        48.79 o
   8  19   5        547.52        605.13        50.89 o
   9  19   5         14.11         93.46        49.94 o
  10  19   5        275.14        328.75        50.37 o
  11  19   5         56.60          0.11        48.36 o
  12  19   5         36.97         55.95        48.47 o
  13  19   5        191.49        247.72        49.31 o
  14  19   5         67.05         74.28        49.31 o
 -14  20   5          9.61        -23.39        48.89 o
 -13  20   5        132.09        117.91        45.06 o
 -12  20   5        224.44        226.07        41.83 o
 -11  20   5        326.17        362.91        42.48 o
 -10  20   5        578.87        678.93        44.19 o
  -9  20   5       2850.26       3082.27        85.45 o
  -8  20   5        703.65        768.28        40.04 o
  -7  20   5        648.36        791.07        51.42 o
  -6  20   5        234.46        329.85        41.13 o
  -5  20   5        448.03        447.09        72.81 o
  -4  20   5        916.68        980.12        43.04 o
  -3  20   5       2922.55       2726.09        65.96 o
  -2  20   5         54.19         25.60        48.68 o
  -1  20   5       1907.67       1734.78        60.69 o
   0  20   5        223.57        305.99        64.27 o
   1  20   5       2515.90       2375.42        68.91 o
   2  20   5         63.01         76.60        64.91 o
   3  20   5       2113.44       2249.19        90.62 o
   4  20   5       1147.34       1141.56        88.30 o
   5  20   5        431.15        360.36        49.84 o
   6  20   5        285.36        336.02        36.35 o
   7  20   5        926.08       1031.35        39.62 o
   8  20   5        991.00        940.83        39.83 o
   9  20   5       1990.41       1987.14        46.05 o
  10  20   5        826.19        969.18        41.83 o
  11  20   5        228.96        168.69        35.72 o
  12  20   5        267.35        300.30        35.72 o
  13  20   5        188.81        146.25        36.67 o
  14  20   5         13.06          2.74        34.14 o
 -13  21   5         20.67        -14.65        48.26 o
 -12  21   5        262.86        239.66        45.31 o
 -11  21   5        170.41        230.53        42.24 o
 -10  21   5        217.14        288.60        42.28 o
  -9  21   5        112.72        197.45        39.78 o
  -8  21   5        710.80        757.61       117.12 o
  -7  21   5         64.68         60.76        38.96 o
  -6  21   5        637.31        619.91        42.78 o
  -5  21   5        670.19        658.85        34.99 o
  -4  21   5       1125.16       1067.44        54.53 o
  -3  21   5         98.73         64.70        51.31 o
  -2  21   5        192.11        122.96        46.47 o
  -1  21   5       2656.00       2750.01        64.49 o
   0  21   5          4.78         89.35        50.26 o
   1  21   5       1976.00       2207.78        77.23 o
   2  21   5        248.61        261.42        66.91 o
   3  21   5        138.23        170.80        73.65 o
   4  21   5       1588.20       1640.05        47.78 o
   5  21   5        473.36        445.35        45.67 o
   6  21   5        445.98        397.13        36.25 o
   7  21   5         51.96         27.50        34.67 o
   8  21   5        939.83       1134.40        53.32 o
   9  21   5        139.43        222.96        49.63 o
  10  21   5        157.33        152.36        48.47 o
  11  21   5        118.78        163.95        48.68 o
  12  21   5        231.52        208.42        49.42 o
  13  21   5         20.01         47.63        48.36 o
 -12  22   5         52.10         24.23        49.73 o
 -11  22   5         58.38         72.72        42.43 o
 -10  22   5        283.87        223.90        41.04 o
  -9  22   5        695.87        606.88        59.38 o
  -8  22   5        243.25        251.37        40.92 o
  -7  22   5        741.98        694.80        43.29 o
  -6  22   5        459.77        444.90        41.99 o
  -5  22   5       1884.83       2026.21        60.96 o
  -4  22   5       1249.21       1415.33        43.40 o
  -3  22   5       1795.82       1964.70        57.22 o
  -2  22   5        452.30        475.53        51.84 o
  -1  22   5        401.72        412.10        49.63 o
   0  22   5          1.77         77.24        60.90 o
   1  22   5        558.69        502.82        64.27 o
   2  22   5        601.25        721.56        55.53 o
   3  22   5       1257.28       1409.20        83.66 o
   4  22   5       1779.24       1966.41        50.70 o
   5  22   5       1464.15       1572.02        53.10 o
   6  22   5        349.29        363.52        47.84 o
   7  22   5        971.75        938.31        51.00 o
   8  22   5        192.61        117.17        49.84 o
   9  22   5        871.52        832.30        52.58 o
  10  22   5        273.12        214.85        50.79 o
  11  22   5         69.90         48.68        48.79 o
  12  22   5         37.73         34.14        34.56 o
 -12  23   5        346.15        270.48        50.58 o
 -11  23   5        121.30        173.44        34.26 o
 -10  23   5        729.69        633.05        45.08 o
  -9  23   5         13.39          6.20        40.56 o
  -8  23   5        304.96        312.91        54.26 o
  -7  23   5        310.31        312.83        42.71 o
  -6  23   5        204.67        206.06        40.23 o
  -5  23   5        370.89        363.72        41.23 o
  -4  23   5        660.30        691.19        41.10 o
  -3  23   5        592.27        540.86        50.58 o
  -2  23   5         63.74         46.78        47.42 o
  -1  23   5        330.31        386.39        51.95 o
   0  23   5        966.89       1009.85        56.27 o
   1  23   5        237.76        243.08        52.05 o
   2  23   5         45.36         51.74        60.69 o
   3  23   5        825.62        745.71        42.18 o
   4  23   5        885.14        996.65        46.10 o
   5  23   5        310.83        319.76        42.43 o
   6  23   5        248.39        294.40        47.21 o
   7  23   5        296.94        325.06        51.10 o
   8  23   5        213.55        272.80        46.89 o
   9  23   5         18.65         38.99        46.05 o
  10  23   5        516.47        377.75        36.04 o
  11  23   5         94.65         54.26        47.63 o
  12  23   5        348.81        367.95        50.47 o
 -11  24   5        560.13        470.89        53.11 o
 -10  24   5        718.28        685.71        46.92 o
  -9  24   5        289.51        311.14        41.21 o
  -8  24   5        697.61        704.59       159.53 o
  -7  24   5        622.92        705.79        42.31 o
  -6  24   5        400.40        390.01        41.71 o
  -5  24   5        983.87       1067.23        43.49 o
  -4  24   5         62.98         80.15        40.29 o
  -3  24   5        191.45        225.80        49.94 o
  -2  24   5        301.28        366.68        51.42 o
  -1  24   5       2616.36       2701.64        65.75 o
   0  24   5         30.28         92.72        59.53 o
   1  24   5       3327.85       3325.95        81.98 o
   2  24   5        233.23        280.40        36.85 o
   3  24   5        273.38        285.56        40.36 o
   4  24   5         47.03         69.64        40.99 o
   5  24   5       1292.06       1479.98        49.28 o
   6  24   5        281.51        219.17        50.05 o
   7  24   5        699.45        782.57        52.05 o
   8  24   5        489.47        535.48        50.89 o
   9  24   5        339.12        293.77        49.63 o
  10  24   5        662.35        567.20        53.21 o
  11  24   5        461.29        442.55        50.89 o
 -10  25   5         39.28          2.12        39.84 o
  -9  25   5        234.33        172.09        55.69 o
  -8  25   5        630.41        669.70       113.32 o
  -7  25   5         73.69        100.74        40.21 o
  -6  25   5        492.27        474.84        62.06 o
  -5  25   5         10.59         42.34        36.61 o
  -4  25   5        161.43        240.89        41.83 o
  -3  25   5        399.85        335.70        52.58 o
  -2  25   5       1589.95       1479.58        71.02 o
  -1  25   5        147.23         95.15        61.22 o
   0  25   5         98.21         61.97        34.51 o
   1  25   5        113.80        124.60        39.42 o
   2  25   5       1112.08       1121.93        42.55 o
   3  25   5        467.65        478.56        40.96 o
   4  25   5        120.19        172.11        40.61 o
   5  25   5         14.52         -4.88        42.80 o
   6  25   5        487.45        433.91        51.21 o
   7  25   5        103.07        148.15        47.63 o
   8  25   5        904.44        890.99        53.74 o
   9  25   5        203.01        202.10        35.72 o
  10  25   5         48.61        109.37        48.89 o
  -9  26   5        504.52        450.28        45.71 o
  -8  26   5         29.51         25.73        34.24 o
  -7  26   5        643.17        537.18        72.76 o
  -6  26   5          4.61         -7.02        41.22 o
  -5  26   5        354.85        363.43        42.46 o
  -4  26   5        964.53       1182.17        47.15 o
  -3  26   5        338.96        392.39        62.27 o
  -2  26   5        502.94        532.41        36.36 o
  -1  26   5       1216.30       1190.90        43.44 o
   0  26   5        536.33        636.47        40.41 o
   1  26   5        982.34        969.22        70.60 o
   2  26   5        361.13        429.84        49.15 o
   3  26   5        479.80        570.11        42.08 o
   4  26   5        931.31        957.62        44.76 o
   5  26   5        481.07        510.08        45.57 o
   6  26   5          5.68         92.20        46.15 o
   7  26   5        665.95        551.50        52.68 o
   8  26   5         41.86         38.88        47.10 o
   9  26   5        660.90        626.63        41.41 o
  -8  27   5         46.20         82.29        36.28 o
  -7  27   5          9.60         15.77        35.03 o
  -6  27   5        209.76        145.31        34.39 o
  -5  27   5         47.31         20.81        31.87 o
  -4  27   5         61.83         69.03        33.81 o
  -3  27   5         60.40        128.40        37.15 o
  -2  27   5        388.18        430.99        35.68 o
  -1  27   5        446.64        421.96        35.84 o
   0  27   5        430.76        542.16        36.81 o
   1  27   5        430.04        350.10        35.22 o
   2  27   5        430.70        449.71        51.31 o
   3  27   5         53.06         37.07        38.12 o
   4  27   5         74.81         90.67        40.81 o
   5  27   5         35.95         11.70        50.05 o
   6  27   5        275.48        170.38        49.31 o
   7  27   5          7.77        -26.45        34.77 o
   8  27   5         61.67         61.01        48.57 o
  -7  28   5        336.66        252.07        38.61 o
  -6  28   5        263.84        273.39        36.84 o
  -5  28   5        657.45        465.27        36.23 o
  -4  28   5        135.35        158.96        34.96 o
  -3  28   5        429.05        423.32        31.80 o
  -2  28   5        263.86        223.74        36.38 o
  -1  28   5        237.55        255.92        35.68 o
   0  28   5         11.61        -11.32        34.42 o
   1  28   5        172.43        166.18        35.73 o
   2  28   5        372.29        353.68        40.96 o
   3  28   5        318.07        329.85        39.99 o
   4  28   5        178.50        135.08        48.47 o
   5  28   5        640.54        510.30        52.58 o
   6  28   5        374.68        347.93        52.58 o
   7  28   5        422.46        292.50        38.99 o
  -5  29   5        187.72        155.40        34.93 o
  -4  29   5        123.04         94.98        32.78 o
  -3  29   5        106.98         99.72        32.61 o
  -2  29   5        369.65        328.25        61.43 o
  -1  29   5         77.08         91.34        38.16 o
   0  29   5         48.78         36.65        35.98 o
   1  29   5         54.50         14.38        35.52 o
   2  29   5        518.00        499.24        42.38 o
   3  29   5         83.75        104.17        42.83 o
   4  29   5        174.38        183.22        44.01 o
   5  29   5        131.93         96.73        51.53 o
  -2  30   5        236.42        196.60        36.82 o
  -1  30   5        617.49        618.23       126.86 o
   0  30   5        290.01        223.78        37.37 o
   1  30   5        609.32        423.28        86.67 o
   2  30   5        329.47        384.23        40.42 o
 -18   0   6       1229.69        965.81        70.07 o
 -17   0   6       1793.75       1867.76        84.56 o
 -16   0   6       3873.81       3858.05        50.39 o
 -15   0   6        753.80        879.01        38.64 o
 -14   0   6      10127.49       9518.14        60.82 o
 -13   0   6        440.92        464.36        55.69 o
 -12   0   6        228.13        284.88        55.95 o
 -11   0   6        292.03        282.74        37.59 o
 -10   0   6       4443.29       4392.97        49.05 o
  -9   0   6         72.96         97.53        36.77 o
  -8   0   6       6799.79       6910.63       125.18 o
  -7   0   6      11085.67       9239.94        82.24 o
  -6   0   6      16287.97      15387.98       295.35 o
  -5   0   6      39879.68      39479.10       122.78 o
  -4   0   6      26037.82      25639.01       486.75 o
  -3   0   6      58241.75      56757.52       369.74 o
  -2   0   6       1691.23       1338.09        74.28 o
   9   0   6         88.81         96.73        52.16 o
  10   0   6       4349.18       4512.72        81.45 o
  11   0   6        296.45        286.39        51.10 o
  12   0   6        281.30        365.52        60.06 o
  13   0   6        494.38        570.25        51.42 o
  14   0   6       9494.15       9029.22        95.89 o
  15   0   6        943.03       1092.99        54.90 o
  16   0   6       4367.39       4343.49        74.50 o
  17   0   6       2051.20       2402.82        63.64 o
  18   0   6       1229.95       1203.20        60.80 o
 -18   1   6        114.92         78.11        29.98 o
 -17   1   6        104.02         83.56        25.05 o
 -16   1   6         25.60         54.94        30.16 o
 -15   1   6        308.33        306.43        33.50 o
 -14   1   6        547.47        546.37        36.77 o
 -13   1   6         53.44         70.69        20.27 o
 -12   1   6         30.85         73.94        26.42 o
 -11   1   6         60.91         64.93        25.87 o
 -10   1   6        404.08        399.93        23.84 o
  -9   1   6         68.54         63.50        25.92 o
  -8   1   6         98.89         74.81        21.73 o
  -7   1   6         41.28         20.38        22.52 o
  -6   1   6        101.58        112.91        29.61 o
  -5   1   6       1267.28       1260.00        34.63 o
  -4   1   6        209.82        186.14        35.92 o
  -3   1   6       6259.78       6059.70        51.25 o
  -2   1   6       3068.80       2808.54        55.36 o
  -1   1   6       6101.43       6265.04       105.52 o
   0   1   6      49790.34      50814.20      1014.35 o
   1   1   6       5709.49       5635.57        77.25 o
   2   1   6       2139.66       1974.08       106.11 o
   9   1   6         79.05         73.54        35.60 o
  10   1   6        412.89        425.23        38.39 o
  11   1   6         42.82         70.96        48.15 o
  12   1   6         42.14         58.95        34.90 o
  13   1   6         66.46        129.62        33.90 o
  14   1   6        413.58        470.98        36.71 o
  15   1   6        359.22        397.97        38.95 o
  16   1   6         25.08         69.05        37.92 o
  17   1   6         82.45        125.41        38.23 o
  18   1   6        149.84        112.61        39.88 o
 -18   2   6       1930.20       1583.42        54.00 o
 -17   2   6        101.08        105.62        35.00 o
 -16   2   6       5456.72       5962.15        80.48 o
 -15   2   6        809.13        837.45        27.48 o
 -14   2   6       5318.42       5735.11        46.87 o
 -13   2   6       1471.35       1391.71        28.66 o
 -12   2   6        426.88        451.82        26.71 o
 -11   2   6       5095.34       5088.42        35.88 o
 -10   2   6      15701.45      15719.47       150.41 o
  -9   2   6       6488.13       6101.85        36.85 o
  -8   2   6      15710.78      14892.44       176.07 o
  -7   2   6       3419.37       3068.07        35.02 o
  -6   2   6      13729.54      13177.17        85.24 o
  -5   2   6      16820.19      16313.07        93.32 o
  -4   2   6       9733.37       8456.09        66.96 o
  -3   2   6      26411.30      26957.79       155.40 o
  -2   2   6       3252.57       3360.25        71.16 o
  -1   2   6      78933.15      79904.30       569.58 o
   1   2   6      77744.97      79069.35       343.61 o
   2   2   6       2649.34       2724.30       112.64 o
   8   2   6      13611.60      12671.60       112.53 o
   9   2   6       6797.79       6320.98        59.61 o
  10   2   6      16220.49      16034.02        82.93 o
  11   2   6       4929.78       5075.63        51.93 o
  12   2   6        323.74        339.20        35.96 o
  13   2   6       2099.98       2010.26        57.69 o
  14   2   6       5559.49       6121.38        56.25 o
  15   2   6        799.81        820.91        41.16 o
  16   2   6       5370.19       6067.87       142.72 o
  17   2   6         74.94         74.07        38.11 o
  18   2   6       1774.93       1809.23       111.48 o
 -18   3   6        101.15         25.00        39.45 o
 -17   3   6        141.70        111.88        25.60 o
 -16   3   6        883.16        884.83        27.76 o
 -15   3   6        118.68        182.37        24.42 o
 -14   3   6       1159.87       1168.59        29.45 o
 -13   3   6       1191.69       1265.79        27.93 o
 -12   3   6        116.83        117.91        23.07 o
 -11   3   6        237.66        263.46        24.64 o
 -10   3   6        269.05        266.53        24.50 o
  -9   3   6       2083.09       1975.94        29.04 o
  -8   3   6       3546.11       3640.59        61.03 o
  -7   3   6       1839.91       1769.32        29.43 o
  -6   3   6        230.32        225.40        30.74 o
  -5   3   6        870.94        874.65        33.83 o
  -4   3   6       2322.73       2224.30        40.36 o
  -3   3   6        418.81        349.59        32.76 o
  -2   3   6       2000.14       1891.17        49.23 o
  -1   3   6        524.85        544.90        48.09 o
   0   3   6       1391.60       1395.75        61.17 o
   1   3   6        751.40        731.66        80.10 o
   2   3   6       2869.88       2700.27       128.65 o
   3   3   6        454.78        374.06        83.56 o
   8   3   6       3024.17       3177.59        81.98 o
   9   3   6       2072.62       1956.72        43.13 o
  10   3   6        252.31        302.86        36.48 o
  11   3   6        171.08        205.92        35.65 o
  12   3   6        144.35        199.05        43.94 o
  13   3   6       1257.73       1487.25        98.68 o
  14   3   6       1502.02       1523.15        44.06 o
  15   3   6        146.21        187.93        35.35 o
  16   3   6       1019.15       1060.84        41.41 o
  17   3   6        135.02        149.46        36.47 o
  18   3   6         77.17         67.99        35.79 o
 -18   4   6        622.70        669.43        86.40 o
 -17   4   6        252.88        321.71        29.91 o
 -16   4   6       4450.93       4767.66        83.01 o
 -15   4   6        479.80        490.90        24.03 o
 -14   4   6        685.12        744.63        32.15 o
 -13   4   6       2099.44       2181.32        30.26 o
 -12   4   6       1712.81       1829.77        29.72 o
 -11   4   6       7702.01       8114.46        51.37 o
 -10   4   6      24192.49      25717.15       208.49 o
  -9   4   6       2462.74       2586.62        34.05 o
  -8   4   6       7176.21       6622.73        41.46 o
  -7   4   6      19006.81      18243.15        58.63 o
  -6   4   6      35405.69      33480.85       175.89 o
  -5   4   6        680.19        583.90        33.00 o
  -4   4   6      37307.61      35826.96       316.55 o
  -3   4   6      12277.47      10584.45       328.60 o
  -2   4   6      11478.60      10784.58        64.17 o
  -1   4   6       1141.70       1040.60        51.18 o
   0   4   6       3319.63       3220.31        74.44 o
   1   4   6        912.81        801.83        72.36 o
   2   4   6      13751.55      12974.50       329.70 o
   3   4   6       9661.75       8707.54       156.16 o
   4   4   6      30012.81      28944.16       230.02 o
   8   4   6       7746.11       7496.22       105.79 o
   9   4   6       2241.37       2481.06        50.47 o
  10   4   6      23363.66      25165.46       244.08 o
  11   4   6       8241.54       8752.16        79.45 o
  12   4   6       2026.28       2119.15        45.04 o
  13   4   6       1723.16       1900.62        44.85 o
  14   4   6        710.69        774.50        41.15 o
  15   4   6        561.64        683.92        39.58 o
  16   4   6       4279.79       4733.46        67.12 o
  17   4   6        281.00        335.53        39.66 o
  18   4   6        603.17        571.26        43.21 o
 -18   5   6         74.23         45.48        38.14 o
 -17   5   6          5.14         13.96        28.95 o
 -16   5   6         25.53         68.90        26.60 o
 -15   5   6        153.31        176.04        25.82 o
 -14   5   6        237.97        271.83        26.33 o
 -13   5   6        254.61        325.31        25.32 o
 -12   5   6       1387.47       1508.89        33.27 o
 -11   5   6        703.82        708.65        34.48 o
 -10   5   6       1904.77       2148.77        37.14 o
  -9   5   6        110.55        139.25        24.25 o
  -8   5   6       4652.34       4697.54        37.60 o
  -7   5   6        292.36        370.06        28.94 o
  -6   5   6        175.55        162.21        29.41 o
  -5   5   6        571.40        544.12        32.54 o
  -4   5   6       5903.09       5613.54        67.34 o
  -3   5   6       3624.19       3385.98        44.79 o
  -2   5   6        179.40        159.75        33.94 o
  -1   5   6       1431.66       1302.10        47.44 o
   0   5   6        337.45        270.03        56.23 o
   1   5   6       1053.12        993.62        69.68 o
   2   5   6        247.72        224.71        67.80 o
   3   5   6       3412.64       3379.69       118.96 o
   4   5   6       5650.18       4957.16       129.60 o
   8   5   6       5996.67       6161.10       103.16 o
   9   5   6        137.45        106.70        40.56 o
  10   5   6       2458.85       2853.77        46.29 o
  11   5   6        925.63       1004.73        35.27 o
  12   5   6       1179.81       1257.44        44.85 o
  13   5   6        264.32        321.14        51.16 o
  14   5   6        165.97        277.77        51.89 o
  15   5   6        155.78        210.30        50.73 o
  16   5   6         23.03         62.03        39.44 o
  17   5   6          4.01         55.69        49.15 o
  18   5   6         67.73         95.66        39.89 o
 -18   6   6        218.69        175.22        38.18 o
 -17   6   6       1352.79       1232.10        36.12 o
 -16   6   6        426.81        418.12        31.18 o
 -15   6   6        996.87       1023.35        28.68 o
 -14   6   6        637.66        880.55        27.92 o
 -13   6   6        152.58        152.24        26.56 o
 -12   6   6      18902.78      19944.06       159.51 o
 -11   6   6       1644.20       1759.87        30.11 o
 -10   6   6      33918.49      34903.96       234.53 o
  -9   6   6      10885.99      11564.90       101.01 o
  -8   6   6        803.69        706.62        29.80 o
  -7   6   6      17348.12      16893.53        56.00 o
  -6   6   6      19939.05      20052.88        89.94 o
  -5   6   6      11843.61      10073.67        59.23 o
  -4   6   6      25371.54      24193.11       109.82 o
  -3   6   6       2442.76       1992.68        39.26 o
  -2   6   6      16745.78      15523.29       368.71 o
  -1   6   6        632.13        540.48        42.71 o
   0   6   6       1824.38       1603.51        56.71 o
   1   6   6        881.26        735.11        63.31 o
   2   6   6      15027.86      14227.40       397.03 o
   3   6   6       2473.45       2033.40       100.21 o
   4   6   6      28047.72      27048.69       265.95 o
   5   6   6      13004.62      10501.22       181.34 o
   7   6   6      17249.04      17443.20       171.65 o
   8   6   6        624.97        550.44        67.54 o
   9   6   6      11569.97      12123.82        75.92 o
  10   6   6      34408.16      35872.07       712.03 o
  11   6   6       1389.68       1456.71        44.70 o
  12   6   6      18027.48      19618.55       106.00 o
  13   6   6        122.65        143.17        33.45 o
  14   6   6        669.49        859.40        34.24 o
  15   6   6        903.12        985.57        39.54 o
  16   6   6        343.93        384.97        39.39 o
  17   6   6       1523.68       1546.78        43.18 o
  18   6   6        225.21        196.09        41.81 o
 -18   7   6         74.20         85.83        37.82 o
 -17   7   6         44.58         78.38        30.31 o
 -16   7   6         45.87         67.00        29.73 o
 -15   7   6         11.34         21.37        24.73 o
 -14   7   6        384.88        286.38        26.28 o
 -13   7   6        319.34        347.84        26.06 o
 -12   7   6        849.55        869.75        31.18 o
 -11   7   6        774.01        749.52        27.68 o
 -10   7   6       1360.71       1307.04        29.67 o
  -9   7   6       1782.76       1641.39        31.89 o
  -8   7   6       1741.49       1664.97        29.40 o
  -7   7   6       1376.85       1619.21        30.14 o
  -6   7   6       1495.90       1528.44        29.99 o
  -5   7   6       1014.69       1008.86        31.98 o
  -4   7   6       4240.81       4191.19        39.56 o
  -3   7   6        536.30        508.31        38.32 o
  -2   7   6       1883.66       1959.59        43.83 o
  -1   7   6       2500.82       2232.27        54.88 o
   0   7   6        962.20        815.30        54.20 o
   1   7   6       2859.51       2599.13        59.22 o
   2   7   6       1591.69       1627.06        63.89 o
   3   7   6        677.07        633.26        61.60 o
   4   7   6       3402.65       3630.89       130.87 o
   5   7   6       1179.77       1238.08       122.44 o
   6   7   6       1795.49       1695.38       113.17 o
   7   7   6       1271.89       1475.58        96.94 o
   8   7   6       2218.07       2173.64        90.83 o
   9   7   6       1285.20       1248.28        46.26 o
  10   7   6       1393.58       1255.82        39.08 o
  11   7   6        919.85        864.05        43.55 o
  12   7   6        784.46        844.85        43.55 o
  13   7   6        365.17        378.08        40.35 o
  14   7   6        454.51        436.58        42.52 o
  15   7   6         11.01        -11.40        39.37 o
  16   7   6         40.56         41.80        37.81 o
  17   7   6         31.13         27.91        38.65 o
  18   7   6         52.14         12.36        42.94 o
 -17   8   6        154.26        134.34        31.19 o
 -16   8   6       1532.11       1565.13        57.12 o
 -15   8   6        325.99        304.65        29.61 o
 -14   8   6        880.75       1027.77        28.42 o
 -13   8   6       5181.19       5869.25        64.03 o
 -12   8   6      13920.58      14124.74       127.46 o
 -11   8   6       5777.38       5596.08        36.52 o
 -10   8   6      18459.57      19209.37       130.75 o
  -9   8   6       1654.56       1657.45        31.03 o
  -8   8   6       6305.83       5900.69        41.22 o
  -7   8   6       2911.37       2879.46        55.94 o
  -6   8   6      19817.24      20703.24        76.04 o
  -5   8   6        231.52        152.52        28.82 o
  -4   8   6      23000.68      22531.06       351.48 o
  -3   8   6      20817.97      20474.80       319.40 o
  -2   8   6      20880.49      19784.30       159.14 o
  -1   8   6      22608.70      21356.47       140.83 o
   0   8   6       7375.10       7315.74        73.70 o
   1   8   6      25822.70      24488.37       558.35 o
   2   8   6      24236.74      22831.66       590.38 o
   3   8   6      15497.51      15146.80      1089.88 o
   4   8   6      18923.06      19373.13       243.61 o
   5   8   6        294.74        203.47       106.11 o
   6   8   6      21837.53      23363.42       304.62 o
   7   8   6       3395.51       3346.08       133.29 o
   8   8   6       7763.46       7304.77       153.31 o
   9   8   6       1753.27       1830.39        50.15 o
  10   8   6      17784.24      18738.21       281.49 o
  11   8   6       7233.24       7154.20       134.56 o
  12   8   6      12809.83      13214.60        78.76 o
  13   8   6       4502.71       5203.24        76.29 o
  14   8   6        674.74        801.99        43.51 o
  15   8   6        424.07        494.17        52.21 o
  16   8   6       1377.96       1575.45        51.26 o
  17   8   6        135.74        110.01        41.69 o
 -17   9   6         64.69         61.46        31.83 o
 -16   9   6        159.94         99.38        30.28 o
 -15   9   6         41.67         39.23        30.05 o
 -14   9   6         67.75        100.48        27.50 o
 -13   9   6        662.30        641.20        24.32 o
 -12   9   6        660.16        630.99        27.51 o
 -11   9   6        741.22        671.91        28.93 o
 -10   9   6        744.85        702.64        28.34 o
  -9   9   6        169.01        203.88        25.16 o
  -8   9   6       2858.66       2561.90        38.88 o
  -7   9   6       2218.40       2069.46        46.41 o
  -6   9   6      17224.10      17999.82       119.54 o
  -5   9   6        417.59        447.63        33.16 o
  -4   9   6       7480.68       6442.39        51.10 o
  -3   9   6        411.49        342.43        35.89 o
  -2   9   6       5477.86       4943.14        49.90 o
  -1   9   6       4523.75       4810.44       105.90 o
   0   9   6       1087.56       1168.67        54.32 o
   1   9   6       3427.41       3736.11        59.48 o
   2   9   6       7301.79       6631.86       252.36 o
   3   9   6        516.94        450.57        66.62 o
   4   9   6       9919.78       9193.60       187.13 o
   8   9   6       2522.58       2409.35       186.29 o
   9   9   6        240.52        209.30        42.29 o
  10   9   6        520.07        545.67        45.19 o
  11   9   6        527.42        454.26        46.63 o
  12   9   6        614.76        641.09        44.09 o
  13   9   6        497.47        448.00        36.51 o
  14   9   6         49.43        -11.10        40.51 o
  15   9   6         45.69        143.90        79.24 o
  16   9   6        118.52        118.25        39.54 o
  17   9   6         84.40         62.32        42.16 o
 -17  10   6        420.37        319.92        32.88 o
 -16  10   6       1543.77       1440.61        72.97 o
 -15  10   6       1151.67       1065.99        30.54 o
 -14  10   6       4778.90       4844.61        91.99 o
 -13  10   6        635.05        705.06        28.43 o
 -12  10   6       4725.04       4742.59        39.04 o
 -11  10   6        416.07        433.00        27.94 o
 -10  10   6       2857.33       2907.08        60.69 o
  -9  10   6       7481.64       7728.07       136.88 o
  -8  10   6      16984.29      17119.20        77.59 o
  -7  10   6       5444.82       6071.90        41.41 o
  -6  10   6      32604.31      34829.93       112.60 o
  -5  10   6      21132.85      20170.24       209.11 o
  -4  10   6      18576.89      17350.24       177.48 o
  -3  10   6       2533.76       2296.56        48.14 o
  -2  10   6       6664.50       6570.55        56.77 o
  -1  10   6       5497.13       5498.79       108.95 o
   0  10   6        137.93        424.39        40.38 o
   1  10   6       3833.22       3771.88        77.76 o
   2  10   6       5487.21       5703.89       100.05 o
   3  10   6       1795.00       1624.27        71.71 o
   4  10   6      21832.48      21427.29       272.38 o
   9  10   6       8410.96       8822.91        79.45 o
  10  10   6       2678.64       2724.30        60.17 o
  11  10   6        562.16        618.49        48.75 o
  12  10   6       3740.60       3656.96       170.22 o
  13  10   6        842.85        951.24        36.30 o
  14  10   6       4145.04       4509.63        59.94 o
  15  10   6       1470.45       1324.82        49.05 o
  16  10   6       1463.32       1434.01        49.75 o
  17  10   6        527.97        522.66        45.64 o
 -17  11   6         87.30         31.75        27.08 o
 -16  11   6         13.74         62.31        31.61 o
 -15  11   6         70.08         58.98        31.81 o
 -14  11   6        137.88        140.19        31.15 o
 -13  11   6        150.29        213.99        26.86 o
 -12  11   6       1164.22       1214.98        38.15 o
 -11  11   6        846.11        896.95        37.90 o
 -10  11   6       1056.26       1255.84        38.99 o
  -9  11   6         21.86         -5.53        25.86 o
  -8  11   6        795.90        922.63        34.75 o
  -7  11   6        870.16        774.20        33.39 o
  -6  11   6       5746.09       5730.68        84.44 o
  -5  11   6       2475.76       2521.22        40.56 o
  -4  11   6       1674.95       1581.86        47.75 o
  -3  11   6         38.60         72.15        32.52 o
  -2  11   6       4521.49       4541.00        54.79 o
  -1  11   6        522.33        448.09        38.44 o
   0  11   6       1727.82       1987.97        49.63 o
   1  11   6        458.16        396.92        46.59 o
   2  11   6       5044.00       5082.65        82.35 o
   3  11   6         28.05         34.94        58.66 o
   9  11   6         31.17        -17.60        48.57 o
  10  11   6        902.51        990.15        53.74 o
  11  11   6        590.49        595.96        51.31 o
  12  11   6        947.76       1052.84        54.58 o
  13  11   6        104.73        139.61        49.00 o
  14  11   6        117.26        138.24        46.24 o
  15  11   6         89.47        134.09        45.21 o
  16  11   6          9.87         22.59        44.09 o
  17  11   6         66.56        106.78        51.68 o
 -17  12   6        531.35        423.00        55.49 o
 -16  12   6       1855.14       1634.17       123.14 o
 -15  12   6        532.13        502.52        32.37 o
 -14  12   6       4145.39       4228.78       191.67 o
 -13  12   6       1089.92       1140.11        37.39 o
 -12  12   6       6400.00       7055.24       126.04 o
 -11  12   6        173.39        186.15        28.17 o
 -10  12   6       2104.47       2194.28        32.51 o
  -9  12   6       2230.14       2174.38        37.13 o
  -8  12   6       7144.91       7116.23        47.13 o
  -7  12   6       7787.64       7762.43        59.40 o
  -6  12   6       2795.56       2597.50        39.52 o
  -5  12   6       1350.74       1319.48        35.77 o
  -4  12   6       4212.29       3607.02        67.29 o
  -3  12   6       4792.83       4834.43        79.03 o
  -2  12   6      28080.06      27532.92       141.67 o
  -1  12   6       1673.01       1540.59        42.32 o
   0  12   6       1103.86        909.04        43.73 o
   1  12   6       1314.23       1136.57        50.92 o
   2  12   6      32009.33      31273.01       745.59 o
   3  12   6       3546.40       3593.06       115.17 o
   4  12   6       3496.19       2720.08       144.88 o
   9  12   6       2238.97       2334.23        45.41 o
  10  12   6       1724.07       1824.87        57.53 o
  11  12   6        227.37        224.75        49.73 o
  12  12   6       6546.88       7294.33        75.02 o
  13  12   6       1525.23       1543.65        44.57 o
  14  12   6       3855.40       4019.17        66.49 o
  15  12   6        613.15        660.34        38.67 o
  16  12   6       1837.63       1808.44        58.48 o
  17  12   6        528.75        432.01        38.67 o
 -16  13   6        816.89        708.34        54.01 o
 -15  13   6         14.80         41.74        34.09 o
 -14  13   6        918.23        820.05        37.12 o
 -13  13   6         36.35         32.12        32.37 o
 -12  13   6         52.69         65.10        34.03 o
 -11  13   6        172.82        239.60        36.41 o
 -10  13   6        289.29        252.74        35.46 o
  -9  13   6        350.85        356.78        31.05 o
  -8  13   6        749.94        686.00        32.94 o
  -7  13   6       1958.80       1845.73        35.31 o
  -6  13   6        833.07        944.51        32.30 o
  -5  13   6       3774.61       4049.03        65.65 o
  -4  13   6        471.07        557.00        34.08 o
  -3  13   6        725.23        837.11        34.47 o
  -2  13   6       4161.74       3799.59        48.72 o
  -1  13   6       1249.12       1091.02        40.94 o
   0  13   6       1077.09        955.38        40.23 o
   1  13   6       1126.76        998.91        48.35 o
   2  13   6       2905.93       2662.76        88.51 o
   3  13   6        533.21        590.91        76.71 o
   4  13   6        568.95        675.94       111.59 o
   9  13   6        264.74        280.91        51.21 o
  10  13   6        341.24        374.37        53.11 o
  11  13   6        206.85        133.71        38.14 o
  12  13   6         64.01         83.14        47.42 o
  13  13   6         26.56         25.92        36.14 o
  14  13   6       1174.49       1219.01        54.90 o
  15  13   6         11.95         20.02        34.77 o
  16  13   6        633.17        579.00        53.74 o
 -16  14   6       2743.15       2253.47       157.02 o
 -15  14   6        613.71        595.56        36.24 o
 -14  14   6       3563.49       3804.40       146.36 o
 -13  14   6       3302.62       3303.81       106.21 o
 -12  14   6       3158.71       3116.48        50.03 o
 -11  14   6       4698.37       4580.85        53.64 o
 -10  14   6       1711.53       1823.00        45.74 o
  -9  14   6        175.77        263.21        33.37 o
  -8  14   6       4208.30       4413.86        82.53 o
  -7  14   6       1079.04        972.13        32.99 o
  -6  14   6      14229.54      13984.73       220.51 o
  -5  14   6       1819.01       1753.12        38.20 o
  -4  14   6       4353.33       4018.53        99.14 o
  -3  14   6       1020.83        991.99        34.10 o
  -2  14   6      22710.35      23408.17       191.82 o
  -1  14   6      18587.92      19384.27       237.71 o
   0  14   6      12196.69      11238.23       259.05 o
   1  14   6      14583.84      15007.19       126.76 o
   2  14   6      20160.62      20618.37       167.01 o
   3  14   6       1264.20       1147.67        85.35 o
   4  14   6       4553.94       4134.76       146.36 o
   8  14   6       3643.42       3936.25        64.17 o
   9  14   6        233.43        373.53        36.56 o
  10  14   6       1371.56       1486.33        54.48 o
  11  14   6       3686.60       3522.57        62.59 o
  12  14   6       3388.16       3401.61        64.70 o
  13  14   6       3675.71       3623.51        66.91 o
  14  14   6       3598.88       3585.26        65.33 o
  15  14   6        676.39        606.92        38.99 o
  16  14   6       2563.61       2758.65        66.28 o
 -16  15   6        327.40        234.39        41.32 o
 -15  15   6        114.99         82.05        38.51 o
 -14  15   6        440.04        408.93        40.76 o
 -13  15   6          5.79         62.46        37.85 o
 -12  15   6        569.91        594.37        41.70 o
 -11  15   6          2.23         58.33        38.65 o
 -10  15   6        282.04        231.60        39.12 o
  -9  15   6        395.25        349.48        42.77 o
  -8  15   6       1191.24       1172.53        45.81 o
  -7  15   6       1311.47       1346.37        51.84 o
  -6  15   6        225.93        144.24        27.38 o
  -5  15   6        340.55        329.46        32.86 o
  -4  15   6         92.90        115.19        30.70 o
  -3  15   6        628.57        679.69        33.89 o
  -2  15   6       2439.75       2281.21        43.76 o
  -1  15   6        239.51        195.14        52.37 o
   0  15   6       1485.80       1522.78        61.75 o
   1  15   6        274.51        241.19        52.79 o
   2  15   6       3426.61       3166.74        87.77 o
   3  15   6        485.13        529.27        77.76 o
   4  15   6        127.29        125.92        94.62 o
   8  15   6       1601.46       1558.40        59.01 o
   9  15   6        563.89        562.46        52.79 o
  10  15   6        201.41        161.64        47.84 o
  11  15   6          1.78         39.62        47.73 o
  12  15   6        642.72        656.13        37.93 o
  13  15   6          4.49         59.95        49.52 o
  14  15   6        492.39        473.53        50.89 o
  15  15   6         95.61        116.54        35.30 o
  16  15   6        328.63        353.72        52.37 o
 -15  16   6        592.37        548.72        66.22 o
 -14  16   6        488.02        386.76        32.63 o
 -13  16   6        268.00        329.96        31.27 o
 -12  16   6       2488.71       2671.50        49.80 o
 -11  16   6       1436.01       1569.21       132.18 o
 -10  16   6        398.25        475.58        62.01 o
  -9  16   6        441.48        522.37        40.88 o
  -8  16   6       1153.12       1209.12       102.42 o
  -7  16   6       3588.04       3545.54        62.27 o
  -6  16   6       7832.91       7590.17        58.96 o
  -5  16   6       7034.77       7022.96        63.72 o
  -4  16   6      22119.13      21263.53       119.59 o
  -3  16   6       5137.64       5259.88        56.09 o
  -2  16   6      16223.59      17125.62       112.53 o
  -1  16   6        813.09        805.54        55.32 o
   0  16   6       6329.66       6536.00        86.40 o
   1  16   6        906.93        848.00        57.95 o
   2  16   6      14771.09      15794.29       140.77 o
   3  16   6       5453.71       5865.54       112.22 o
   4  16   6      20279.20      20425.55       239.82 o
   8  16   6       1316.50       1478.11        55.85 o
   9  16   6        506.17        597.02        50.79 o
  10  16   6        285.38        385.75        48.57 o
  11  16   6       1006.37       1088.77        40.99 o
  12  16   6       2490.79       2807.33        60.59 o
  13  16   6        248.44        356.15        49.00 o
  14  16   6        514.02        507.14        38.35 o
  15  16   6        733.69        736.95        54.58 o
 -15  17   6         14.04         18.73        30.87 o
 -14  17   6        432.79        326.82        40.05 o
 -13  17   6         55.46         69.02        38.51 o
 -12  17   6         60.39         61.50        37.72 o
 -11  17   6          1.47         40.57        38.78 o
 -10  17   6        101.38        110.94        38.91 o
  -9  17   6        306.17        351.35        39.09 o
  -8  17   6       1031.89       1199.23        41.30 o
  -7  17   6         26.85         38.89        41.95 o
  -6  17   6        553.84        661.49        43.76 o
  -5  17   6         34.08        108.13        42.94 o
  -4  17   6       1158.37       1164.82        43.69 o
  -3  17   6        439.22        486.80        52.26 o
  -2  17   6       1824.57       1798.64        60.48 o
  -1  17   6          9.73          9.59        61.64 o
   0  17   6       2488.31       2240.03        64.80 o
   1  17   6         11.43         39.51        50.79 o
   2  17   6       1645.24       1631.42        74.92 o
   3  17   6        629.92        693.01        81.34 o
   4  17   6        883.55        970.76       102.73 o
   7  17   6         34.60         50.16        35.40 o
   8  17   6       1373.85       1535.64        54.69 o
   9  17   6        344.08        359.31        49.52 o
  10  17   6        104.61        164.16        50.16 o
  11  17   6          1.07         -9.38        48.68 o
  12  17   6         79.10         32.24        47.42 o
  13  17   6         39.86         81.45        33.40 o
  14  17   6        306.90        307.78        49.73 o
  15  17   6         13.68         79.66        47.94 o
 -14  18   6       1227.89       1371.43       184.34 o
 -13  18   6        240.72        174.51        41.70 o
 -12  18   6       2854.00       3253.78        88.61 o
 -11  18   6       1266.48       1426.37        43.97 o
 -10  18   6       4032.44       4316.16        55.76 o
  -9  18   6       1447.81       1575.96       133.71 o
  -8  18   6       1440.46       1581.58        43.16 o
  -7  18   6        211.30        199.44        33.01 o
  -6  18   6        426.36        464.46        44.51 o
  -5  18   6       7408.43       7536.83       258.05 o
  -4  18   6      13319.18      13504.97        85.77 o
  -3  18   6       3091.54       3183.28        65.64 o
  -2  18   6       5714.60       5952.79        79.13 o
  -1  18   6        333.89        280.28        52.16 o
   0  18   6      17361.02      16579.92       126.76 o
   1  18   6        476.16        418.63        63.43 o
   2  18   6       6264.98       6539.37       102.63 o
   3  18   6       4361.62       4309.14       102.10 o
   4  18   6      14996.02      15973.63       193.25 o
   7  18   6        155.19        181.44        49.10 o
   8  18   6       1397.51       1508.24        55.00 o
   9  18   6       2067.42       2261.20        56.69 o
  10  18   6       3937.62       4193.77        67.23 o
  11  18   6       1617.48       1700.43        45.20 o
  12  18   6       2722.79       2850.00        61.22 o
  13  18   6        219.38        240.13        49.94 o
  14  18   6       1350.12       1298.14        57.43 o
 -14  19   6         92.58        166.71        59.69 o
 -13  19   6         34.81        -19.86        43.31 o
 -12  19   6        151.88        145.95        38.60 o
 -11  19   6         94.07         94.27        39.34 o
 -10  19   6         84.73         64.97        41.46 o
  -9  19   6        363.13        397.42        40.07 o
  -8  19   6       2488.49       2498.08        47.09 o
  -7  19   6        497.75        477.99        33.04 o
  -6  19   6        318.55        263.23        42.61 o
  -5  19   6        481.09        424.75        40.68 o
  -4  19   6       1228.83       1070.72        51.74 o
  -3  19   6        657.20        579.63        56.27 o
  -2  19   6         32.31         51.63        47.31 o
  -1  19   6        231.89        273.01        49.73 o
   0  19   6        257.00        265.95        65.33 o
   1  19   6        195.99        227.28        67.75 o
   2  19   6         36.53         50.05        67.96 o
   3  19   6        774.83        801.12        74.71 o
   4  19   6        858.15        854.12        85.35 o
   7  19   6        647.99        648.44        50.79 o
   8  19   6       2398.83       2292.92        48.15 o
   9  19   6        253.76        250.14        51.21 o
  10  19   6         70.96        181.66        48.26 o
  11  19   6         66.25        -45.73        47.94 o
  12  19   6        208.14        221.06        50.05 o
  13  19   6         24.49         88.09        48.05 o
  14  19   6         65.11         77.34        34.67 o
 -13  20   6        419.03        395.46        43.10 o
 -12  20   6        179.77        267.23        41.11 o
 -11  20   6       1985.81       1872.05        48.84 o
 -10  20   6       3814.26       3711.66       178.34 o
  -9  20   6       1969.76       1785.52       107.16 o
  -8  20   6       5164.30       5540.10        58.53 o
  -7  20   6        651.39        741.67        42.30 o
  -6  20   6       4119.50       4540.62        59.95 o
  -5  20   6        798.53        763.60        43.61 o
  -4  20   6       9455.65       9951.28        68.84 o
  -3  20   6       2039.97       1909.17        60.38 o
  -2  20   6        244.21        359.52        51.31 o
  -1  20   6       1624.56       1692.74        68.17 o
   0  20   6       1261.13       1475.37        71.33 o
   1  20   6       2200.59       2371.10        78.39 o
   2  20   6        337.67        370.90        65.86 o
   3  20   6       2786.63       2514.51        93.46 o
   4  20   6       8701.96       9464.40       155.84 o
   6  20   6       4384.74       5088.98        69.44 o
   7  20   6        489.29        494.18        52.89 o
   8  20   6       5547.52       5531.84        62.38 o
   9  20   6       1918.51       1696.01        45.73 o
  10  20   6       3723.89       3467.99        54.90 o
  11  20   6       2233.71       2404.72        59.95 o
  12  20   6        195.89        209.58        49.31 o
  13  20   6        444.27        392.71        51.31 o
 -13  21   6         26.11        -51.95        51.95 o
 -12  21   6         52.46         72.60        42.62 o
 -11  21   6         26.87         32.45        40.02 o
 -10  21   6        476.01        458.38        33.86 o
  -9  21   6         54.52         24.29        39.34 o
  -8  21   6       1768.34       1777.96        47.65 o
  -7  21   6        362.71        363.12        41.14 o
  -6  21   6         34.51         86.88        40.50 o
  -5  21   6        178.61        198.03        38.74 o
  -4  21   6        295.24        335.37        41.39 o
  -3  21   6        740.73        764.97        54.58 o
  -2  21   6        247.58        253.20        50.37 o
  -1  21   6       1915.92       1966.07        60.80 o
   0  21   6         11.83         -7.90        62.59 o
   1  21   6       1372.31       1437.22        72.39 o
   2  21   6        217.52        228.65        64.80 o
   3  21   6       1063.08       1208.79        73.13 o
   4  21   6        254.39        306.20        88.09 o
   6  21   6         44.11         85.56        48.68 o
   7  21   6        254.15        241.50        50.58 o
   8  21   6       2074.98       2253.51        60.17 o
   9  21   6         44.12         45.62        48.05 o
  10  21   6        423.17        316.74        50.05 o
  11  21   6         26.95        -44.89        47.73 o
  12  21   6         59.11        114.75        48.26 o
  13  21   6         21.35         67.23        49.31 o
 -12  22   6        928.10        706.05        81.45 o
 -11  22   6         26.42         25.11        30.59 o
 -10  22   6       2962.74       2993.14       104.47 o
  -9  22   6        630.13        665.21        41.99 o
  -8  22   6       3297.34       3274.09       199.73 o
  -7  22   6       1582.81       1613.46       102.68 o
  -6  22   6       2373.96       2394.19        47.19 o
  -5  22   6       2693.95       2941.06        50.87 o
  -4  22   6        329.21        529.41        43.14 o
  -3  22   6       1102.43       1148.52        54.58 o
  -2  22   6        900.09        994.78        64.06 o
  -1  22   6        426.34        466.47        51.42 o
   0  22   6       4108.62       4221.79        74.92 o
   1  22   6        573.33        506.29        65.12 o
   2  22   6        851.81        909.75        69.33 o
   3  22   6       1533.34       1624.25        76.81 o
   4  22   6        432.72        581.63        82.08 o
   5  22   6       2657.52       2900.26        64.80 o
   6  22   6       2138.99       2066.17        58.16 o
   7  22   6       1386.77       1230.07        55.11 o
   8  22   6       3626.64       3764.60        65.96 o
   9  22   6        552.85        557.61        49.42 o
  10  22   6       3099.83       3500.86        64.49 o
  11  22   6         34.21        128.02        46.89 o
  12  22   6        814.83        731.15        53.00 o
 -12  23   6        217.52        125.69        33.53 o
 -11  23   6         52.72         44.55        41.23 o
 -10  23   6        132.95         96.13        41.80 o
  -9  23   6        145.57        152.86        41.14 o
  -8  23   6        284.10        329.46        43.86 o
  -7  23   6         94.26        101.66        40.99 o
  -6  23   6        639.12        590.23        44.17 o
  -5  23   6        747.37        715.18        69.70 o
  -4  23   6        448.47        465.62        45.69 o
  -3  23   6        110.07        129.60        49.31 o
  -2  23   6        368.75        436.75        49.42 o
  -1  23   6        502.37        549.18        53.53 o
   0  23   6         43.55         58.16        51.21 o
   1  23   6        382.15        396.92        49.84 o
   2  23   6        312.21        315.58        64.80 o
   3  23   6        115.10        106.74        63.12 o
   4  23   6        400.90        400.20        40.77 o
   5  23   6        831.29        828.93        53.32 o
   6  23   6        874.37        844.00        41.94 o
   7  23   6        135.30        170.17        47.42 o
   8  23   6        339.34        339.18        47.73 o
   9  23   6        107.18         88.51        47.73 o
  10  23   6        145.47        108.11        50.37 o
  11  23   6         71.94         48.79        48.68 o
  12  23   6        203.52        112.95        37.93 o
 -11  24   6        195.48        209.39        44.53 o
 -10  24   6       1932.65       1591.19        75.02 o
  -9  24   6        177.66        194.48        39.87 o
  -8  24   6       1084.09       1087.83        46.62 o
  -7  24   6       1516.17       1494.25        88.93 o
  -6  24   6       2171.62       2198.97        48.75 o
  -5  24   6        684.52        654.83        44.73 o
  -4  24   6         24.95         98.82        40.58 o
  -3  24   6       1156.39       1205.10        67.01 o
  -2  24   6       4582.13       4419.46        81.56 o
  -1  24   6       2970.25       2980.45        64.38 o
   0  24   6       3923.12       3726.88        85.77 o
   1  24   6       2466.15       2549.49        78.08 o
   2  24   6       5105.89       5495.80        96.62 o
   3  24   6        855.14        828.97        42.09 o
   4  24   6         28.93         48.48        41.50 o
   5  24   6        818.56        913.75        53.00 o
   6  24   6       1974.58       1987.46        59.01 o
   7  24   6       1359.15       1355.46        55.63 o
   8  24   6        922.98        980.87        53.84 o
   9  24   6        246.19        242.56        49.10 o
  10  24   6       2007.95       1587.80        60.59 o
  11  24   6        270.19        286.08        50.79 o
 -10  25   6        659.42        626.76        94.09 o
  -9  25   6        532.76        586.23        44.86 o
  -8  25   6        109.47         91.98        41.47 o
  -7  25   6         80.54         69.06        39.93 o
  -6  25   6         97.10        105.92        40.34 o
  -5  25   6          2.76         22.28        37.62 o
  -4  25   6        179.76        211.24        43.43 o
  -3  25   6         23.53         37.23        36.86 o
  -2  25   6        332.45        318.95        51.00 o
  -1  25   6          5.62         19.18        48.57 o
   0  25   6         30.08         41.30        47.84 o
   1  25   6          7.19         42.99        51.31 o
   2  25   6        426.12        445.87        41.06 o
   3  25   6         31.10         39.26        37.54 o
   4  25   6        248.32        276.48        41.94 o
   5  25   6          2.06         34.35        48.68 o
   6  25   6         88.17        118.22        52.26 o
   7  25   6         60.13         69.96        34.98 o
   8  25   6         90.27         -2.11        49.21 o
   9  25   6        524.93        500.82        51.95 o
  10  25   6        485.26        366.79        37.62 o
  -9  26   6       1024.52        854.37        42.78 o
  -8  26   6       2075.38       1974.57       129.60 o
  -7  26   6        188.35        165.86        40.27 o
  -6  26   6       1926.95       1772.97        84.82 o
  -5  26   6         29.93         15.34        41.52 o
  -4  26   6        445.30        524.72        41.18 o
  -3  26   6        718.32        786.90        70.49 o
  -2  26   6       3663.66       3545.01        73.65 o
  -1  26   6       1649.80       1680.63        59.85 o
   0  26   6        177.53        157.10        51.21 o
   1  26   6       1366.04       1368.17       118.70 o
   2  26   6       3276.93       3346.20        55.18 o
   3  26   6        638.84        686.39        68.07 o
   4  26   6        401.54        466.58        43.55 o
   5  26   6         26.28         44.36        34.67 o
   6  26   6       1822.16       1759.23        58.48 o
   7  26   6        205.19        181.97        36.67 o
   8  26   6       2104.64       2039.93        59.74 o
   9  26   6        987.68        812.39        55.63 o
  -8  27   6        106.24         79.99        43.22 o
  -7  27   6         10.66         80.53        41.39 o
  -6  27   6        167.66         98.39        53.79 o
  -5  27   6         66.51         74.79        41.41 o
  -4  27   6          2.30         41.16        80.61 o
  -3  27   6         79.09         62.49        37.54 o
  -2  27   6        221.89        251.72        50.37 o
  -1  27   6         22.25          4.90        35.46 o
   0  27   6         40.55         70.50        37.45 o
   1  27   6         27.91         72.67        36.93 o
   2  27   6        288.32        322.81        40.57 o
   3  27   6        112.70        224.56        57.74 o
   4  27   6          2.66         67.81        47.05 o
   5  27   6         79.59         81.66        49.63 o
   6  27   6        117.46         53.63        48.15 o
   7  27   6         12.58         27.40        36.77 o
   8  27   6        120.08         64.06        49.63 o
  -6  28   6        482.66        460.97        37.05 o
  -5  28   6        477.63        438.61        54.47 o
  -4  28   6        852.94        674.64        37.98 o
  -3  28   6        433.64        398.91        34.90 o
  -2  28   6       1165.14       1143.41       107.63 o
  -1  28   6         43.01         56.93        36.73 o
   0  28   6       1550.74       1631.71       127.76 o
   1  28   6         33.58         41.20        42.65 o
   2  28   6       1260.31       1134.40        89.56 o
   3  28   6        376.45        313.72        41.89 o
   4  28   6        668.50        576.74        46.16 o
   5  28   6        565.45        537.27        50.58 o
   6  28   6        504.27        396.71        52.68 o
  -5  29   6         22.91         37.84        33.38 o
  -4  29   6        206.05        185.41        30.77 o
  -3  29   6        202.61        218.72        31.19 o
  -2  29   6        311.00        313.51        40.17 o
  -1  29   6        678.32        602.80        42.10 o
   0  29   6        223.95        218.27        43.80 o
   1  29   6        611.93        587.25        47.63 o
   2  29   6        287.46        267.63        37.65 o
   3  29   6        221.38        238.67        40.09 o
   4  29   6        274.74        207.24        60.11 o
   5  29   6         15.98          9.90        50.16 o
  -2  30   6        777.62        574.03        42.78 o
  -1  30   6       1095.13        871.57        83.82 o
   0  30   6        666.63        533.37        58.48 o
   1  30   6       1275.46       1229.62       120.65 o
   2  30   6        695.03        572.15       120.44 o
 -18   1   7         13.45         53.58        28.98 o
 -17   1   7        137.38        119.24        25.81 o
 -16   1   7        150.01        142.18        25.44 o
 -15   1   7        526.25        654.58        26.25 o
 -14   1   7         11.35         21.86        24.96 o
 -13   1   7        100.34         67.04        25.03 o
 -12   1   7        381.61        318.27        27.18 o
 -11   1   7         88.60         56.18        26.37 o
 -10   1   7        342.97        391.61        30.25 o
  -9   1   7       7922.72       8187.71        61.26 o
  -8   1   7       1266.10       1325.13        29.53 o
  -7   1   7        127.37        146.15        27.42 o
  -6   1   7       1007.60       1164.11        32.43 o
  -5   1   7       3453.16       2453.30        34.47 o
  -4   1   7        207.04        200.62        31.19 o
  -3   1   7       5850.88       5177.98        67.36 o
  -2   1   7       3021.82       3107.23        40.50 o
  -1   1   7       1044.51        913.48        46.15 o
   0   1   7        569.49        559.66        50.47 o
   1   1   7        905.81        751.13        55.80 o
   2   1   7       2119.88       2229.07       101.05 o
   9   1   7       6902.54       7021.01        85.35 o
  10   1   7        257.66        254.16        36.60 o
  11   1   7        119.36         98.96        39.51 o
  12   1   7        272.81        291.97        35.74 o
  13   1   7         84.81         48.88        36.79 o
  14   1   7         10.70         31.75        34.26 o
  15   1   7        464.24        560.10        36.62 o
  16   1   7        172.06        182.99        36.69 o
  17   1   7         96.43        127.46        35.71 o
  18   1   7         16.39         39.39        38.49 o
 -18   2   7         48.95         59.15        29.49 o
 -17   2   7          0.49         21.43        35.68 o
 -16   2   7        114.35        110.92        29.93 o
 -15   2   7         76.44         53.68        21.51 o
 -14   2   7       1023.60        991.25        27.72 o
 -13   2   7        523.06        574.22        26.86 o
 -12   2   7         68.69        107.57        25.64 o
 -11   2   7       1092.41       1255.31        29.17 o
 -10   2   7        621.76        646.41        27.65 o
  -9   2   7       2187.79       2335.01        34.80 o
  -8   2   7        173.65        293.21        47.95 o
  -7   2   7       9485.57       9694.50        63.21 o
  -6   2   7       6416.58       6651.57        43.98 o
  -5   2   7       1401.40       1487.50        34.67 o
  -4   2   7        124.85        175.66        30.53 o
  -3   2   7        575.26        610.36        39.40 o
  -2   2   7      17610.68      17195.46       252.17 o
  -1   2   7       7283.69       7123.68        80.06 o
   0   2   7       6007.66       5964.25       168.93 o
   1   2   7       5841.46       5811.51        98.35 o
   2   2   7      15053.65      14150.13       154.36 o
   3   2   7        728.80        718.19        78.08 o
   9   2   7       1905.15       2019.17        65.01 o
  10   2   7        851.44        943.15        39.29 o
  11   2   7       1051.83       1151.07        41.78 o
  12   2   7         97.92        146.76        39.75 o
  13   2   7        460.19        506.49        37.97 o
  14   2   7       1357.41       1388.12        40.86 o
  15   2   7        103.31         76.44        38.01 o
  16   2   7        151.67        152.43        34.36 o
  17   2   7          0.34          7.59        34.55 o
  18   2   7         59.51         89.68        39.37 o
 -18   3   7         62.26         59.56        30.47 o
 -17   3   7         29.86         37.64        24.99 o
 -16   3   7         33.95         64.53        22.09 o
 -15   3   7       2452.84       2348.30        31.85 o
 -14   3   7        732.62        729.95        26.98 o
 -13   3   7       1660.89       1737.41        29.05 o
 -12   3   7        275.64        287.25        26.08 o
 -11   3   7       6290.87       6310.68        38.53 o
 -10   3   7       1035.54       1005.73        29.21 o
  -9   3   7        189.76        245.28        27.34 o
  -8   3   7        188.91        199.07        27.73 o
  -7   3   7      10777.87      10883.66        52.45 o
  -6   3   7      25765.09      26422.92       140.92 o
  -5   3   7      13408.31      12817.66        53.65 o
  -4   3   7       1962.85       1841.13        38.34 o
  -3   3   7       6533.78       5599.19        48.91 o
  -2   3   7      24316.77      23387.63       304.80 o
  -1   3   7       1500.85       1333.11        46.15 o
   0   3   7        442.96        407.00        50.95 o
   1   3   7       1921.64       1739.91        88.72 o
   2   3   7      23369.86      23305.16       192.61 o
   3   3   7       5387.88       4447.28       104.42 o
   9   3   7        186.56        201.46        63.85 o
  10   3   7       1406.82       1395.47        34.67 o
  11   3   7       6249.57       6571.11        57.89 o
  12   3   7        192.69        257.10        40.80 o
  13   3   7       1864.18       1989.76        44.30 o
  14   3   7        600.55        617.93        37.21 o
  15   3   7       2148.51       2229.91        95.46 o
  16   3   7         33.31         52.09        34.67 o
  17   3   7         20.86         50.23        38.79 o
  18   3   7         47.41         25.24        39.69 o
 -18   4   7         85.64        103.40        33.07 o
 -17   4   7         10.25         27.77        24.93 o
 -16   4   7         55.61         46.95        25.37 o
 -15   4   7        489.98        579.14        37.65 o
 -14   4   7        141.71        163.83        28.61 o
 -13   4   7       2382.16       2313.76        39.06 o
 -12   4   7        506.79        549.15        35.66 o
 -11   4   7        803.33        746.12        27.86 o
 -10   4   7        204.74        156.94        27.01 o
  -9   4   7        673.36        887.60       114.62 o
  -8   4   7       2778.30       2637.77        33.48 o
  -7   4   7       1402.64       1598.05        31.60 o
  -6   4   7       2651.05       3178.55        36.45 o
  -5   4   7       8528.01       9047.45        94.70 o
  -4   4   7        158.66        170.04        30.28 o
  -3   4   7       4535.86       4407.91        72.12 o
  -2   4   7       7001.54       6452.31       123.10 o
  -1   4   7       4442.14       4239.20        57.52 o
   0   4   7          2.40          5.03        45.40 o
   1   4   7       3825.80       3810.43       161.16 o
   2   4   7       6720.09       6360.85       222.64 o
   3   4   7       4805.67       4631.15       108.32 o
   4   4   7        131.62        196.20        84.93 o
   9   4   7        955.21        978.35        69.96 o
  10   4   7        158.13         89.60        38.50 o
  11   4   7        791.92        857.24        56.48 o
  12   4   7        664.58        682.56        39.87 o
  13   4   7       2516.50       2538.13        45.73 o
  14   4   7        185.45        199.68        34.09 o
  15   4   7        481.66        533.27        40.79 o
  16   4   7         67.23        110.33        35.61 o
  17   4   7          7.79        -18.44        34.87 o
  18   4   7        107.44        113.30        37.24 o
 -18   5   7         26.75         58.12        29.56 o
 -17   5   7         63.02         55.33        31.26 o
 -16   5   7        297.90        340.90        23.19 o
 -15   5   7        222.30        238.26        27.31 o
 -14   5   7        459.05        422.29        25.73 o
 -13   5   7       3880.87       3691.29        80.99 o
 -12   5   7        203.46        145.23        27.02 o
 -11   5   7       3080.81       3302.08        38.08 o
 -10   5   7        240.38        214.40        27.43 o
  -9   5   7        687.61        635.16        27.97 o
  -8   5   7        265.00        236.46        27.73 o
  -7   5   7        233.70        285.56        25.37 o
  -6   5   7       1055.76       1055.86        28.05 o
  -5   5   7      14039.22      14365.26       107.46 o
  -4   5   7        499.66        564.83        30.63 o
  -3   5   7      20538.56      19274.86       187.20 o
  -2   5   7        667.95        690.69        42.13 o
  -1   5   7       6302.87       5541.39        77.79 o
   0   5   7         46.13         39.71        50.80 o
   1   5   7       8565.59       7422.94       168.96 o
   2   5   7        924.99        958.15        61.91 o
   3   5   7      25812.17      24287.19       209.68 o
   4   5   7        508.34        561.19        87.56 o
   5   5   7      12388.94      12847.04       157.95 o
   8   5   7        292.11        270.48        64.17 o
   9   5   7        639.71        560.88        67.01 o
  10   5   7        311.46        354.25        41.41 o
  11   5   7       3855.64       4176.80        81.56 o
  12   5   7        211.70        224.41        36.27 o
  13   5   7       3416.45       3473.50        50.18 o
  14   5   7        482.90        474.40        36.79 o
  15   5   7        200.06        226.41        39.84 o
  16   5   7        268.56        316.83        40.04 o
  17   5   7         53.88         50.31        35.99 o
  18   5   7         33.35         93.82        39.70 o
 -18   6   7         78.64         24.68        32.16 o
 -17   6   7         56.54         84.95        28.84 o
 -16   6   7        332.60        283.78        24.42 o
 -15   6   7        311.00        357.38        26.53 o
 -14   6   7        111.27        107.25        24.36 o
 -13   6   7       7045.33       7489.15       109.12 o
 -12   6   7        439.22        488.85        25.16 o
 -11   6   7         89.43        112.03        26.60 o
 -10   6   7       1159.66       1156.99        29.40 o
  -9   6   7         76.75         50.20        22.15 o
  -8   6   7         23.41         18.89        24.22 o
  -7   6   7        675.22        776.47        32.03 o
  -6   6   7        528.66        513.62        26.56 o
  -5   6   7       5721.89       6032.89        99.36 o
  -4   6   7        237.40        228.09        32.21 o
  -3   6   7       1567.43       1493.67        36.82 o
  -2   6   7        722.45        637.83        40.31 o
  -1   6   7       2704.10       2114.56        65.19 o
   0   6   7       1455.31       1251.31        52.59 o
   1   6   7       1903.69       1523.14        60.50 o
   2   6   7        578.29        558.28        62.29 o
   3   6   7       2216.21       2051.94        98.94 o
   4   6   7        190.74        170.06       103.68 o
   5   6   7       7741.39       7496.85       142.14 o
   6   6   7        369.92        327.17        95.36 o
   8   6   7         24.37         32.87        62.48 o
   9   6   7         56.08         61.54        61.75 o
  10   6   7       1036.20       1106.05       174.38 o
  11   6   7        117.57        144.78        30.48 o
  12   6   7        307.02        344.41        40.27 o
  13   6   7       6267.21       6719.59        60.11 o
  14   6   7         93.71         90.94        39.36 o
  15   6   7        402.80        436.14        39.67 o
  16   6   7        348.83        300.19        40.83 o
  17   6   7         43.83          1.37        40.05 o
  18   6   7         97.50        129.13        40.56 o
 -17   7   7        103.03         66.22        29.75 o
 -16   7   7         43.21         76.82        24.98 o
 -15   7   7        246.64        246.77        28.38 o
 -14   7   7        121.02        134.11        26.81 o
 -13   7   7       4693.71       5206.92        37.04 o
 -12   7   7        113.97        147.69        25.71 o
 -11   7   7       2687.05       2761.90        65.11 o
 -10   7   7       1587.15       1638.02        27.51 o
  -9   7   7       1971.94       1826.05        31.87 o
  -8   7   7       1643.58       1557.55        31.09 o
  -7   7   7        633.63        532.31        29.24 o
  -6   7   7       1277.62       1451.53        33.31 o
  -5   7   7        729.12        516.00        30.71 o
  -4   7   7       3117.47       2945.50        38.91 o
  -3   7   7       7646.97       6915.92        54.12 o
  -2   7   7        500.36        424.55        38.01 o
  -1   7   7       1476.77       1267.03        41.81 o
   0   7   7        159.02        111.83        44.21 o
   1   7   7       1716.30       1469.45        53.31 o
   2   7   7        621.39        573.32        57.64 o
   3   7   7      10612.24       9473.60       179.39 o
   4   7   7       2668.05       2719.35       117.27 o
   5   7   7        897.12        779.94       102.73 o
   6   7   7       1781.09       1888.94       113.38 o
   7   7   7        540.41        472.58        91.57 o
   8   7   7       1423.24       1427.11        81.24 o
   9   7   7       1376.32       1317.42        82.29 o
  10   7   7       1105.74       1107.77        46.37 o
  11   7   7       1947.41       1957.09        91.57 o
  12   7   7        148.95        198.86        39.54 o
  13   7   7       4934.08       5447.73        69.81 o
  14   7   7         86.82         42.98        39.14 o
  15   7   7        171.93        191.37        38.42 o
  16   7   7         30.26         16.75        38.13 o
  17   7   7        106.83         85.72        31.08 o
 -17   8   7         16.30         25.09        30.26 o
 -16   8   7         32.39         50.21        25.36 o
 -15   8   7        893.66        885.71        27.68 o
 -14   8   7         71.98        121.77        25.49 o
 -13   8   7        988.30       1088.53        30.12 o
 -12   8   7       1285.39       1355.81        33.56 o
 -11   8   7        781.27        756.26        27.86 o
 -10   8   7        843.40        749.32        29.08 o
  -9   8   7       1419.32       1430.70        46.69 o
  -8   8   7        571.75        621.81        29.00 o
  -7   8   7       3756.98       3501.73        39.56 o
  -6   8   7       5654.14       5460.04        46.69 o
  -5   8   7        142.86        134.37        29.65 o
  -4   8   7       1994.12       2016.12        39.61 o
  -3   8   7       8400.44       8508.88        56.82 o
  -2   8   7       2297.02       2347.28        55.38 o
  -1   8   7       5940.86       5110.17        61.89 o
   0   8   7        329.50        339.86        45.94 o
   1   8   7       4210.34       3664.79        65.30 o
   2   8   7       2939.59       3021.89        69.27 o
   3   8   7       9963.86       9467.44       464.89 o
   4   8   7       2851.06       2902.27       105.68 o
   5   8   7        101.06        122.65        89.67 o
   6   8   7       4271.59       4454.87       149.83 o
   7   8   7       3417.12       3210.47        81.03 o
   8   8   7        481.79        516.15        63.35 o
   9   8   7       2032.52       2206.20        94.09 o
  10   8   7        750.22        721.72        45.15 o
  11   8   7       1085.15       1014.14        43.21 o
  12   8   7       1658.45       1761.48        37.23 o
  13   8   7        826.73        929.66        37.50 o
  14   8   7         62.87         37.41        31.94 o
  15   8   7        893.20        919.51        76.39 o
  16   8   7         37.24         18.75        38.57 o
  17   8   7         12.67         33.53        38.94 o
 -17   9   7         64.82         80.67        31.77 o
 -16   9   7         69.79         62.15        31.65 o
 -15   9   7       1517.99       1438.07        59.40 o
 -14   9   7        177.89        181.99        26.62 o
 -13   9   7       3569.84       3805.01       110.05 o
 -12   9   7        473.75        466.69        22.78 o
 -11   9   7        591.33        636.15        28.78 o
 -10   9   7       1576.70       1720.14        33.84 o
  -9   9   7         91.77        117.26        28.90 o
  -8   9   7       1615.79       1665.92        31.33 o
  -7   9   7       1518.43       1653.88        30.88 o
  -6   9   7       5103.58       5606.64        42.30 o
  -5   9   7       3425.79       2883.54        37.54 o
  -4   9   7        589.79        565.36        35.95 o
  -3   9   7        642.15        519.66        60.67 o
  -2   9   7       5166.04       5190.79        50.25 o
  -1   9   7       1852.39       2049.28        50.78 o
   0   9   7       1685.40       1330.94        47.00 o
   1   9   7       1340.18       1512.55        51.33 o
   2   9   7       6300.08       6378.44       216.80 o
   3   9   7        909.26        601.94        58.00 o
   4   9   7        627.42        634.74        87.98 o
   5   9   7       4303.06       3734.89       136.24 o
   6   9   7       3720.72       4211.15       164.59 o
   7   9   7       1611.71       1893.01        97.65 o
   8   9   7       2243.35       2407.85       102.69 o
   9   9   7         71.39         89.17        69.80 o
  10   9   7       1286.53       1440.74        55.79 o
  11   9   7        643.71        733.84        45.24 o
  12   9   7        414.05        344.91        34.89 o
  13   9   7       2815.98       3038.90        53.86 o
  14   9   7        166.17        246.43        42.61 o
  15   9   7       1082.77       1095.87        46.60 o
  16   9   7         92.12        111.53        38.70 o
  17   9   7         48.01         12.43        40.25 o
 -17  10   7         89.46         20.35        31.59 o
 -16  10   7         12.58         39.50        30.03 o
 -15  10   7        629.90        535.23        41.36 o
 -14  10   7        497.23        476.20        24.89 o
 -13  10   7       2574.98       2518.44        65.08 o
 -12  10   7        653.45        607.57        27.08 o
 -11  10   7       2352.33       2371.12        62.05 o
 -10  10   7        709.66        779.21        27.44 o
  -9  10   7        382.90        355.08        26.95 o
  -8  10   7        373.00        353.53        25.26 o
  -7  10   7        403.99        414.23        26.20 o
  -6  10   7       5901.65       6229.32        46.68 o
  -5  10   7       1552.18       1518.17        37.41 o
  -4  10   7       1815.69       1570.50        36.73 o
  -3  10   7        579.08        757.31       162.48 o
  -2  10   7        451.39        410.30        35.12 o
  -1  10   7        256.60        396.07        41.46 o
   0  10   7         58.22         92.41        37.25 o
   1  10   7        238.18        345.27        39.62 o
   2  10   7        377.42        379.18        43.46 o
   3  10   7        444.28        395.01        57.57 o
   4  10   7       1279.86       1130.92       100.21 o
   5  10   7       1124.95       1107.42       118.22 o
  10  10   7       1013.90        926.82        53.53 o
  11  10   7       2657.05       2708.94        75.48 o
  12  10   7        542.58        539.99        35.51 o
  13  10   7       2281.87       2230.02        50.13 o
  14  10   7        373.47        360.61        43.47 o
  15  10   7        608.86        626.17        46.80 o
  16  10   7         16.31         23.32        42.25 o
  17  10   7         72.73         29.76        43.07 o
 -17  11   7         99.30         92.12        28.67 o
 -16  11   7         68.00         66.58        30.80 o
 -15  11   7         95.62        157.52        36.43 o
 -14  11   7        718.40        683.01        34.48 o
 -13  11   7       3647.35       3223.53        47.01 o
 -12  11   7        683.62        744.33        27.85 o
 -11  11   7       1377.97       1508.83        31.41 o
 -10  11   7         42.21         53.04        24.35 o
  -9  11   7        649.84        713.24        26.18 o
  -8  11   7        131.76        176.70        26.85 o
  -7  11   7       1263.44       1237.35        31.07 o
  -6  11   7        863.90        895.40        34.54 o
  -5  11   7        511.68        497.05        46.42 o
  -4  11   7       5151.28       4757.55        59.92 o
  -3  11   7      11551.13      12011.34       110.72 o
  -2  11   7        628.27        565.77        35.03 o
  -1  11   7       1370.00       1862.67        67.91 o
   0  11   7       1457.45       1346.13        43.95 o
   1  11   7       1151.20       1638.45        46.57 o
   2  11   7        441.93        476.58        49.85 o
   3  11   7      14308.77      15104.96       623.20 o
   4  11   7       4352.36       4024.22       190.35 o
  10  11   7         29.85         60.27        51.21 o
  11  11   7       1701.96       1733.31        55.74 o
  12  11   7        961.63       1038.19        40.57 o
  13  11   7       3321.85       3096.25      1666.08 o
  14  11   7        511.06        537.80        50.68 o
  15  11   7         93.72        172.42        46.27 o
  16  11   7         62.21          5.87        21.00 o
  17  11   7        118.71        147.41        50.79 o
 -16  12   7        123.39        109.26        32.42 o
 -15  12   7        235.48        258.69        35.14 o
 -14  12   7        778.77        708.29        36.89 o
 -13  12   7       1232.43       1250.28        30.47 o
 -12  12   7        343.38        381.09        27.52 o
 -11  12   7        199.66        190.30        23.92 o
 -10  12   7        110.90        139.77        27.21 o
  -9  12   7        166.44        214.82        31.24 o
  -8  12   7        880.75        863.74        31.58 o
  -7  12   7         22.80         77.26        26.26 o
  -6  12   7        340.34        310.57        32.79 o
  -5  12   7       1656.02       1473.45        42.14 o
  -4  12   7        118.14         97.74        32.97 o
  -3  12   7       1259.28       1603.01        37.69 o
  -2  12   7       2223.10       2196.00        44.74 o
  -1  12   7       6285.87       6636.42        60.25 o
   0  12   7        526.06        508.77        39.70 o
   1  12   7       5552.82       5895.71        68.63 o
   2  12   7       1855.38       1764.08       113.48 o
   3  12   7       1036.45       1390.84        58.56 o
   4  12   7        126.93        122.51        59.10 o
  10  12   7         77.36        196.30        51.42 o
  11  12   7        140.18        102.31        47.94 o
  12  12   7        334.16        326.54        51.42 o
  13  12   7       1594.34       1633.42        46.26 o
  14  12   7        934.64        948.74        53.63 o
  15  12   7        298.43        383.12        49.94 o
  16  12   7         86.41        123.91        49.21 o
 -16  13   7        238.97        130.53        59.55 o
 -15  13   7        104.31         86.00        32.30 o
 -14  13   7        441.71        507.94        34.01 o
 -13  13   7        239.16        318.63        33.85 o
 -12  13   7        354.42        338.92        27.90 o
 -11  13   7       1238.41       1128.61        32.94 o
 -10  13   7       4682.49       4914.27        55.01 o
  -9  13   7       3099.47       3309.67        39.96 o
  -8  13   7        614.29        578.12        66.48 o
  -7  13   7        673.58        691.27        28.57 o
  -6  13   7        309.03        314.14        28.54 o
  -5  13   7        825.33        833.89        31.30 o
  -4  13   7       1118.74       1143.22        37.51 o
  -3  13   7       8851.17       8906.40        64.18 o
  -2  13   7       2714.99       2683.10        45.14 o
  -1  13   7      18407.60      18947.87       182.02 o
   0  13   7       3655.64       3285.21        81.19 o
   1  13   7      22483.53      22907.11       482.90 o
   2  13   7       3762.04       3653.30       147.04 o
   3  13   7       7609.64       7798.43       134.19 o
   4  13   7        935.62        928.30       105.26 o
   9  13   7       3211.42       3411.51        52.37 o
  10  13   7       4797.87       5077.07        57.53 o
  11  13   7       1247.45       1195.72        53.95 o
  12  13   7        249.20        214.21        49.10 o
  13  13   7        313.76        372.69        51.00 o
  14  13   7        524.41        554.76        52.05 o
  15  13   7        140.26        209.05        49.10 o
  16  13   7        313.60        311.47        51.31 o
 -16  14   7        153.18         87.34        32.53 o
 -15  14   7          0.25         -3.25        32.96 o
 -14  14   7        287.22        328.69        40.13 o
 -13  14   7        745.80        557.41       103.10 o
 -12  14   7        120.98        140.02        39.16 o
 -11  14   7       1493.98       1567.38        50.29 o
 -10  14   7         79.78        114.39        30.68 o
  -9  14   7        645.75        707.52        32.33 o
  -8  14   7       1191.37       1339.34        33.69 o
  -7  14   7       3014.05       2973.73        35.20 o
  -6  14   7       2458.30       2248.06        35.16 o
  -5  14   7       2515.75       2404.04        39.63 o
  -4  14   7        984.67        897.26        34.47 o
  -3  14   7       1071.90        835.95        32.48 o
  -2  14   7        142.15        179.28        35.91 o
  -1  14   7       2268.57       2238.91        45.15 o
   0  14   7          3.29         17.68        40.03 o
   1  14   7       1630.74       1536.44        48.03 o
   2  14   7        102.70        138.60        45.26 o
   3  14   7        816.76        705.86        73.97 o
   4  14   7       1341.59       1153.89       109.16 o
   9  14   7        461.24        392.81        50.68 o
  10  14   7        114.01        116.85        49.31 o
  11  14   7       1048.93       1177.49        53.53 o
  12  14   7         95.58         82.40        49.00 o
  13  14   7        848.84        675.73        52.16 o
  14  14   7        384.14        445.08        50.47 o
  15  14   7          0.26         81.13        48.36 o
  16  14   7        174.71        144.99        49.73 o
 -16  15   7        357.11        348.43        39.93 o
 -15  15   7       1145.96       1106.10       159.47 o
 -14  15   7        407.83        332.83        40.13 o
 -13  15   7        733.85        666.07        41.23 o
 -12  15   7        117.26        147.57        39.18 o
 -11  15   7       1500.93       1389.65       105.63 o
 -10  15   7          3.80         28.99        22.03 o
  -9  15   7       5332.24       5780.82        43.67 o
  -8  15   7        597.24        580.86        25.77 o
  -7  15   7       2415.80       2524.52        42.64 o
  -6  15   7        652.58        597.22        32.17 o
  -5  15   7        871.88        913.83        36.28 o
  -4  15   7       1278.12       1318.16        65.54 o
  -3  15   7       6500.10       6283.04       119.08 o
  -2  15   7       1055.91       1054.67        39.34 o
  -1  15   7        723.32        651.34        40.51 o
   0  15   7       2242.16       2348.69        49.07 o
   1  15   7        514.63        422.34        39.51 o
   2  15   7       1059.22       1101.52        74.50 o
   3  15   7       4529.82       4554.44       103.58 o
   4  15   7       1345.59       1322.37       115.91 o
   9  15   7       5004.37       5397.39        68.81 o
  10  15   7          5.09        -27.40        34.77 o
  11  15   7       2044.71       1892.42        56.37 o
  12  15   7        152.86        143.09        49.00 o
  13  15   7        540.51        523.36        50.89 o
  14  15   7        290.40        215.16        36.04 o
  15  15   7        917.33       1005.21        52.58 o
  16  15   7        269.93        244.24        50.68 o
 -15  16   7         75.13         34.98        40.19 o
 -14  16   7         34.28         54.74        41.20 o
 -13  16   7        421.25        352.69        57.58 o
 -12  16   7        996.06       1049.65        43.04 o
 -11  16   7       1495.14       1484.09        44.88 o
 -10  16   7        507.35        488.75        40.68 o
  -9  16   7        381.03        285.38        52.58 o
  -8  16   7        307.60        384.80        32.52 o
  -7  16   7       4029.78       4249.76        56.47 o
  -6  16   7          9.96         46.89        31.59 o
  -5  16   7       3230.77       3020.08        91.34 o
  -4  16   7        888.37        930.49        30.32 o
  -3  16   7       2858.17       2926.38        75.22 o
  -2  16   7       3405.06       3074.23        50.16 o
  -1  16   7       6915.61       7060.77       219.27 o
   0  16   7       2249.03       2085.03        75.65 o
   1  16   7       5728.29       5685.57        95.67 o
   2  16   7       3417.75       3096.78        85.66 o
   3  16   7       3309.14       3345.02       102.94 o
   4  16   7        668.09        697.22       106.11 o
   9  16   7        265.29        261.10        36.25 o
  10  16   7        562.13        557.71        49.42 o
  11  16   7       1588.40       1530.79        43.73 o
  12  16   7        816.28        752.12        50.89 o
  13  16   7        603.68        611.87        50.79 o
  14  16   7         24.55         79.24        47.52 o
  15  16   7        103.69         76.29        48.05 o
 -15  17   7         60.83         71.78        31.31 o
 -14  17   7         95.20        106.95        31.68 o
 -13  17   7        344.83        260.96        31.78 o
 -12  17   7        134.81        132.18        30.65 o
 -11  17   7        677.24        808.54        42.42 o
 -10  17   7        527.73        567.49        37.97 o
  -9  17   7       1521.15       1349.28        44.34 o
  -8  17   7        556.05        626.40        42.38 o
  -7  17   7       2664.01       2867.87        48.63 o
  -6  17   7        962.17        979.91        45.89 o
  -5  17   7       3271.67       3257.85        53.09 o
  -4  17   7       3671.62       3511.31        50.79 o
  -3  17   7        120.00        152.50        57.06 o
  -2  17   7       2274.47       2350.35        63.96 o
  -1  17   7       1028.44        954.74        55.95 o
   0  17   7        316.48        297.35        55.11 o
   1  17   7        825.10        780.25        57.22 o
   2  17   7       1608.82       1720.35        78.29 o
   3  17   7        105.76         87.24        78.82 o
   4  17   7       2589.42       2637.69       119.38 o
   8  17   7        569.00        602.29        50.79 o
   9  17   7       1149.52        982.98        54.26 o
  10  17   7        737.57        785.10        52.26 o
  11  17   7        969.61       1131.66        54.48 o
  12  17   7         94.46         51.10        35.30 o
  13  17   7        265.46        220.22        49.21 o
  14  17   7        102.12        167.22        50.26 o
  15  17   7         81.81        146.46        50.68 o
 -14  18   7        133.99        120.68        38.91 o
 -13  18   7        292.76        357.21        41.89 o
 -12  18   7        239.95        310.15        54.16 o
 -11  18   7        429.75        511.20        32.47 o
 -10  18   7         90.27        108.05        40.52 o
  -9  18   7       3017.38       3077.80        52.16 o
  -8  18   7        255.10        341.85        40.37 o
  -7  18   7        376.04        363.36        31.77 o
  -6  18   7       1729.98       1758.29        40.57 o
  -5  18   7        228.58        221.99        42.01 o
  -4  18   7       1708.76       1585.93        65.43 o
  -3  18   7       2306.82       2182.01        47.50 o
  -2  18   7       1435.78       1514.88        59.64 o
  -1  18   7        214.24        218.43        50.68 o
   0  18   7       1345.65       1259.47        68.28 o
   1  18   7        153.13        151.63        56.16 o
   2  18   7       1987.22       1967.02        81.03 o
   3  18   7       1704.00       1711.81        84.72 o
   4  18   7       1582.04       1534.06       106.63 o
   8  18   7        195.31        276.91        35.51 o
   9  18   7       3177.48       3050.73        64.17 o
  10  18   7        128.03        232.76        50.47 o
  11  18   7        320.76        390.18        49.73 o
  12  18   7        323.59        317.69        50.16 o
  13  18   7        213.76        235.29        49.31 o
  14  18   7        191.11        187.87        36.35 o
 -14  19   7         92.27         53.34        38.63 o
 -13  19   7        329.21        268.06        40.71 o
 -12  19   7        133.77        131.11        39.21 o
 -11  19   7       1239.45       1389.80        74.92 o
 -10  19   7       1270.67       1201.16        56.06 o
  -9  19   7        220.09        211.78        40.44 o
  -8  19   7       1536.68       1476.86        45.15 o
  -7  19   7        377.99        404.76        57.69 o
  -6  19   7       1140.61       1136.75        39.20 o
  -5  19   7         14.57         45.01        38.78 o
  -4  19   7        503.93        605.42        60.48 o
  -3  19   7       7131.72       7142.40        61.92 o
  -2  19   7         49.01        101.58        50.89 o
  -1  19   7       2141.68       2217.58        63.85 o
   0  19   7       1092.22       1234.60        58.80 o
   1  19   7       1895.92       1879.03        78.82 o
   2  19   7         35.25         23.29        67.96 o
   3  19   7       5582.84       5883.87       113.06 o
   4  19   7        353.83        391.55        91.25 o
   8  19   7       1070.88       1082.77        40.36 o
   9  19   7        177.47        170.06        49.31 o
  10  19   7       1359.57       1252.30        54.69 o
  11  19   7        863.47        946.84        52.68 o
  12  19   7         95.79         64.59        34.03 o
  13  19   7        472.34        435.80        50.79 o
  14  19   7         65.17         83.03        49.52 o
 -13  20   7         90.09         55.71        39.72 o
 -12  20   7         85.28        157.56        63.06 o
 -11  20   7         55.32         20.20        30.63 o
 -10  20   7        232.17        207.73        41.73 o
  -9  20   7       1019.41       1092.81        43.35 o
  -8  20   7        813.52        902.97        74.23 o
  -7  20   7         71.68        104.96        41.19 o
  -6  20   7       1305.13       1395.14        40.25 o
  -5  20   7         95.11        127.04        40.72 o
  -4  20   7       1107.05       1217.66        42.38 o
  -3  20   7       4122.66       4115.22        55.67 o
  -2  20   7       1818.36       1784.62        58.90 o
  -1  20   7        924.94        858.33        52.58 o
   0  20   7        120.56        106.42        54.48 o
   1  20   7        750.71        835.25        71.97 o
   2  20   7       1736.07       1785.57        76.71 o
   3  20   7       4006.16       4106.42        97.68 o
   4  20   7       1380.19       1507.82        95.46 o
   7  20   7         60.41         97.78        47.31 o
   8  20   7        852.45        860.86        53.95 o
   9  20   7       1325.88       1398.13        42.88 o
  10  20   7        275.55        218.11        49.63 o
  11  20   7         76.56         58.37        49.10 o
  12  20   7        110.56        165.32        49.10 o
  13  20   7         77.81         76.18        48.05 o
 -13  21   7        285.46        313.76        42.24 o
 -12  21   7        273.56        220.26        59.38 o
 -11  21   7         13.35         42.43        30.12 o
 -10  21   7        542.23        613.54        41.49 o
  -9  21   7        355.75        336.23        41.21 o
  -8  21   7        219.70        230.66        40.57 o
  -7  21   7        978.61        959.91        44.29 o
  -6  21   7        494.81        502.09        43.99 o
  -5  21   7       2174.45       2396.34        48.25 o
  -4  21   7        608.69        596.14        41.88 o
  -3  21   7       6340.10       6678.90        85.08 o
  -2  21   7         17.68        -10.01        48.89 o
  -1  21   7        249.57        252.46        49.94 o
   0  21   7        136.55         99.05        51.00 o
   1  21   7        184.45        185.34        62.69 o
   2  21   7         23.04         60.69        50.79 o
   3  21   7       6814.63       7108.36       113.38 o
   4  21   7        425.25        421.89        83.45 o
   7  21   7       1299.54       1271.90        53.42 o
   8  21   7        226.46        206.52        49.10 o
   9  21   7        341.63        341.92        50.79 o
  10  21   7        774.04        727.57        41.41 o
  11  21   7         14.25         14.01        34.88 o
  12  21   7        247.85        162.27        34.98 o
  13  21   7        210.79        184.61        51.31 o
 -12  22   7        217.60        188.67        33.00 o
 -11  22   7         13.76         32.93        40.84 o
 -10  22   7        863.04        873.00        44.75 o
  -9  22   7        444.99        477.18        32.29 o
  -8  22   7        437.39        538.20        42.15 o
  -7  22   7        718.00        657.46        42.84 o
  -6  22   7        151.04        178.23        38.51 o
  -5  22   7        583.88        559.82        43.23 o
  -4  22   7        875.04        833.55        40.57 o
  -3  22   7       3457.77       3930.33        53.90 o
  -2  22   7        217.17        235.08        49.84 o
  -1  22   7       1177.97       1252.62        55.85 o
   0  22   7       3519.95       3633.10        72.28 o
   1  22   7       1286.98       1287.92        68.49 o
   2  22   7        215.41        283.65        64.59 o
   3  22   7       4139.63       4770.45       103.58 o
   4  22   7       1020.08       1053.47        87.35 o
   6  22   7        114.71         73.86        46.89 o
   7  22   7        503.09        592.49        52.16 o
   8  22   7        355.12        254.46        50.68 o
   9  22   7        448.49        537.38        49.94 o
  10  22   7        977.51        923.66        55.63 o
  11  22   7         17.61         46.36        47.94 o
  12  22   7        241.80        195.46        49.21 o
 -11  23   7         32.25          8.39        38.76 o
 -10  23   7         31.11         34.37        38.64 o
  -9  23   7       1562.32       1469.52       150.57 o
  -8  23   7        550.15        541.87        42.05 o
  -7  23   7        483.38        574.31        38.43 o
  -6  23   7       1278.80       1421.47        45.14 o
  -5  23   7        622.83        648.42        48.21 o
  -4  23   7        385.96        390.11        39.23 o
  -3  23   7        747.37        825.43        73.18 o
  -2  23   7        331.58        370.26        63.22 o
  -1  23   7        592.83        529.69        52.16 o
   0  23   7        111.06        163.74        61.32 o
   1  23   7        846.56        845.79        69.65 o
   2  23   7        475.08        534.22        56.06 o
   3  23   7        969.62       1126.81        73.86 o
   4  23   7        277.12        245.51        85.77 o
   5  23   7        563.14        499.76        39.09 o
   6  23   7       1772.72       1867.34        57.22 o
   7  23   7        538.82        591.75        51.42 o
   8  23   7        420.38        471.42        48.79 o
   9  23   7       1100.88       1061.48        54.69 o
  10  23   7         38.47         63.75        49.21 o
  11  23   7         43.80         28.45        49.31 o
 -11  24   7        395.87        318.93        43.46 o
 -10  24   7        782.99        631.54        63.38 o
  -9  24   7        320.21        349.43        42.09 o
  -8  24   7       1191.81       1051.74        62.38 o
  -7  24   7          2.34        -19.39        44.04 o
  -6  24   7        783.00        673.14        41.36 o
  -5  24   7       1512.09       1420.68        48.10 o
  -4  24   7        501.74        615.65        48.89 o
  -3  24   7        504.06        640.01        40.30 o
  -2  24   7        628.51        696.27        54.26 o
  -1  24   7       2191.49       2102.20        68.59 o
   0  24   7        123.89        155.00        48.79 o
   1  24   7       1535.33       1455.45        60.38 o
   2  24   7        440.26        451.92        66.80 o
   3  24   7        536.77        648.96        69.44 o
   4  24   7        435.18        540.75        89.25 o
   5  24   7       1326.69       1413.09        56.58 o
   6  24   7        818.59        653.18        51.95 o
   7  24   7          1.83         -4.95        34.56 o
   8  24   7        830.47        665.93        51.53 o
   9  24   7        432.46        503.98        50.58 o
  10  24   7        655.74        565.30        52.47 o
  11  24   7        550.84        335.81        53.00 o
 -10  25   7        454.08        454.36        59.53 o
  -9  25   7         56.10         60.53        42.23 o
  -8  25   7        666.44        619.69        59.38 o
  -7  25   7         98.20         97.20        38.31 o
  -6  25   7         64.66         84.04        37.51 o
  -5  25   7         94.33         91.63        39.33 o
  -4  25   7        380.86        397.51        39.50 o
  -3  25   7        334.80        293.07        39.23 o
  -2  25   7       1335.09       1269.48        66.38 o
  -1  25   7        909.39        935.88        55.00 o
   0  25   7        765.01        675.41        57.53 o
   1  25   7       1272.21       1236.29        71.76 o
   2  25   7       1666.53       1724.25        76.71 o
   3  25   7        454.35        466.57        66.59 o
   4  25   7        496.94        475.53        48.52 o
   5  25   7        104.10        123.70        49.94 o
   6  25   7         60.21         83.98        48.57 o
   7  25   7         94.70        244.03        47.31 o
   8  25   7        552.27        580.16        53.11 o
   9  25   7         80.40        105.58        50.68 o
  10  25   7        468.61        321.27        50.89 o
  -9  26   7        289.57        206.32        41.41 o
  -8  26   7        316.03        347.62        77.76 o
  -7  26   7        443.79        374.14        42.80 o
  -6  26   7        251.82        244.86        41.81 o
  -5  26   7        139.31         98.60        38.84 o
  -4  26   7       1454.49       1536.60        64.33 o
  -3  26   7         62.88         80.80        36.20 o
  -2  26   7        987.98        960.64        51.53 o
  -1  26   7        118.30        151.73        61.75 o
   0  26   7        127.15         59.74        52.26 o
   1  26   7        153.02        203.04        51.74 o
   2  26   7        739.77        821.77        68.70 o
   3  26   7         55.88         40.55        40.00 o
   4  26   7       1018.19       1057.23        44.92 o
   5  26   7        180.46        161.32        34.56 o
   6  26   7        308.62        328.96        50.16 o
   7  26   7        313.24        367.84        51.31 o
   8  26   7        409.26        415.05        52.89 o
   9  26   7        201.76        142.46        50.89 o
  -8  27   7        230.31        242.71        41.87 o
  -7  27   7        504.80        419.93        43.67 o
  -6  27   7        192.38        155.74        42.66 o
  -5  27   7         68.34         67.80        41.64 o
  -4  27   7        954.79        926.26       106.90 o
  -3  27   7        158.82        141.85        37.34 o
  -2  27   7        742.93        626.41        54.48 o
  -1  27   7         80.99         89.35        49.42 o
   0  27   7        367.27        378.38        62.69 o
   1  27   7         56.60         59.32        61.43 o
   2  27   7        665.90        619.72        56.90 o
   3  27   7        141.51        177.21        41.14 o
   4  27   7        670.89        629.42        46.06 o
   5  27   7         50.27        132.34        49.73 o
   6  27   7        267.20        263.84        47.52 o
   7  27   7        673.17        619.88        53.95 o
   8  27   7        284.60        180.92        52.58 o
  -6  28   7         44.82         37.05        38.80 o
  -5  28   7        341.75        214.34        39.95 o
  -4  28   7        415.68        320.49        43.44 o
  -3  28   7         44.45         59.53        38.23 o
  -2  28   7        850.59        703.44        55.95 o
  -1  28   7        288.74        291.45        51.74 o
   0  28   7        614.54        652.56        40.72 o
   1  28   7        308.61        335.52        44.78 o
   2  28   7        670.59        501.25        47.42 o
   3  28   7         43.12         58.10        29.77 o
   4  28   7        559.09        417.22        97.94 o
   5  28   7        439.45        462.99        53.53 o
   6  28   7         31.57         34.67        34.88 o
  -4  29   7        530.23        536.54        34.87 o
  -3  29   7          9.22         55.71        31.03 o
  -2  29   7        221.87        211.13        38.89 o
  -1  29   7        148.57        119.80        35.61 o
   0  29   7        183.64        172.18        36.60 o
   1  29   7        210.28        170.61        36.21 o
   2  29   7        312.36        256.92        52.79 o
   3  29   7         12.59         27.21        41.20 o
   4  29   7        678.56        690.41        46.08 o
 -18   0   8        107.99         88.70        36.42 o
 -17   0   8        239.89        220.09        40.33 o
 -16   0   8        205.89        199.29        31.35 o
 -15   0   8        156.83        255.75        63.54 o
 -14   0   8         72.18        144.51        50.63 o
 -13   0   8        166.30        186.84        37.56 o
 -12   0   8         35.02         27.87        36.17 o
 -11   0   8        272.23        307.60        36.69 o
 -10   0   8       4477.40       4556.75       104.31 o
  -9   0   8       2595.47       2662.07        53.69 o
  -8   0   8        799.30        725.95        54.21 o
  -7   0   8        474.74        369.61        34.05 o
  -6   0   8       2368.47       2342.52        48.56 o
  -5   0   8       3269.26       3004.73        86.45 o
  -4   0   8       2947.01       2347.00        46.60 o
  -3   0   8        629.17        660.33        45.69 o
  -2   0   8       3490.65       3114.25        69.12 o
  -1   0   8      10352.44       9425.53       221.48 o
   0   0   8      61423.19      60558.49      1027.71 o
   1   0   8       7441.96       6638.00       114.96 o
   2   0   8       3990.25       3611.61        96.73 o
  10   0   8       3958.33       4133.92        70.70 o
  11   0   8        264.58        262.79        51.42 o
  12   0   8         25.50         24.97        48.15 o
  13   0   8        159.47        158.47        47.31 o
  14   0   8         68.26        129.39        47.73 o
  15   0   8        188.74        261.52        51.21 o
  16   0   8        204.54        165.43        51.42 o
  17   0   8        245.90        258.36        62.90 o
  18   0   8        124.52         82.40        51.10 o
 -18   1   8       1107.53        921.89        65.44 o
 -17   1   8         20.42         19.79        36.38 o
 -16   1   8       4630.08       4542.02        76.48 o
 -15   1   8        902.69        960.31        46.53 o
 -14   1   8       5675.81       5650.42        38.12 o
 -13   1   8       1520.03       1613.81        26.24 o
 -12   1   8       8174.37       8679.74        93.48 o
 -11   1   8       3651.29       3550.39        42.67 o
 -10   1   8       5172.80       5114.50        45.38 o
  -9   1   8       1203.73       1261.67        27.23 o
  -8   1   8      14791.59      14966.76        54.03 o
  -7   1   8       2396.02       2331.76        33.02 o
  -6   1   8       1819.60       2246.29        31.91 o
  -5   1   8      17808.25      18288.90        87.94 o
  -4   1   8       2393.84       1886.21        41.58 o
  -3   1   8       3530.64       3577.08        56.50 o
  -2   1   8      37966.61      37200.84       570.12 o
  -1   1   8      59424.21      60335.09      1415.25 o
   1   1   8      63696.45      64420.67       345.01 o
   2   1   8      37377.30      35910.59       202.41 o
   3   1   8       3960.89       3643.74        95.15 o
  10   1   8       5070.20       5181.07        77.13 o
  11   1   8       3399.44       3521.59        46.89 o
  12   1   8       7823.85       8583.09        61.75 o
  13   1   8       1559.98       1669.12        50.00 o
  14   1   8       5233.15       5567.72        81.24 o
  15   1   8        815.57        925.07        45.20 o
  16   1   8       4620.54       4826.41        56.21 o
  17   1   8         27.16         42.24        34.16 o
  18   1   8       1259.73       1232.63        46.16 o
 -18   2   8        119.46        123.16        26.00 o
 -17   2   8         59.00         75.90        24.58 o
 -16   2   8        337.82        306.82        26.97 o
 -15   2   8        821.41        737.23        26.78 o
 -14   2   8        318.78        284.90        24.52 o
 -13   2   8         72.00         95.64        24.85 o
 -12   2   8        649.69        776.68        25.45 o
 -11   2   8        592.31        563.57        41.16 o
 -10   2   8        380.13        363.81        27.59 o
  -9   2   8       1213.94       1029.20        25.27 o
  -8   2   8       1400.08       1333.63        30.25 o
  -7   2   8        823.53        754.84        29.23 o
  -6   2   8       1574.75       1272.46        32.61 o
  -5   2   8        386.88        431.86        28.55 o
  -4   2   8       7190.32       5944.03        58.40 o
  -3   2   8       3777.10       4036.80       106.87 o
  -2   2   8       3134.83       2808.08        42.64 o
  -1   2   8       1957.11       1755.88        51.83 o
   0   2   8        346.21        316.57        51.17 o
   1   2   8       2788.67       2398.56        55.38 o
   2   2   8       4152.31       3389.07       113.59 o
   3   2   8       4770.06       4796.16       102.31 o
  10   2   8        368.04        433.38        52.68 o
  11   2   8        732.88        727.49        41.29 o
  12   2   8        742.97        825.63        39.03 o
  13   2   8         78.05         79.21        33.41 o
  14   2   8        293.36        332.55        36.54 o
  15   2   8        988.18       1089.47        39.69 o
  16   2   8        336.34        394.24        44.04 o
  17   2   8         84.10         60.70        60.64 o
  18   2   8        101.37        102.33        46.73 o
 -18   3   8       3447.70       2820.65       241.88 o
 -17   3   8        470.07        446.61        25.88 o
 -16   3   8      10251.08      10103.02       369.57 o
 -15   3   8       1427.35       1656.63        38.05 o
 -14   3   8        745.01        910.24        52.90 o
 -13   3   8        153.92        149.43        25.09 o
 -12   3   8        816.41        852.91        27.27 o
 -11   3   8       1837.17       1772.40        54.55 o
 -10   3   8        496.57        599.74        25.52 o
  -9   3   8       7930.16       8262.26        94.30 o
  -8   3   8      42089.53      41750.54       413.92 o
  -7   3   8       4438.20       4181.12        44.76 o
  -6   3   8      81679.70      79024.92       936.17 o
  -5   3   8       3002.69       3029.13        34.74 o
  -4   3   8      61408.95      58119.39       451.27 o
  -3   3   8       5195.70       4941.86        75.14 o
  -2   3   8       1496.25       1652.19        92.19 o
  -1   3   8      28656.00      28033.35       146.92 o
   0   3   8       7381.53       7021.48        98.71 o
   1   3   8      29304.43      27777.07      1566.46 o
   2   3   8       1498.76       1823.61        89.25 o
   3   3   8       4692.08       4204.20        97.89 o
   4   3   8      57801.69      52743.81       244.35 o
  10   3   8        703.24        794.27        54.90 o
  11   3   8       1734.85       1747.99        43.09 o
  12   3   8        622.87        654.97        38.95 o
  13   3   8        200.72        166.17        35.35 o
  14   3   8        805.89       1003.90        38.74 o
  15   3   8       1298.39       1638.41        54.37 o
  16   3   8       9944.67      10275.96        74.68 o
  17   3   8        475.20        553.48        39.11 o
  18   3   8       3201.90       2900.82        63.70 o
 -18   4   8         25.38         83.54        33.67 o
 -17   4   8         26.16         45.60        25.40 o
 -16   4   8         94.93         64.68        24.79 o
 -15   4   8         77.28         71.31        25.00 o
 -14   4   8        324.48        429.87        26.81 o
 -13   4   8        950.25        817.13        26.78 o
 -12   4   8         60.54         26.13        26.46 o
 -11   4   8        621.30        674.37        29.26 o
 -10   4   8        819.68        832.95        28.49 o
  -9   4   8        651.24        617.94        28.41 o
  -8   4   8       1514.68       1431.79        38.80 o
  -7   4   8        198.15        160.37        27.66 o
  -6   4   8        687.10        560.55        25.00 o
  -5   4   8        627.40        566.69        35.80 o
  -4   4   8       4848.02       4292.46        39.57 o
  -3   4   8       1183.04       1164.37        69.91 o
  -2   4   8        734.19        634.31        34.27 o
  -1   4   8       5286.95       4502.05       103.83 o
   0   4   8        220.69        248.23        44.71 o
   1   4   8       4101.71       3830.24       178.65 o
   2   4   8        741.07        591.56        61.63 o
   3   4   8        978.32        946.10        75.55 o
   4   4   8       6485.61       5275.16       101.47 o
   5   4   8        804.95        691.95        82.50 o
  10   4   8        839.21        806.49        66.28 o
  11   4   8        506.00        566.08        37.80 o
  12   4   8         45.75         33.77        36.32 o
  13   4   8       1362.25       1272.31        43.09 o
  14   4   8        239.37        290.12        38.01 o
  15   4   8         80.76         74.07        37.49 o
  16   4   8         66.22         60.51        35.41 o
  17   4   8         28.51         48.12        37.49 o
  18   4   8         35.40         72.76        37.32 o
 -18   5   8        103.41         97.45        30.64 o
 -17   5   8        286.12        268.83        25.60 o
 -16   5   8        334.09        375.49        46.78 o
 -15   5   8        906.87        947.45        28.03 o
 -14   5   8       1964.68       2166.51        29.90 o
 -13   5   8        501.33        465.55        24.58 o
 -12   5   8      18970.59      19762.70       224.30 o
 -11   5   8       2629.19       2888.46        30.25 o
 -10   5   8      43018.87      43960.61       268.42 o
  -9   5   8       4515.15       4486.89        63.18 o
  -8   5   8       2119.80       1849.51        29.63 o
  -7   5   8       2663.78       2247.22        44.96 o
  -6   5   8       1370.40       1439.64        31.93 o
  -5   5   8      12261.58      12322.87        68.68 o
  -4   5   8       3404.51       3363.67        62.31 o
  -3   5   8       7414.97       7343.88        48.91 o
  -2   5   8      39073.31      37443.08       490.13 o
  -1   5   8        589.89        595.56        37.41 o
   0   5   8      38369.32      34396.40       452.07 o
   1   5   8        692.28        669.71        55.20 o
   2   5   8      38541.50      36968.01      1304.94 o
   3   5   8       6331.58       6604.28       125.49 o
   4   5   8       4556.82       4428.00       113.38 o
   5   5   8      11679.10      11608.96       145.30 o
   9   5   8       3929.16       3920.12        86.09 o
  10   5   8      39742.57      41263.82       202.10 o
  11   5   8       2978.23       3380.52        49.45 o
  12   5   8      17349.09      18718.63       136.35 o
  13   5   8        683.08        636.28        40.61 o
  14   5   8       2205.89       2539.46        47.32 o
  15   5   8        869.95        899.18        50.73 o
  16   5   8        462.91        596.33        39.09 o
  17   5   8        232.43        242.08        40.13 o
  18   5   8         92.90         73.84        37.66 o
 -17   6   8         14.07          4.41        26.73 o
 -16   6   8         77.05         62.21        22.71 o
 -15   6   8         34.41         53.31        24.79 o
 -14   6   8          4.84         26.59        25.63 o
 -13   6   8        100.96        160.75        26.98 o
 -12   6   8        458.61        507.03        27.18 o
 -11   6   8        759.92        723.24        28.66 o
 -10   6   8        493.01        481.29        25.43 o
  -9   6   8        205.39        208.11        26.60 o
  -8   6   8       3823.02       3780.22        35.84 o
  -7   6   8       2444.79       2335.72        32.93 o
  -6   6   8       2275.79       2087.49        33.29 o
  -5   6   8        886.77        853.68        31.21 o
  -4   6   8       1766.43       1396.67        31.13 o
  -3   6   8       3103.92       2783.35        38.11 o
  -2   6   8       7067.64       6655.21       127.27 o
  -1   6   8       1268.75       1159.33        41.80 o
   0   6   8          1.94         43.61        47.58 o
   1   6   8       1348.23       1347.77        65.04 o
   2   6   8       7801.02       7199.30       372.00 o
   3   6   8       2345.48       2213.37        85.45 o
   4   6   8       2389.90       1907.38        98.31 o
   5   6   8        844.20        888.47        87.03 o
   6   6   8       3139.47       2842.31       101.15 o
   9   6   8        267.91        305.46        62.69 o
  10   6   8        377.44        365.31        68.81 o
  11   6   8       1090.19       1094.37        43.07 o
  12   6   8        336.90        384.28        40.23 o
  13   6   8        138.98        157.62        39.15 o
  14   6   8          3.64         27.66        35.12 o
  15   6   8         39.27         65.67        37.70 o
  16   6   8         95.95        115.45        38.56 o
  17   6   8         19.21          8.64        36.21 o
 -17   7   8        438.87        441.93        31.30 o
 -16   7   8        170.95        218.48        22.51 o
 -15   7   8        582.62        563.66        39.09 o
 -14   7   8        471.05        513.53        25.52 o
 -13   7   8         89.62         73.43        28.06 o
 -12   7   8       5842.63       6203.38        95.13 o
 -11   7   8       1629.39       1655.80        30.86 o
 -10   7   8      24627.66      25534.90       225.45 o
  -9   7   8       5320.33       5325.22        48.94 o
  -8   7   8       3381.32       2986.76        31.80 o
  -7   7   8       1243.55       1204.74        30.99 o
  -6   7   8      36117.05      33907.71       593.36 o
  -5   7   8      12601.15      12870.84        68.36 o
  -4   7   8      17613.29      17519.64        91.42 o
  -3   7   8       1535.42       1477.63        40.54 o
  -2   7   8      27214.76      25022.52       561.71 o
  -1   7   8       3238.29       2912.00        46.46 o
   0   7   8       6587.09       6289.28       171.43 o
   1   7   8       2898.72       2747.10        66.01 o
   2   7   8      28323.80      26399.52       413.83 o
   3   7   8       1867.73       1808.62        62.35 o
   4   7   8      18598.25      19040.69       188.19 o
   5   7   8      11212.93      11938.23       171.65 o
   6   7   8      33424.23      32720.46       253.31 o
   7   7   8       1180.39       1046.94        94.62 o
   9   7   8       5318.13       5509.40       102.31 o
  10   7   8      26945.74      29135.72       195.14 o
  11   7   8       1580.55       1659.30        45.56 o
  12   7   8       5972.08       6389.54        72.81 o
  13   7   8        117.41        154.85        40.50 o
  14   7   8        568.88        641.21        41.83 o
  15   7   8        551.13        577.27        40.61 o
  16   7   8        215.24        238.12        40.08 o
  17   7   8        403.22        412.96        43.21 o
 -17   8   8          6.84         -9.20        29.93 o
 -16   8   8          7.48         37.78        22.70 o
 -15   8   8        577.67        544.36        25.11 o
 -14   8   8        343.38        370.16        26.43 o
 -13   8   8       1444.76       1592.25        29.09 o
 -12   8   8        196.48        226.11        25.33 o
 -11   8   8        200.92        220.74        23.89 o
 -10   8   8       2948.68       3091.77        57.28 o
  -9   8   8        194.91        249.40        31.01 o
  -8   8   8        762.70        803.99        27.31 o
  -7   8   8       1653.78       1466.35        32.04 o
  -6   8   8       6019.79       5834.82        66.69 o
  -5   8   8        265.44        253.26        26.20 o
  -4   8   8       5711.51       4969.59        51.51 o
  -3   8   8       4435.18       3874.85        45.12 o
  -2   8   8        434.05        448.70        34.38 o
  -1   8   8       3821.56       3794.47        46.88 o
   0   8   8       4172.22       3919.73        63.80 o
   1   8   8       5241.60       5195.85        66.82 o
   2   8   8        581.53        594.21        49.93 o
   3   8   8       4896.71       4318.65       124.86 o
   4   8   8       8139.79       7118.26       127.39 o
   5   8   8        380.74        344.55        94.41 o
   6   8   8       4205.30       4307.04       130.66 o
   7   8   8       2170.91       1964.80       105.79 o
   8   8   8       1088.72       1185.76        88.46 o
   9   8   8        142.65        160.16        54.82 o
  10   8   8       2600.09       2720.08        95.99 o
  11   8   8        263.25        297.56        40.44 o
  12   8   8        138.02        198.58        39.92 o
  13   8   8       1896.74       2238.98        48.49 o
  14   8   8        488.54        580.52        33.44 o
  15   8   8        804.73        756.41        35.57 o
  16   8   8         10.14         -3.22        38.13 o
  17   8   8          5.72         27.85        41.07 o
 -17   9   8        579.23        556.93        33.62 o
 -16   9   8       2667.83       2511.81        33.81 o
 -15   9   8       1094.23       1077.54        25.71 o
 -14   9   8       4789.48       4845.83        51.19 o
 -13   9   8        841.82        740.41        24.87 o
 -12   9   8        199.26        206.36        23.17 o
 -11   9   8        695.47        720.50        28.87 o
 -10   9   8       5910.85       5706.35        84.27 o
  -9   9   8       4634.31       4545.64        86.19 o
  -8   9   8       3824.44       3493.10        32.71 o
  -7   9   8       2903.69       2690.18        31.65 o
  -6   9   8      88393.67      92410.05      2062.59 o
  -5   9   8      11116.18      10984.62       154.37 o
  -4   9   8      67421.66      67276.34       479.45 o
  -3   9   8       2569.72       2238.83        47.90 o
  -2   9   8       3170.06       3064.11        43.96 o
  -1   9   8       4160.62       4184.60        67.80 o
   0   9   8      10571.31      12055.46       159.84 o
   1   9   8       3691.23       3757.93        61.46 o
   2   9   8       2917.03       2802.64        59.86 o
   3   9   8       1817.56       1590.06        92.88 o
   5   9   8      11164.39      11425.93       168.69 o
   7   9   8       3946.83       3620.88       132.34 o
   8   9   8       3812.44       3592.77        91.76 o
   9   9   8       4739.75       4803.54       123.49 o
  10   9   8       6627.35       6672.98       147.52 o
  11   9   8        568.35        606.63        42.88 o
  12   9   8        148.62        143.95        41.83 o
  13   9   8        948.93        895.56        44.73 o
  14   9   8       5087.14       5412.12        62.10 o
  15   9   8        943.48        929.12        69.65 o
  16   9   8       2540.93       2631.79        72.81 o
  17   9   8        563.37        573.26        49.47 o
 -17  10   8         33.77         41.27        31.83 o
 -16  10   8         50.78         86.89        31.10 o
 -15  10   8        251.51        262.10        24.46 o
 -14  10   8         47.35         53.94        25.86 o
 -13  10   8        266.00        175.73        25.92 o
 -12  10   8        298.46        311.82        32.56 o
 -11  10   8        130.81        156.98        27.27 o
 -10  10   8        943.74        947.70        30.21 o
  -9  10   8        138.66        115.98        27.76 o
  -8  10   8         86.34         70.32        24.16 o
  -7  10   8       1105.44       1119.10        30.59 o
  -6  10   8       7259.38       7089.46        48.14 o
  -5  10   8       4491.02       4686.04        43.82 o
  -4  10   8       1988.16       1992.21        77.84 o
  -3  10   8       5850.93       5169.66       145.67 o
  -2  10   8        796.13        727.43        35.61 o
  -1  10   8       2081.68       1994.49        45.67 o
   0  10   8        397.16        485.19        44.10 o
   1  10   8       2946.28       2759.35        71.81 o
   2  10   8        822.74        715.82        54.56 o
   3  10   8       4639.69       4237.52        74.95 o
   4  10   8       2000.92       1957.01        95.89 o
   5  10   8       4063.75       4395.65       129.39 o
   6  10   8       7602.51       7603.06       183.45 o
   7  10   8       1370.19       1466.81       114.65 o
  10  10   8       1287.94       1379.63       101.61 o
  11  10   8        122.41         93.66        42.20 o
  12  10   8        387.37        471.17        41.11 o
  13  10   8        270.94        267.83        39.65 o
  14  10   8         67.22         65.84        42.22 o
  15  10   8        260.16        268.83        42.57 o
  16  10   8         69.65        106.05        41.50 o
  17  10   8         24.37         24.97        40.38 o
 -17  11   8         16.48          7.67        30.88 o
 -16  11   8        152.64        110.82        31.11 o
 -15  11   8       1342.08       1070.99        46.36 o
 -14  11   8       4736.53       4634.64        78.09 o
 -13  11   8       1448.71       1534.60        37.79 o
 -12  11   8      14701.17      15163.10       142.57 o
 -11  11   8       2917.76       3100.79        31.31 o
 -10  11   8      29499.23      31410.78       286.86 o
  -9  11   8        942.91       1014.96        29.15 o
  -8  11   8       1849.00       2004.59        28.91 o
  -7  11   8        237.45        229.60        31.09 o
  -6  11   8       2112.72       2135.45        43.35 o
  -5  11   8       7213.10       7432.16        63.90 o
  -4  11   8        179.49        229.68        32.15 o
  -3  11   8       5067.03       4636.57        85.45 o
  -2  11   8      30424.12      28334.44       228.62 o
  -1  11   8       2977.66       2850.12        47.38 o
   0  11   8      29979.77      29073.63       269.95 o
   1  11   8       3589.40       3473.19       136.40 o
   2  11   8      31664.31      29619.97       828.56 o
   3  11   8       7108.15       6685.34       298.40 o
   4  11   8        238.60        223.30        52.41 o
   5  11   8       7572.35       7984.92       165.96 o
  11  11   8       2413.30       2540.01        48.47 o
  12  11   8      14655.68      15380.41        90.72 o
  13  11   8       1072.80       1193.72        54.69 o
  14  11   8       5462.04       5850.37        73.23 o
  15  11   8       1123.62       1073.07        55.11 o
  16  11   8        148.27        181.44        50.79 o
  17  11   8         15.46         26.97        50.05 o
 -16  12   8        180.95        126.14        27.17 o
 -15  12   8          4.83         -2.68        26.29 o
 -14  12   8        296.11        268.33        33.72 o
 -13  12   8        270.25        306.84        28.87 o
 -12  12   8        229.59        142.36        28.38 o
 -11  12   8        119.83         88.09        27.30 o
 -10  12   8        952.09       1065.41        28.95 o
  -9  12   8        975.30       1019.00        34.28 o
  -8  12   8        321.37        274.95        27.81 o
  -7  12   8        769.08        798.23        32.88 o
  -6  12   8        882.80        983.53        35.58 o
  -5  12   8        365.59        395.99        33.55 o
  -4  12   8       1284.72       1250.37        38.36 o
  -3  12   8       3630.56       3226.98        79.59 o
  -2  12   8        364.93        354.03        32.98 o
  -1  12   8       6373.51       6061.28       157.21 o
   0  12   8       6787.40       6546.03        99.42 o
   1  12   8       6152.16       5857.76       154.26 o
   2  12   8        405.56        358.70        43.39 o
   3  12   8       2696.32       2444.98        62.58 o
   4  12   8       1662.71       1531.10        89.88 o
   5  12   8        399.39        456.56       100.10 o
  10  12   8        665.77        702.70        53.84 o
  11  12   8        135.57        169.22        49.84 o
  12  12   8        179.45        105.37        49.31 o
  13  12   8        189.11        145.94        35.51 o
  14  12   8        423.91        484.17        50.79 o
  15  12   8          4.88         71.12        47.73 o
  16  12   8        233.57        190.40        50.79 o
 -16  13   8       4541.57       4113.94       111.50 o
 -15  13   8        712.48        804.77        75.21 o
 -14  13   8       4268.53       4363.69       151.74 o
 -13  13   8       1273.16       1278.28        30.43 o
 -12  13   8        903.28        930.29        29.93 o
 -11  13   8       2439.77       2622.64        43.71 o
 -10  13   8       1366.76       1502.26        53.02 o
  -9  13   8         12.29        -22.21        26.16 o
  -8  13   8       9778.96      10045.19        51.33 o
  -7  13   8       2347.59       2301.50        59.72 o
  -6  13   8      22667.62      21905.35       558.90 o
  -5  13   8       1545.65       1516.43        35.71 o
  -4  13   8       6843.85       6327.84       153.15 o
  -3  13   8       1758.21       1575.97        41.46 o
  -2  13   8        641.52        584.08        32.83 o
  -1  13   8       5770.21       5772.28       154.31 o
   0  13   8       3938.79       3436.34       110.27 o
   1  13   8       7728.54       7930.13       285.60 o
   2  13   8        770.26        700.62        50.06 o
   3  13   8       2272.36       2062.83        63.43 o
   4  13   8       6013.38       5341.54       325.06 o
  10  13   8       1414.62       1580.00        56.69 o
  11  13   8       2997.01       3276.64        61.32 o
  12  13   8       1290.22       1415.31        54.79 o
  13  13   8       1118.90       1057.37        56.48 o
  14  13   8       3631.32       3650.59        66.17 o
  15  13   8        633.08        695.85        53.21 o
  16  13   8       4124.91       3593.27        71.33 o
 -16  14   8        539.79        439.75        36.88 o
 -15  14   8         79.95         78.87        28.03 o
 -14  14   8         35.48         59.86        35.30 o
 -13  14   8        144.36        143.41        31.23 o
 -12  14   8       2147.10       2220.06        69.60 o
 -11  14   8        562.79        569.64        30.11 o
 -10  14   8       1448.45       1586.10        41.26 o
  -9  14   8        191.13        174.25        26.36 o
  -8  14   8        208.54        210.31        32.54 o
  -7  14   8        292.73        313.32        33.44 o
  -6  14   8        354.53        314.70        32.08 o
  -5  14   8         29.60         79.67        29.04 o
  -4  14   8       2312.12       2294.98        67.05 o
  -3  14   8       1545.19       1718.44        34.81 o
  -2  14   8       1314.51       1340.23        44.81 o
  -1  14   8        657.03        615.09        41.75 o
   0  14   8       2375.31       2386.60        56.06 o
   1  14   8        866.79        824.39        46.07 o
   2  14   8       1635.12       1677.20        54.96 o
   3  14   8       1203.60       1279.27        60.47 o
   4  14   8       2010.92       1862.17       105.68 o
  10  14   8       1209.14       1194.88        53.74 o
  11  14   8        418.12        522.73        50.79 o
  12  14   8       2056.83       2221.90        60.59 o
  13  14   8        188.14        115.38        50.68 o
  14  14   8         27.25         52.68        33.82 o
  15  14   8        112.58        130.24        49.94 o
  16  14   8        454.26        383.96        51.31 o
 -15  15   8        306.47        272.50        40.05 o
 -14  15   8       2160.15       2108.45       123.18 o
 -13  15   8       1693.29       1650.40        41.80 o
 -12  15   8       8946.96       8211.20        81.92 o
 -11  15   8       1461.70       1629.87        33.57 o
 -10  15   8       1548.83       1588.05        51.42 o
  -9  15   8        788.89        745.06        35.64 o
  -8  15   8        359.90        292.07        30.78 o
  -7  15   8       6361.17       6759.92        46.94 o
  -6  15   8       9930.66       9894.42        90.16 o
  -5  15   8       3022.95       3083.24        39.13 o
  -4  15   8      25294.76      24692.09       641.25 o
  -3  15   8       1275.96       1359.44        52.94 o
  -2  15   8      17500.30      17242.32       672.20 o
  -1  15   8       3742.59       3644.44        66.91 o
   0  15   8       2569.34       2747.74        60.11 o
   1  15   8       2637.84       2520.87        70.18 o
   2  15   8      16298.69      16333.66       160.42 o
   3  15   8        890.61        988.46        79.55 o
   4  15   8      26618.12      25740.64       249.51 o
  10  15   8       2190.51       2306.62        45.84 o
  11  15   8       1675.87       1739.21        55.85 o
  12  15   8       8289.97       8173.21        79.87 o
  13  15   8       1427.11       1247.14        55.85 o
  14  15   8       2499.47       2385.12        62.80 o
  15  15   8        218.48        109.69        49.52 o
 -15  16   8         69.07         81.10        38.53 o
 -14  16   8        184.81        269.24        39.69 o
 -13  16   8        429.23        402.20        40.21 o
 -12  16   8        244.62        145.17        39.85 o
 -11  16   8         80.34         73.86        39.66 o
 -10  16   8        276.42        279.99        31.18 o
  -9  16   8       1346.31       1236.47        32.99 o
  -8  16   8       1104.43       1077.26        42.97 o
  -7  16   8       1272.13       1417.59        35.75 o
  -6  16   8        114.75        125.95        26.81 o
  -5  16   8        487.77        523.31        35.70 o
  -4  16   8        579.01        568.53        31.41 o
  -3  16   8       1426.29       1420.54        34.79 o
  -2  16   8        505.59        528.70        36.91 o
  -1  16   8       3869.50       3767.28        65.17 o
   0  16   8        474.26        428.11        42.21 o
   1  16   8       5550.29       5623.65       156.47 o
   2  16   8        370.59        417.68        68.49 o
   3  16   8       1467.23       1513.51        93.88 o
   4  16   8        627.18        634.42        93.25 o
   9  16   8       1630.62       1435.12        42.36 o
  10  16   8        206.33        274.17        49.94 o
  11  16   8         56.27        114.22        50.05 o
  12  16   8        176.04        213.79        48.89 o
  13  16   8        560.04        400.82        52.26 o
  14  16   8        157.31        149.41        50.05 o
  15  16   8         53.14        128.65        34.35 o
 -15  17   8        158.04        141.51        32.02 o
 -14  17   8        921.70        765.88        37.34 o
 -13  17   8       1185.74       1041.88        36.68 o
 -12  17   8       3486.74       3741.20        52.07 o
 -11  17   8       1730.39       1983.69        47.26 o
 -10  17   8       3612.17       3904.75       139.72 o
  -9  17   8       1412.85       1157.30        40.82 o
  -8  17   8       2706.41       2797.73        50.20 o
  -7  17   8        999.71       1032.73        33.81 o
  -6  17   8       1260.75       1193.13        54.47 o
  -5  17   8        162.08        217.16        31.19 o
  -4  17   8       1240.20       1189.50        53.55 o
  -3  17   8       5346.44       5672.99        67.69 o
  -2  17   8      20063.59      21286.23       388.65 o
  -1  17   8        895.61        774.80        38.27 o
   0  17   8      54669.73      54230.45       202.31 o
   1  17   8       1239.82       1092.04        58.80 o
   2  17   8      21618.30      22712.78       165.64 o
   3  17   8       6302.18       6736.62       125.60 o
   4  17   8       1612.56       1521.20       109.06 o
   9  17   8       1289.06       1170.33        53.32 o
  10  17   8       3638.85       3990.09        65.96 o
  11  17   8       2008.26       2260.15        59.01 o
  12  17   8       3567.60       3481.37        65.75 o
  13  17   8       1286.97       1057.37        54.79 o
  14  17   8        965.93        876.35        42.36 o
  15  17   8        223.19        182.08        49.94 o
 -14  18   8        172.32        114.51        38.95 o
 -13  18   8          8.81         42.77        30.05 o
 -12  18   8        222.36        375.80        40.81 o
 -11  18   8        707.13        651.17        41.33 o
 -10  18   8         37.37          1.83        39.41 o
  -9  18   8        255.27        196.90        50.26 o
  -8  18   8       1684.53       1732.90        43.20 o
  -7  18   8        854.40        882.91        46.94 o
  -6  18   8        343.54        370.54        41.85 o
  -5  18   8       1107.58       1126.37        29.81 o
  -4  18   8         39.29         -4.61        31.36 o
  -3  18   8       3789.48       3668.72       139.93 o
  -2  18   8       2111.54       2127.70        62.17 o
  -1  18   8       1922.47       1947.10        62.27 o
   0  18   8         32.63         64.38        50.26 o
   1  18   8       2671.30       2724.51        80.71 o
   2  18   8       2380.60       2503.55        84.72 o
   3  18   8       4130.45       4010.85       101.05 o
   4  18   8         45.15         51.84        84.61 o
   9  18   8        354.12        354.04        50.05 o
  10  18   8         26.85         47.10        34.03 o
  11  18   8        783.75        809.65        51.74 o
  12  18   8        238.71        283.12        49.63 o
  13  18   8          6.52         49.52        34.35 o
  14  18   8        226.76        151.20        48.36 o
 -14  19   8        432.74        413.56        73.02 o
 -13  19   8        162.60        105.81        38.99 o
 -12  19   8         59.11         65.01        30.17 o
 -11  19   8        130.02        171.77        62.22 o
 -10  19   8       1027.39       1097.29        98.05 o
  -9  19   8       1986.50       2079.37        48.17 o
  -8  19   8       4619.69       4928.78        88.25 o
  -7  19   8       1378.50       1388.13        45.81 o
  -6  19   8      13213.63      13894.67       146.30 o
  -5  19   8        591.49        571.99        39.64 o
  -4  19   8      21500.48      21739.65       329.49 o
  -3  19   8       2772.53       2858.48        88.46 o
  -2  19   8       3549.12       3543.85        71.23 o
  -1  19   8        613.32        599.86        54.16 o
   0  19   8       7235.40       7550.49        90.72 o
   1  19   8        432.00        418.63        59.53 o
   2  19   8       2535.20       2628.41        87.46 o
   3  19   8       2345.97       2588.06        91.04 o
   4  19   8      19964.74      21211.91       215.90 o
   8  19   8       5594.58       6119.90        64.27 o
   9  19   8       1421.77       1467.99        56.06 o
  10  19   8       1226.11       1444.60        55.11 o
  11  19   8         91.20        104.31        32.87 o
  12  19   8         47.83         23.39        48.47 o
  13  19   8        208.87        220.22        47.84 o
  14  19   8        458.41        367.42        50.58 o
 -13  20   8         38.78         44.72        40.27 o
 -12  20   8        114.98        143.51        32.10 o
 -11  20   8        187.97        176.43        47.78 o
 -10  20   8        394.92        457.88        40.52 o
  -9  20   8       1910.27       1990.31        46.71 o
  -8  20   8       1545.77       1471.37        93.67 o
  -7  20   8         94.23         88.48        35.62 o
  -6  20   8        120.13        175.42        33.20 o
  -5  20   8       1993.30       2200.47        71.02 o
  -4  20   8        245.80        216.55        42.01 o
  -3  20   8       1979.84       1918.29        45.28 o
  -2  20   8        325.30        347.93        51.42 o
  -1  20   8       2097.05       2074.39        57.95 o
   0  20   8        207.99        207.58        61.22 o
   1  20   8       3010.66       2915.33        82.82 o
   2  20   8        335.52        324.11        69.86 o
   3  20   8       1387.16       1469.15        79.34 o
   4  20   8        336.16        373.64        98.20 o
   8  20   8       1607.05       1609.08        44.36 o
   9  20   8       1992.34       2147.41        59.22 o
  10  20   8        441.26        431.48        50.68 o
  11  20   8        250.82        326.22        50.47 o
  12  20   8         94.12         41.62        47.42 o
  13  20   8         27.27         15.81        32.87 o
 -12  21   8       1211.34       1103.93        38.69 o
 -11  21   8        111.69        132.89        41.22 o
 -10  21   8       4693.87       4487.12        58.20 o
  -9  21   8       1082.26       1122.62        43.91 o
  -8  21   8       5546.00       5251.44       225.59 o
  -7  21   8       1195.52       1132.11        38.43 o
  -6  21   8        367.83        444.84        70.70 o
  -5  21   8        241.06        225.83        38.96 o
  -4  21   8       1265.84       1299.14        37.21 o
  -3  21   8       4814.35       4843.28       172.22 o
  -2  21   8       1708.71       1807.70        59.22 o
  -1  21   8        230.21        217.90        52.26 o
   0  21   8      13028.07      13651.31       121.38 o
   1  21   8        327.99        404.72        53.84 o
   2  21   8       1433.05       1724.35        75.87 o
   3  21   8       3354.03       3524.47        95.46 o
   4  21   8       1321.46       1406.67        95.99 o
   8  21   8       5213.75       4668.13        61.22 o
   9  21   8       1178.53       1175.07        55.53 o
  10  21   8       4141.33       4008.11        68.38 o
  11  21   8         89.10        155.00        49.31 o
  12  21   8       1007.32        939.04        56.06 o
 -12  22   8        128.68        131.93        65.06 o
 -11  22   8        485.94        388.52        39.80 o
 -10  22   8        251.08        135.00        73.34 o
  -9  22   8        212.20        222.06        56.16 o
  -8  22   8        481.75        389.74        39.19 o
  -7  22   8        235.26        250.17        78.03 o
  -6  22   8         28.20         54.09        40.15 o
  -5  22   8        259.89        222.03        41.03 o
  -4  22   8         41.62         48.61        48.47 o
  -3  22   8        560.03        615.57        54.84 o
  -2  22   8        625.76        639.69        52.47 o
  -1  22   8        120.48         69.54        50.68 o
   0  22   8         95.71        129.81        63.64 o
   1  22   8        172.82        165.11        51.53 o
   2  22   8        643.22        711.13        59.11 o
   3  22   8        803.65        917.34        82.29 o
   4  22   8         36.73         16.02        85.98 o
   7  22   8        283.34        292.40        51.00 o
   8  22   8        495.64        432.33        37.51 o
   9  22   8        230.85        254.46        35.83 o
  10  22   8        206.14        253.31        36.35 o
  11  22   8        375.84        240.03        48.57 o
  12  22   8         90.61        159.21        49.21 o
 -11  23   8        101.63         83.74        39.52 o
 -10  23   8        823.53        673.17        64.38 o
  -9  23   8        624.59        686.87       108.06 o
  -8  23   8       3319.32       3273.98        79.34 o
  -7  23   8        478.45        445.00        43.01 o
  -6  23   8       2197.84       2285.90       102.15 o
  -5  23   8       1265.87       1149.02        46.40 o
  -4  23   8       1769.13       1992.40        90.56 o
  -3  23   8        643.69        781.34        39.22 o
  -2  23   8       1672.83       1755.86        60.38 o
  -1  23   8        944.97        931.67        54.16 o
   0  23   8       2111.71       2083.13        73.86 o
   1  23   8       1172.65       1157.89        60.90 o
   2  23   8       1705.09       1899.58        76.60 o
   3  23   8        877.01       1017.12        82.29 o
   4  23   8       2158.06       2522.52       105.90 o
   6  23   8       1721.87       1812.55        45.31 o
   7  23   8        372.28        320.00        36.98 o
   8  23   8       3562.15       3458.93        56.06 o
   9  23   8        492.53        404.19        38.46 o
  10  23   8       1130.04       1035.56        45.10 o
  11  23   8         84.52         68.49        49.21 o
 -10  24   8        546.97        571.74        43.88 o
  -9  24   8        135.64        152.12        42.43 o
  -8  24   8         79.44         45.69        38.83 o
  -7  24   8        545.51        599.10        91.51 o
  -6  24   8        125.46         54.39        41.66 o
  -5  24   8        229.31        258.17        43.33 o
  -4  24   8        304.56        360.29        61.17 o
  -3  24   8        284.99        323.00        42.51 o
  -2  24   8         66.44        155.95        59.74 o
  -1  24   8         96.46        114.96        50.68 o
   0  24   8        562.86        632.95        53.74 o
   1  24   8        131.29        194.19        61.64 o
   2  24   8         94.90        124.65        53.11 o
   3  24   8        256.80        262.58        74.81 o
   4  24   8        346.15        368.89        91.25 o
   6  24   8         94.46         90.51        49.94 o
   7  24   8        687.64        734.52        51.31 o
   8  24   8        105.43         95.78        36.56 o
   9  24   8        192.41        277.75        48.79 o
  10  24   8        456.26        446.02        52.68 o
  -9  25   8        612.28        616.43       102.31 o
  -8  25   8       2224.07       1717.01       223.17 o
  -7  25   8        705.73        565.09       100.78 o
  -6  25   8       2479.42       2075.52       163.06 o
  -5  25   8        792.44        660.76        43.84 o
  -4  25   8       3558.77       3581.55        55.82 o
  -3  25   8        699.04        754.63        57.95 o
  -2  25   8        829.56        822.61        55.00 o
  -1  25   8        168.73        110.53        51.10 o
   0  25   8       1770.27       1722.25        63.12 o
   1  25   8        235.33        225.28        64.80 o
   2  25   8        905.97        922.71        70.70 o
   3  25   8        510.40        524.52        78.39 o
   4  25   8       3707.44       4327.90       132.13 o
   5  25   8       1057.47       1003.32        55.21 o
   6  25   8       2642.50       2666.87        60.80 o
[truncated: 561,732 more chars]
